# Supplementary material for: SuperFeat: Quantitative Feature Learning from Single-cell RNA-seq Data Facilitates Drug Repurposing
Source: Genomics Proteomics Bioinformatics. 2024 May 23;22(3):qzae036. doi: 10.1093/gpbjnl/qzae036 (PMC12016572; doi:10.1093/gpbjnl/qzae036)
Supplement: qzae036_Supplementary_Data [file qzae036_supplementary_data.zip]

Archive with 13 entries (13 files):
- Table S5-done.docx
- Figure S4-done.docx
- Table S4-done.xlsx
- Supplementary material captions.docx
- Figure S1-done.docx
- Figure S2-done.docx
- Figure S3-done.docx
- Figure S5-done.docx
- Table S6-done.xlsx
- Figure S6-done.docx
- Table S2-done.xlsx
- Table S1-done.docx
- Table S3-done.xlsx
