# Supplementary material for: SuperFeat: Quantitative Feature Learning from Single-cell RNA-seq Data Facilitates Drug Repurposing
Source: Genomics Proteomics Bioinformatics. 2024 May 23;22(3):qzae036. doi: 10.1093/gpbjnl/qzae036 (PMC12016572; doi:10.1093/gpbjnl/qzae036)
Supplement: qzae036_Supplementary_Data [file qzae036_supplementary_data.zip › Table S4-done.xlsx]

## Sheet: S6
Table S4 Feature weights for each cell state
Homo sapiens																	Mus musculus
Gene	Exhaustion	EMT	Cell cycle	Hypoxia	Angiogenesis	Differentiation	Inflammation	Quiescent	Macrophage M1 polarization	Macrophage M2 polarization	apCAF signature	iCAF signature	mCAF signature	vCAF signature	Progenitor CAF		Gene	Progenitor CAF
ABCA1	0.000462922	-0.000523076	-0.000437694	0.00030673	0.0431509	-0.000315868	0.000247685	0.000822133	-0.000485984	-0.000265519	-0.000810572	1.23513e-05	0.000169983	1.36098e-05	0.00231587		Abca1	0.00231587
ABCB8	0.00050656	0.000373917	0.000408987	0.000692488	0.000798629	-0.000563563	-0.000545329	1.48613e-05	0.000337239	-0.000671627	-0.000452937	-0.000189081	0.000248411	0.000401242	0.000273452		Abcb8	0.000273452
ACAA2	-0.00035135	-3.47291e-05	0.00106062	0.00042099	-0.00011965	-2.33547e-05	-0.00022291	-0.00927628	0.000238398	0.000244526	-0.000751719	0.000102723	-0.000336137	-0.000938004	8.28183e-05		Acaa2	8.28183e-05
ACADL	-0.000965834	-0.000281137	0.000652862	-0.000703583	0.00015513	0.00031729	9.49006e-06	0.000342635	-3.92508e-05	0.000746264	-0.000371699	-0.000575472	0.000127576	-0.000299001	-0.000367853		Acadl	-0.000367853
ACADM	-0.000294318	-0.00014743	-1.54131e-05	0.000404691	-0.000331406	-0.000632069	-0.00139438	-0.000263563	-0.000396508	-0.00105	-0.000263144	-0.000238985	5.22348e-05	-0.000215813	-4.9474e-05		Acadm	-4.9474e-05
ACADS	-0.000373353	7.6216e-05	-0.000435029	5.84977e-05	-0.000228737	-0.000244629	0.000210382	-0.00485167	-0.000771077	0.000286197	0.000453686	-0.000272591	-0.000193958	-0.000217491	-0.000250585		Acads	-0.000250585
ACLY	9.68343e-07	-2.16717e-05	0.000277997	-0.000751249	-0.000358983	-0.000274547	-0.000632782	8.01117e-05	2.16264e-05	-0.000401305	-0.000152827	-0.000657292	-0.00021264	-0.00105748	0.000784226		Acly	0.000784226
ACO2	-0.000224443	-0.000101137	0.000365168	-0.000573039	-0.000399209	-0.000147551	-0.000746467	0.00048022	0.000338634	0.00101844	-0.000782277	-0.000281461	8.72805e-05	-0.000245094	-2.03194e-05		Aco2	-2.03194e-05
ACOX1	-0.000954545	-0.000120684	-0.00032739	-4.27173e-05	-1.84485e-05	-0.000366718	-0.000841444	0.000542221	2.51122e-05	-0.00120766	-0.00105213	0.000475363	-0.000492407	-0.000657564	-0.000439884		Acox1	-0.000439884
ADCY6	0.000467936	-0.000390802	0.00014452	0.000369595	0	0.000112972	4.37806e-05	0.00217757	0.000883058	-0.000816619	0.000539845	-0.000104626	-0.000785694	0.000693584	-0.000201865		Adcy6	-0.000201865
ADIG	0	-0.000220431	7.15773e-05	0.000249375	-0.000595123	0.000175146	0	0	0	0	0.001	0	0	0	-0.000711842
ADIPOQ	-0.000322251	-7.26179e-05	0	0.000860456	0.000357145	-0.000531363	0	0.000330026	0	-0.000333445	0.000110111	0	0	-0.001	-0.000915241		Adipoq	-0.000915241
ADIPOR2	-0.000515625	0.000189128	0.000251852	0.000552892	-0.00025616	8.28238e-05	-0.000134646	7.00469e-06	-9.83386e-05	-0.000884534	0.000195664	4.85738e-05	6.63016e-05	-0.000626392	-0.000309233		Adipor2	-0.000309233
AGPAT3	-0.00056308	-4.72293e-05	-0.0004996	-0.000133289	0.000431387	0.000123425	-0.00116257	0.0036754	-0.000346768	6.59091e-05	-0.00033226	-0.00107936	-0.000287192	0.000361283	-6.11653e-05		Agpat3	-6.11653e-05
AIFM1	-0.000562914	0.000279282	-0.000616819	-7.18083e-05	-3.6058e-05	-0.00019544	-0.000648865	-0.00153034	9.9966e-05	-0.000424781	-0.000663051	0.000233416	0.000132105	-0.00091854	-0.000408557		Aifm1	-0.000408557
AK2	-0.000131406	-1.70656e-05	-0.000706142	0.000832871	-0.000236547	-0.000287122	-0.00135084	-0.000211091	-0.000325952	0.000143729	-0.000900435	0.00013782	0.000171498	-0.000767815	5.43155e-06		Ak2	5.43155e-06
ALDH2	-0.000212821	-0.000517341	-0.000733493	0.000389556	-0.000759685	-0.000191439	-0.00103255	0.000825077	0.00056214	-4.7534e-05	-0.00127422	-0.000153017	-0.000556175	-0.000333868	0.000450817		Aldh2	0.000450817
ALDOA	-2.06516e-05	0.000224462	-0.000410261	0.000342362	0.0244201	1.36324e-05	-0.000808622	0.00267795	-0.000240862	-0.000648048	-0.000952943	-0.000680743	-0.000280148	0.00044699	-0.000210207		Aldoa	-0.000210207
ANGPT1	0	0.00070785	0.000515249	0.000184396	-0.000324935	-2.2774e-05	0.000215577	-0.000118966	0.000450138	-0.000641093	-0.00120781	-0.000196719	-0.000355193	0.0404594	-0.000214343		Angpt1	-0.000214343
ANGPTL4	-0.000193851	0.187205	-0.000741991	0.00016193	0.111989	-0.000674711	-8.163e-05	0.000128539	-0.000422209	0.000994619	-0.000611153	0.000189744	-0.000375349	0.00935419	-9.61176e-05		Angptl4	-9.61176e-05
APLP2	0.000234215	6.7394e-05	-0.000281601	0.000332831	0.000379075	-0.000342143	0.0268083	0.000695518	-0.000195167	-0.00986028	0.000316974	0.000741119	-0.0810402	0.000221193	0.0240093		Aplp2	0.0240093
APOE	-0.000406141	-0.000377106	-0.000165967	0.000923352	0.0578776	-0.000280064	0.000492022	-0.000601237	0.000328966	0.116083	-0.0118168	0.000225643	0.000365991	0.0157827	-0.000382744		Apoe	-0.000382744
ARAF	-0.000871278	5.4803e-05	0.000493999	0.000551176	-0.000198783	-0.000146994	-0.000565819	0.000701084	-0.000400624	-0.000535572	-0.000731165	-4.27768e-05	-0.000367091	-0.000206564	-0.000476998		Araf	-0.000476998
ARL4A	-0.00132367	-6.43331e-05	-0.000470131	-0.000674347	-0.000203927	-0.000380276	-0.000575878	0.00154281	-0.00115227	-0.00128905	0.000434629	-0.000384285	-5.9829e-05	-0.00075416	0.000568155		Arl4a	0.000568155
ATL2	0.000177444	0.000150555	0.000724347	0.000286428	0.000568181	2.70798e-05	-0.000498756	0.00119194	0.000369554	0.000777686	-9.04371e-05	-0.000621924	-0.00037578	0.000257383	-0.000223723		Atl2	-0.000223723
ATP1B3	7.63945e-05	0.000349814	0.000500854	0.000102482	0.000218328	8.6727e-05	-7.24463e-05	0.000329059	-0.000233589	-0.000530147	6.7947e-06	-0.000975779	-0.000558509	-0.000127258	-0.000139399		Atp1b3	-0.000139399
ATP5PO	0.000999991	0	-0.000891871	-0.000802928	0	0	-0.000247127	0	-0.000593051	6.64571e-05	0.000650909	-0.0001804	0.000251761	0.000107697	0
BAZ2A	-8.33592e-07	-0.000315564	-0.000378141	-5.87485e-05	-0.000302425	0.00010419	-0.000739688	-0.000305494	4.13237e-05	-0.000653047	4.73371e-05	-0.00123946	0.000312965	-0.000313039	0.000400727		Baz2a	0.000400727
BCKDHA	-0.000703472	-0.00031366	0.000191688	-0.000317893	-0.000306312	0.000104125	-0.00109908	-0.000500217	0.000363068	-0.000594198	-0.00018977	0.000385196	0.000222573	-0.000710856	0.000134363		Bckdha	0.000134363
BCL2L13	0.000152804	-0.00028206	0.000350354	-1.48919e-05	0.000154616	-0.000304904	-0.000865463	0.000100354	-0.00022853	-0.000750387	0.000331188	0.000878811	5.22519e-05	-0.0006107	0.000172606		Bcl2l13	0.000172606
BCL6	-0.00097616	-0.000190265	-0.000301415	0.00066899	0.000369271	-0.000433459	-0.000475082	-0.000111986	-0.000706144	-0.000697584	-0.000256944	0.000264613	0.00021271	0.000474049	9.96636e-05		Bcl6	9.96636e-05
C3	-0.000416195	-2.51094e-05	5.6584e-05	0.000619281	-0.000347255	0.443767	0.000314393	0.00153289	0.00761169	0.03003	-0.000543022	0.000510448	-0.000406751	-0.00127477	9.37574e-05		C3	9.37574e-05
CAT	0.00084155	0.000123743	-0.000351553	0.000836036	-0.000561468	-0.000459684	-0.000914907	-0.000453804	0.000668407	-0.0020168	-0.000688671	-0.000966547	-0.000367661	-0.000505394	-5.93847e-05		Cat	-5.93847e-05
CAVIN1	0.000143708	0	0.000635006	0	0	0	-0.000864833	0	0.000603057	0	0.001	-0.000455059	0	-0.000360274	0.000635132
CAVIN2	0	0.000847532	-8.931e-05	-0.000360274	0	0	0	0	0	-3.7618e-05	-0.000936873	-0.000562134	-0.000837418	-0.000627093	0.000753528
CCNG2	0.00058775	0.000283476	0.000763813	0.000288678	-3.02575e-05	-0.000534746	-9.78048e-05	0.000190205	0.00046776	-0.000716193	0.00040073	0.000461473	-0.000272491	0.000204729	0.000296104		Ccng2	0.000296104
CD151	-5.54616e-05	-8.89465e-05	0.000848182	0.000444167	0.000270391	0.000209866	-0.000544007	-0.000323511	-0.000226213	0.00100948	-0.000768165	-0.000150402	-0.000426419	-6.41607e-05	-0.000251689		Cd151	-0.000251689
CD302	8.83252e-05	0.000370873	-0.000620596	0.00170566	-0.125372	-0.00013056	-8.45672e-05	0.000801597	0.000579065	-0.0101722	-0.00129969	0.0130838	-0.000179436	-0.000298688	0.000208552		Cd302	0.000208552
CD36	0.000579003	0.000959317	0.000268423	-1.59442e-05	0.00029255	-0.00110528	-0.000462517	0.000339146	-0.000874033	-0.00175139	0.000462891	-0.000371847	-0.000285699	-9.27438e-05	0.00103966		Cd36	0.00103966
CDKN2C	0.00081735	-0.000281355	0.00111147	0.000550631	-0.000729793	-0.000439318	-0.00117098	-7.95201e-05	0.000508578	-0.000215153	-0.000301038	0.000521847	0.000411856	0.000169897	-5.63193e-05		Cdkn2c	-5.63193e-05
CHCHD10	-0.000819783	-8.74218e-05	0.000366227	-0.000590025	-0.000194687	-0.000206363	-0.000698095	-0.00971743	8.73866e-05	-0.000405346	-0.0056787	0.000370595	0.000325352	0.0217471	-0.000447996		Chchd10	-0.000447996
CHUK	0.00056582	3.78018e-05	-0.000623242	0.000738079	0.000357325	-0.000506223	-0.000343109	0.000431876	0.000198328	0.000365977	0.00074439	0.00065966	-0.000726236	-0.000553638	0.000448202		Chuk	0.000448202
CIDEA	-0.000113693	0.000368461	0	-0.000228368	0.000309606	0.000772697	0.000953114	0	0	0.00018885	0.000443126	0.000287886	0	1.39698e-09	0.000965506		Cidea	0.000965506
CMBL	-0.000355309	-0.000170697	-0.00045126	-8.07659e-05	0.000630442	0.000101792	0.000441863	9.71334e-05	0.000482269	0.000790177	-0.000323926	0.00127159	-3.314e-06	-0.000636705	-0.000334233		Cmbl	-0.000334233
CMPK1	-0.000104113	-6.10181e-05	-0.0010646	0.000144718	0.000458974	-0.000397268	-0.00109533	0.000734328	0.000302875	-0.00301005	-0.000346867	0.000134078	-0.000582995	-0.00076959	-0.000139529		Cmpk1	-0.000139529
COL15A1	0.000270022	-0.000213884	0.000810777	-0.000820523	8.99238e-06	-0.000946962	-0.000355437	-0.000518487	-7.79168e-07	0.0005208	-0.00106264	-0.000132649	0.0962773	-0.00195557	-0.0805631		Col15a1	-0.0805631
COL4A1	0.000283007	-0.000335149	0.000547046	0.0011376	0	-0.000347877	-0.000451841	-5.68366e-05	-0.000662118	-0.000715721	-0.000840786	-0.000125489	0.000245138	-0.00052921	-0.000222705		Col4a1	-0.000222705
COQ3	-2.98051e-05	-0.00023894	0.000307182	-0.000272652	6.72586e-05	0.000235657	-0.000155281	-0.000166749	0.000246165	5.15555e-05	0.000694178	-0.000477047	0.000113552	7.26501e-06	-0.000634615		Coq3	-0.000634615
COQ5	0.000409079	0.00015472	-0.000430825	-0.00010373	0.000151162	-0.000752072	8.97172e-05	-7.24998e-05	-0.00036504	-0.00098299	-0.000282622	-0.000347354	0.000661123	-0.00085784	0.00010225		Coq5	0.00010225
COQ9	-0.000220533	-0.000253542	0.000583482	0.000350593	-1.62069e-05	-0.000423489	-0.000154279	-0.000227832	-0.000427834	-0.000446302	-0.000856034	0.000181489	-0.000241058	-0.000501228	2.97789e-06		Coq9	2.97789e-06
COX6A1	0.000220096	0.000148576	0.000402218	0.000578369	0.000577278	-0.000384931	-0.00102941	-0.000390714	-0.000102876	-0.000469576	-0.000847979	-0.000484884	-0.000296661	0.000324798	0.000222791		Cox6a1	0.000222791
COX7B	-0.000133824	-0.000119704	-0.000130571	0.000346162	0.00408339	-0.00024985	-0.00101215	0.000339597	-6.81272e-05	-0.000631392	-0.00121255	-0.000792288	6.72146e-05	-9.19693e-06	-0.000365738		Cox7b	-0.000365738
COX8A	0.00230983	1.58851e-05	0.000534498	0.000429111	0.000137987	-0.000200371	-0.000834239	0.000178636	-6.54139e-05	-0.0377693	-0.00100558	-0.000705279	-0.000361086	-2.13269e-05	-0.000315403		Cox8a	-0.000315403
CPT2	-4.29858e-06	0.000116612	4.95903e-05	7.03932e-05	0.000128286	-6.89938e-05	-0.00069607	-0.00138644	-0.00076614	0.00211035	0.000245691	0.000166865	0.000449481	-0.000845744	-0.00111467		Cpt2	-0.00111467
CRAT	0.000707452	-0.000151134	9.70678e-05	0.00095822	9.15589e-06	-0.0004796	-0.000766448	0.00240186	-0.00058991	-0.000296703	0.000191012	-0.00028961	-0.000380867	-0.000151668	0.000587309		Crat	0.000587309
CS	0.000135143	4.20134e-05	-0.00022258	0.000247779	0.000125428	-0.000618284	-0.000927535	0.00135615	2.25618e-05	0.00102944	0.000243506	0.000105405	-1.39287e-05	-0.000646428	-0.000419963		Cs	-0.000419963
CYC1	-0.000398528	5.47966e-05	0.000735518	0.000445935	0.000304125	-8.79899e-05	-0.000779236	-0.00111986	6.49116e-05	-3.49123e-05	-0.00119277	0.000556755	-0.000409634	-0.000271721	0.000272305		Cyc1	0.000272305
CYP4B1	0.000756134	-2.01455e-05	0.000659959	0.000732733	0	-0.00252813	0.000109764	0.000232102	-4.98979e-06	-0.000751545	2.32831e-10	0	0	0.000780918	-0.000119603		Cyp4b1	-0.000119603
DBT	-2.84393e-05	-0.000442129	0.000349721	0.000449122	0.000662116	7.95566e-05	-0.00105592	-0.000791282	-0.00077368	-0.000881051	-0.000810351	-0.00043229	-5.88538e-05	0.000250778	0.000445193		Dbt	0.000445193
DDT	-0.000199931	-0.000157285	0.000838879	0.000226166	0.000900419	-0.000273268	-0.000551503	0.00024977	-0.00063012	-0.0576992	-0.00104591	-0.000895734	-0.000321386	-0.000428128	0.000472453		Ddt	0.000472453
DECR1	5.48305e-05	-8.47042e-05	0.000235938	0.000630884	-0.000669486	0.000222027	-0.000964564	0.00211231	-2.79688e-07	-0.00193299	-0.000731686	-0.000266472	0.000445716	-0.000601978	0.000283237		Decr1	0.000283237
DGAT1	5.23032e-05	-0.000291831	-0.000589735	0.000921596	-0.000285884	-0.000459384	-0.000777183	-0.0226573	-0.000607484	-0.000437119	0.000762246	0.000587525	0.000467455	-0.000372518	0.000121997		Dgat1	0.000121997
DHCR7	-0.000228191	0.000162523	-0.000479637	-0.000124363	-0.000339492	0.000618557	-0.000741508	0.000122149	4.04459e-05	-0.000292834	-0.000401556	0.000667947	-0.000233849	-0.000230802	-0.000706029		Dhcr7	-0.000706029
DHRS7	-0.000786701	-8.73822e-06	-0.000309799	-0.000427989	-0.00100834	-0.000515229	-0.000998477	0.000328733	0.00322264	-0.00190383	-0.000444882	-0.000470025	-0.000415216	-0.000543729	0.000800861		Dhrs7	0.000800861
DHRS7B	-0.000720811	-0.000243437	-0.000118895	0.000594629	-8.64093e-06	-0.000441187	-0.000503623	0.000382524	-0.000173313	-0.00113574	-0.000428026	-0.000529563	-0.000118434	-0.00120392	-0.000587803		Dhrs7b	-0.000587803
DLAT	-0.0010712	-0.000286345	0.000419594	-0.000566964	2.34845e-05	-0.000178719	-0.000669282	0.000564814	0.000334378	-0.000434761	-0.000364268	-6.01687e-06	-0.000334744	-0.000178606	0.000337149		Dlat	0.000337149
DLD	-0.000163988	-5.78654e-05	0.000464332	0.000245938	-0.000215757	-0.000375048	-0.000748565	-1.02369e-05	-0.000370412	0.000130086	-0.000630242	0.000466618	-0.000530344	-0.000118774	-0.000230906		Dld	-0.000230906
DNAJB9	-0.000606928	0.000160231	-0.000294685	0.000227511	1.59469e-05	-0.000610683	-0.000338661	-0.00167066	0.000176323	0.000632342	-0.000651722	-0.000467856	0.000146226	0.000170258	-0.000109098		Dnajb9	-0.000109098
DNAJC15	-0.000252594	2.7232e-05	0.000791003	0.000200637	-0.000353147	-0.000254242	-0.000878145	0.00266695	-0.000456389	-0.000568972	0.00038445	-0.000833389	6.80344e-05	-0.000965348	-0.000145581		Dnajc15	-0.000145581
DRAM2	-0.00049728	9.98578e-05	-0.00022811	-0.000383419	-0.00265027	-0.000304405	-0.000445747	-1.9928e-05	0.000575937	-0.00124882	-3.00177e-05	-0.000167356	-0.000204224	-1.61316e-06	-0.000422414		Dram2	-0.000422414
ECH1	-0.000636276	0.000703866	2.0475e-05	0.000452329	0.000626304	-0.000230755	-0.000936015	-0.00018712	4.36078e-05	0.000563834	-0.000748648	-0.000878456	-0.000535137	-0.000229728	9.58805e-05		Ech1	9.58805e-05
ECHS1	-0.000274386	3.05895e-05	-0.000287732	0.000409066	-7.07835e-05	-0.000199298	-0.00117331	1.08955e-06	0.000285661	-0.000226967	-0.00059652	-0.000332955	-0.000589228	-0.000880291	0.000487208		Echs1	0.000487208
ELMOD3	0.000127173	-0.000166672	-0.000990508	0.000561671	-0.000834644	0.000124472	-0.000203784	0.000935116	0.000564481	-0.000533444	-0.00045729	-0.000141125	-0.000498578	-0.000634673	-6.00514e-05		Elmod3	-6.00514e-05
ELOVL6	-0.000457827	0.000350136	1.55866e-05	0.000176177	0.000702658	3.86784e-05	0.00096744	-8.35777e-05	-0.000964974	0.000145162	0.000610486	-0.000223797	-0.000402393	-0.000379953	8.50836e-06		Elovl6	8.50836e-06
ENPP2	0.00070631	-0.000571387	-0.000663078	0.000822818	0.000943335	-0.000440676	-0.000988928	-0.000400954	2.92317e-05	-0.000614604	0.000257167	0.000110603	-0.000238982	-0.000471322	0.000166184		Enpp2	0.000166184
EPHX2	0.000438395	0.000571121	-0.000506944	-0.000953815	0.000531282	-0.000407357	0.000957348	-0.00816946	0.000695008	-0.000645728	-0.000899576	0.000522113	-0.000775006	-0.000474047	0.000738975		Ephx2	0.000738975
ESRRA	0.000390238	-3.1668e-05	-0.000288897	0.000647061	-8.75442e-05	0.000364037	-0.000468276	0.000252966	0.000130762	-1.75838e-05	-0.00050565	0.000121746	0.000599565	0.000291527	0
ESYT1	-0.000758805	-8.38704e-05	-0.000219497	0.000692064	-0.000753257	-0.000299873	-0.000744825	-4.26663e-05	-0.000322455	-0.000516677	0.000435131	0.000256938	0.000309074	-0.000464131	-0.00024245		Esyt1	-0.00024245
ETFB	-0.000545955	-2.52952e-05	0.00066087	0.000338865	1.49581e-05	-0.000331069	-0.000905353	-0.00196592	-0.000276005	-0.000400411	-0.00037605	-0.000335892	-0.000445288	-0.000984225	-0.000481202		Etfb	-0.000481202
FABP4	0	0.000555065	0.000248664	0.000590002	0.000596549	-0.00109113	-0.000490563	0.000346207	0.000490244	-0.000145215	-0.00112781	0.000206282	-0.0376986	0.0277458	-0.000152305		Fabp4	-0.000152305
FAH	-3.3836e-05	0.000122669	-0.000564529	-0.000467615	0.000226564	0.000278731	-6.1115e-05	6.54001e-06	-0.000627625	-0.000842245	-0.0001606	-0.000334932	8.94704e-05	-0.00105796	-0.00102273		Fah	-0.00102273
FZD4	0.00051152	0.000566703	0	0.000918396	0	-4.5242e-05	0.000107724	-0.000275747	0.000392775	0.000371285	0.00117994	-0.00110933	6.5776e-05	-0.000734501	0.00021408		Fzd4	0.00021408
G3BP2	-0.000106784	-0.000255351	-0.000323787	-7.00062e-05	-0.000426895	-0.000246857	-0.000922232	0.00043474	8.61396e-05	-0.000566446	-0.000163773	0.000513002	0.000324079	-0.000563532	0.000106299		G3bp2	0.000106299
GADD45A	-0.000360657	-8.1014e-05	0.000807945	0.000142954	-0.000741728	-9.96109e-05	-6.65044e-05	0.000207208	-0.000543521	-0.00111173	-0.00010729	0.000221882	-0.000107647	-0.000856816	3.25368e-05		Gadd45a	3.25368e-05
GBE1	0.000469733	0.00030667	0.000502541	0.189174	0.00016665	-0.000388149	-0.000274775	0.00341314	-0.00012025	-0.00127245	5.55479e-05	0.000457347	-0.000613045	-0.000454095	-0.000414541		Gbe1	-0.000414541
GHITM	-0.00052141	-0.000205259	-0.000110954	-0.000161226	-0.000427574	-0.000371389	-0.000638459	-0.0163192	0.000425105	-0.0230594	-0.000931069	0.00016007	-0.000606958	-6.13712e-06	0.000451912		Ghitm	0.000451912
GPAM	-0.000918249	-0.000633542	0.000764544	0.000817089	-2.02702e-05	0.000566367	-0.000866155	-0.000202337	0.000289735	0.000805065	-0.000897942	-0.000800881	0.00116811	-7.74433e-05	-0.000179556		Gpam	-0.000179556
GPAT4	-0.000248449	0	-0.000545529	0	-0.000916367	-0.000405431	-0.000677417	-0.000110516	-2.88908e-05	0.000664741	0.001	0.000849078	0	-0.000612184	0.000842978
GPD2	-2.19857e-05	-0.000114273	0.000290663	0.000422119	2.22141e-05	-0.000299556	-0.000613228	-0.00106951	0.000265444	0.0015514	-0.000743359	-0.000286047	0.000800611	0.00027944	-0.000685389		Gpd2	-0.000685389
GPHN	-0.000457268	0.000168604	-0.000220115	-0.00125804	0.000703119	-6.29746e-05	0.000608488	0.000279688	0.000225969	0.000188876	-7.57102e-05	0.000530435	-7.04992e-05	0.000136278	-0.000519131		Gphn	-0.000519131
GPX3	-0.000401468	-8.1285e-05	0.000561992	9.48677e-06	-0.00752924	-9.0559e-05	-0.000362963	0.00035749	8.74602e-05	-0.00114442	-0.00468836	0.000388806	-0.00424169	0.0487197	-0.000246788		Gpx3	-0.000246788
GPX4	-0.000186435	2.13806e-05	-0.000763348	0.000545461	0.000582265	-0.000132778	-0.000765379	1.59759e-05	-4.45379e-05	-0.000260907	-0.000891136	-0.000258997	-0.000273592	-0.00076902	-0.000288417		Gpx4	-0.000288417
GRPEL1	-0.00052928	-0.00021783	0.000298971	-0.000282054	0.000146862	1.61057e-05	-0.00111388	-0.00119302	-0.000815795	0.000124032	-0.00101037	0.000732325	0.000166229	-0.000986815	0.000346788		Grpel1	0.000346788
HADH	-0.000506709	-0.000112531	0.000577874	0.000238997	-0.000258933	-0.000239622	-0.000484971	-0.00145202	-0.000239177	0.000261279	1.01171e-05	-0.00016499	-0.000378336	0.000242558	-0.000385859		Hadh	-0.000385859
HIBCH	-0.000644412	-0.000319068	0.000161531	3.84979e-05	0.000819224	-0.000283522	-0.0010278	-0.00656128	-0.00044415	0.00149151	-0.000955414	-0.000866368	-0.000503547	-0.000566786	-0.00110224		Hibch	-0.00110224
HSPB8	-0.000921893	-0.000312131	0	0.00125142	0.000835001	-0.000474511	-0.00039547	-0.000421298	-0.00103579	-0.000291247	-0.000840676	0.000979696	-0.000842949	0.0111492	0.00165944		Hspb8	0.00165944
IDH1	-0.000335907	-2.56224e-05	0.00071539	0.00017597	0.000118703	-0.000332711	-0.000826658	-0.00101515	0.000213019	-0.000291042	-0.000767493	7.59244e-05	0.000228644	-0.000563495	3.05088e-05		Idh1	3.05088e-05
IDH3A	0.00033244	0.000107965	-0.000254766	0.000572207	-5.99873e-05	-0.000461366	-0.00111993	0.00278579	-0.000226773	0.001392	-0.000121368	-0.000506175	0.000423578	-0.000770504	4.81609e-05		Idh3a	4.81609e-05
IDH3G	-0.00021805	-0.000134258	-0.000417962	0.000214679	-0.015061	-9.84427e-05	-0.0010099	3.51841e-05	-0.000233123	-3.70691e-05	-0.000755748	-0.000275215	-0.000441674	0.000131905	-9.60216e-05		Idh3g	-9.60216e-05
IFNGR1	-0.0256881	-0.000267548	0.000338237	-0.000258629	-0.00109662	-0.000340216	-0.00091488	3.47571e-05	0.000326976	-0.00076774	-0.000821942	-0.000538702	-0.000268575	-0.000670187	0.00023152		Ifngr1	0.00023152
IMMT	-0.000173748	0.000185452	3.45485e-05	0.00027693	-0.000142908	-0.000145836	-0.000645873	-0.000117314	0.000332091	-0.000214054	-0.00012454	-0.00107574	-0.000626846	0.000271404	-0.000186055		Immt	-0.000186055
ITGA7	-0.000345552	1.08498e-05	1.401e-05	0.000429363	0.000858389	0.00088785	0.000614369	0.00130289	0.000602331	-0.000139318	-0.00172099	0.000319562	-0.000173663	0.0775748	9.38788e-05		Itga7	9.38788e-05
ITIH5	0.000509945	-3.45005e-05	0.000527025	0.000171026	-0.00087333	9.30309e-05	0	-0.000306785	0.00011696	0.00030124	0.000250307	0.000396221	-0.000241571	0.00100137	0.10129		Itih5	0.10129
ITSN1	-0.000881432	-0.000105865	-0.000818621	0.000287884	-0.000221225	-0.000828339	-8.81143e-05	-0.00181852	-0.000118341	-0.000796252	3.98544e-05	0.00040635	-2.91178e-05	-0.000561847	-0.000524327		Itsn1	-0.000524327
JAGN1	-0.000146772	-0.000238022	0.000352313	0.000592328	-0.000223183	-1.76478e-05	-0.00017904	-0.000407368	-0.00046572	-0.0010448	-0.000661668	-6.9843e-05	7.388e-05	-0.000190744	4.2204e-05		Jagn1	4.2204e-05
LAMA4	-0.000465007	-0.000535979	0	-0.000129586	0.000402669	0.000100074	0	-0.0013564	-0.000776313	-0.000396865	-0.000402913	-4.50719e-06	0.000296596	-0.000506762	-0.000281414		Lama4	-0.000281414
LEP	0	-0.000304834	-0.000685793	0.00092072	0	0	0	0	0.000913532	0.000203665	-0.001	0	0	1.16415e-09	-0.000526592		Lep	-0.000526592
LIFR	-8.50203e-05	0.000215862	0.000855762	0.000257194	0.000417312	-0.000105121	0.00010412	-0.00104133	0.000748513	0.000136694	0.00448325	0.000356484	-6.89322e-05	-0.00103855	-0.00024476		Lifr	-0.00024476
LIPE	0.00042865	0.000595972	-0.000350093	0.000766201	0.000564631	-0.000226652	-4.77119e-05	-0.000241979	0.000867906	0.000250239	0.000920947	-0.000755916	-0.000253632	-0.000555946	-0.0010461		Lipe	-0.0010461
LPCAT3	-0.000304192	-1.48893e-05	-0.000790244	-0.000906374	-0.00119435	-0.000113988	-0.000498451	2.59653e-05	0.000307494	-0.000725978	-0.000238185	0.000343857	-0.000855725	-0.00015987	-9.63624e-05		Lpcat3	-9.63624e-05
LPL	-0.000243125	-0.000448386	-0.000720165	0.000784346	0.000773754	-0.000635107	0.000132175	5.60115e-05	-0.000515118	0.0019805	0.00016901	0.000597461	0.00078671	0.000329405	0.000182838		Lpl	0.000182838
LTC4S	-0.00107605	0.000481474	0.00026505	-0.00161602	-0.000317421	-0.00041745	-0.000124505	0	0.00916841	-0.000376364	0.0470696	-0.000878162	-0.000205077	-0.00874638	0.000195904		Ltc4s	0.000195904
MAP4K3	-0.000684985	-0.000296951	-0.000817139	0.000251232	-0.000650264	0.000538827	-0.000774333	0.000412492	-0.000556299	0.00209717	0.000157232	0.000817238	0.000817013	0.000262245	-0.000281008		Map4k3	-0.000281008
MCCC1	1.18229e-05	-0.000556329	-0.000384335	0.000286469	-0.000526932	-8.52517e-05	-0.000688491	-0.000110205	0.0001901	0.000636151	0.00106687	0.000437263	0.00100114	-0.000421374	-0.00018638		Mccc1	-0.00018638
MDH2	-0.000240213	-0.000101432	0.000518478	0.00036105	-0.000123371	-0.000356443	-0.000850141	7.37714e-05	0.000101654	-0.0342025	-0.000706801	-0.000726742	-0.000396582	-0.000278924	0.000228962		Mdh2	0.000228962
ME1	-0.000422605	0.000550246	0.000277268	-0.000100284	-0.000414951	0.000789131	0.000607097	0.000192012	3.55232e-05	-3.59645e-05	-0.000590499	1.11871e-05	-0.000824452	-0.000249682	0.000696348		Me1	0.000696348
MGLL	-0.000780492	-6.03712e-05	8.06035e-05	0.0095208	-0.000444801	-0.000294055	0.000379481	-0.0164508	8.43674e-05	-0.000371326	-0.000826854	-0.00122118	-0.0819742	0.0130853	0.000354415		Mgll	0.000354415
MGST3	-0.000581125	2.07266e-05	-0.00024788	0.000364937	0.0499152	-0.00030592	0.000112779	-0.000836718	-9.00529e-05	-0.000665454	-0.000791746	-0.000374559	-0.0105357	0.0019319	-0.000126215		Mgst3	-0.000126215
MIGA2	-7.99063e-06	0.000476524	0.00016006	-0.000806606	-0.000970196	0.000376026	0.000357895	-0.000433967	-0.000703761	0	0.000142401	-4.11127e-05	-0.000548845	0	0
MRAP	-0.000494772	0.000252417	0.000413985	0.000128005	0	0.000116546	0	0	-0.000680453	-0.000262451	-0.000573722	0	0.000919593	-0.000148338	-0.000442874		Mrap	-0.000442874
MRPL15	0.000290898	-8.45109e-05	0.00051551	0.000574193	5.11887e-05	-0.000106655	-0.00117835	-0.000446895	-0.000434521	0.000812192	-0.00061236	-0.000197851	-0.00038566	-0.000566895	-0.000258687		Mrpl15	-0.000258687
MTARC2	-0.00019827	3.4604e-05	0.000908891	0.00026598	-0.000159889	0.00057574	0.000669632	-0.000428209	-0.000306408	0	2.87227e-05	0	0	-0.000290147	0.000856858
MTCH2	-0.000197464	-2.23908e-05	0.0014516	-0.000445385	-0.000125531	-7.23646e-05	-0.000736392	-7.43219e-05	-0.000283633	-0.00158588	-0.000880125	7.22678e-05	-0.000449458	-0.000993191	7.06512e-05		Mtch2	7.06512e-05
MYLK	-0.000271386	0.000345681	-0.000579066	0.000232499	-0.000717202	-0.000560689	0.000601987	-8.69187e-06	-0.000151032	0.00100224	-0.0151795	0.000575353	-0.00015709	0.0675892	-0.000445719		Mylk	-0.000445719
NABP1	-0.000777967	-0.000146296	-0.000725496	0	-0.000382793	0.00054609	-0.000933118	-6.40901e-05	-0.000567763	6.79005e-05	0.000194352	0.000837929	0.000614528	-0.000447878	-0.000379995		Nabp1	-0.000379995
NDUFA5	-0.000209471	-0.000186393	-0.000279503	8.7957e-05	8.12223e-05	-0.00052246	-0.000902905	-0.00199568	0.000171367	-0.00113793	-0.00116913	-0.000222455	0.000259229	0.00024068	0.000144629		Ndufa5	0.000144629
NDUFAB1	1.43328e-05	-4.55184e-06	0.000457007	-8.2562e-05	0.000446058	-0.000398113	-0.000890724	-0.00072956	-0.000224482	-0.0451458	-0.000661299	-0.000413269	1.9216e-05	-0.000647028	-0.000416042		Ndufab1	-0.000416042
NDUFB7	-0.000163862	-0.000123825	0.000143153	0.000520274	0.000503196	-0.000106015	-0.000746358	-0.0110862	-1.22194e-05	-0.000399364	-0.000910401	-0.000428416	-3.74981e-05	2.90898e-05	-0.000119997		Ndufb7	-0.000119997
NDUFS3	-0.000271244	-8.48014e-05	0.00102012	0.000296932	0.000412901	-0.000203586	-0.000989343	-0.00138414	4.70824e-05	-0.000793903	-0.000364558	3.89079e-05	2.99593e-05	-0.000763863	-0.000518742		Ndufs3	-0.000518742
NKIRAS1	-0.00106941	0.000339201	0.000383121	0.000414245	-0.000181608	-0.000212515	0.000528962	-0.00032354	0.00077375	0.000126701	0.000350272	-6.4414e-05	-0.000283354	0.000825744	-0.000421156		Nkiras1	-0.000421156
NMT1	-0.000824474	0.000102361	-0.000123896	0.000531418	-0.000379591	-0.000705931	-0.00102395	0.000584787	-0.000172706	-0.000701622	-0.00119165	0.000685818	-0.000150612	-0.000403427	-9.22854e-05		Nmt1	-9.22854e-05
OMD	0	0.000177885	-7.25931e-05	0.000900447	0	-0.000557214	0	0.0002284	0.000698744	-0.000661798	0.000301257	0.00164027	0.000894609	0.000224715	-0.000273541		Omd	-0.000273541
ORM1	0.000272055	-0.000688349	0.000210406	0.000604341	0	0.000294012	0	-0.00093618	0	0	0.000146617	-0.000576566	0.00056008	0.0003007	0.000967977
PDCD4	-0.0202313	-0.000305562	-0.000736958	0.00106016	-0.000652223	-0.000272758	-0.000247416	0.000753422	5.0866e-05	0.00023632	-4.31514e-05	-0.000723807	-0.000144834	-0.000410781	-0.000535866		Pdcd4	-0.000535866
PEMT	0.000282107	-0.00030113	-0.000800945	-0.000193023	-0.0002881	6.98889e-05	-0.000544214	0.000393714	-4.6176e-05	0.000567598	3.53502e-05	0.000562849	-0.000187221	-2.57837e-05	9.90471e-05		Pemt	9.90471e-05
PEX14	-0.000473994	0.000286167	-0.000134128	0.000183285	-0.000438283	-9.84727e-05	-0.000269839	0.000137185	-0.000296052	-0.00103847	-0.000273666	0.000126537	-5.14178e-05	0.000452783	-1.51518e-05		Pex14	-1.51518e-05
PFKFB3	-0.00172861	2.49771e-05	0.000152119	-0.000177745	-0.000586594	6.37944e-06	-0.000113461	-0.000248788	9.46537e-05	-0.000166558	-0.00077497	-0.000131089	-0.000690869	-0.00127177	-6.54584e-05		Pfkfb3	-6.54584e-05
PFKL	-0.000459144	-7.10898e-05	3.86694e-05	5.61336e-05	0.00048899	-0.000473041	-0.00108669	-0.000738279	-0.000130264	-0.00076436	-0.000672089	-0.000269614	-1.13344e-05	-0.000539729	-0.000254499		Pfkl	-0.000254499
PGM1	-0.000649337	4.15627e-05	-0.000663422	0.0002797	0.000705119	-6.5564e-05	-0.000522007	0.000122066	-0.000394952	0.00211752	4.49318e-05	0.000969304	-0.00025201	-0.000322025	1.47977e-05		Pgm2	1.47977e-05
PHLDB1	0.000270285	0.000709265	0.00015897	3.58436e-05	-0.000118515	0.00107046	-0.000248625	0.000273713	-0.000788904	-0.000456045	-0.000817016	0.000858185	0.000596038	-0.0012266	-0.000552588		Phldb1	-0.000552588
PHYH	-0.000295011	-0.000371187	9.16323e-06	-2.41798e-05	-0.000132321	-0.000278627	-0.000275137	-0.00745652	-0.000129124	-0.00115639	-0.000824338	-0.000152486	-0.000449867	-0.000375906	0.000328512		Phyh	0.000328512
PIM3	0.000294116	-2.89479e-05	5.94061e-05	0.000466711	0.000949237	-0.000176466	0.00033356	0.000668217	-0.00114777	-0.0050796	5.53946e-05	0.000122309	-0.000299657	-0.00155279	-0.00065976		Pim3	-0.00065976
PLIN2	-0.000809306	0.000145329	0.000214	0.00234016	0.0219826	-0.000631064	-0.000268041	0.000407492	-0.000514643	-0.000529243	-0.000365757	-3.06353e-05	-0.000103341	-0.00170724	-3.92866e-05		Plin2	-3.92866e-05
POR	0.000419865	1.95584e-05	0.000297334	0.000488954	-4.78775e-05	-0.000397366	-0.000197913	-0.000121456	-0.000319467	-0.00118232	-0.000523169	-0.000614379	5.59216e-05	-0.000223008	9.53898e-05		Por	9.53898e-05
PPARG	-0.000736434	0.000123677	0.000524684	-0.000201984	9.64982e-05	0.000177423	-0.000676361	-0.00054178	-0.00027841	-0.000539082	0.000689685	-0.000770278	0.000378845	-0.000821525	0.000585979		Pparg	0.000585979
PPM1B	7.78527e-05	-0.000340806	-0.000330901	0.000250919	0.000244929	-0.000381022	-0.000870785	0.0110134	-0.000341709	-0.000488501	-0.00111808	0.000346336	0.000203142	-0.000748034	0.000582865		Ppm1b	0.000582865
PPP1R15B	-0.000276142	-0.000216678	2.68122e-06	8.02068e-05	7.98929e-05	-0.000394204	-0.000147815	0.000974629	-0.000278433	-0.000985798	-0.000311082	-0.000684789	0.000323586	-0.000183772	0.000181249		Ppp1r15b	0.000181249
PRDX3	0.000135349	-0.00021207	0.0267646	0.000122482	-0.000224344	-0.00028475	-0.00109994	-0.0013028	0.000285429	-0.0309388	-0.000635096	0.000730646	-0.000390747	-0.000663743	0.00032177		Prdx3	0.00032177
PREB	-0.000575497	-0.000105961	-0.000438259	-8.17062e-05	-0.000265054	-0.000443091	-0.000644413	0.000289478	0.000204027	-0.000511721	-0.00110313	0.00114418	2.07329e-05	-0.00111539	4.59163e-05		Preb	4.59163e-05
PTCD3	-0.000277945	4.12413e-06	-0.000385382	0.000301121	0.000126499	-0.000159701	-0.000498429	0.000259807	-0.000238601	-0.000546222	-0.000383772	-0.000395945	0.000136119	-0.000712943	-0.000554358		Ptcd3	-0.000554358
PTGER3	-0.000526059	-0.000476861	-0.000673067	0.000856377	0.000404172	0.000845575	-0.000348383	-0.000820436	-0.000923486	-0.000863319	6.31143e-06	7.27838e-05	-0.000893326	0.00108363	0.00079223		Ptger3	0.00079223
QDPR	-0.00131616	0.000112889	0.000272985	0.000312214	-0.000247815	0.000345853	-0.00100623	-0.000963853	-0.000420273	0.00170827	-0.000954206	0.000278035	-0.000291383	-0.000123224	-0.000412798		Qdpr	-0.000412798
RAB34	-0.000692689	8.25914e-06	-0.000465488	-0.000251171	-0.000244857	-0.000229668	-0.000513807	0.000200683	-0.000223569	-0.00108802	-0.00204767	0.000397889	-6.77107e-05	-0.000239699	-0.000145457		Rab34	-0.000145457
REEP5	-0.000391617	-2.9437e-05	0.000573556	0.000419922	-0.000331961	-0.000345	-0.000938888	-0.00024194	-3.85206e-05	-0.000615343	-0.00108158	-0.0003893	0.000288569	-0.00107816	-5.49787e-05		Reep5	-5.49787e-05
REEP6	-0.00107945	7.06045e-05	0.000121398	-0.00129278	0.000955506	-2.57318e-05	0.000739578	-0.000221559	-0.000390671	0.00159259	-0.000424761	0.000129102	-0.000702051	0.000107606	0.000242513		Reep6	0.000242513
RETN	0.000311374	-0.000642806	0.000741128	0.00024835	0.0898621	-0.000498808	-0.000274844	0	-0.0142353	-0.00124771	0.00033621	0	-0.000771779	-3.49246e-10	0.000843219		Retn	0.000843219
RETSAT	-0.0011034	6.54701e-05	-0.000328075	0.000844894	-0.000471008	-0.000125647	-0.00122107	-0.0010401	-0.000873991	0.00023699	-0.000834614	0.000210591	-0.000296107	-0.0010905	-0.000124367		Retsat	-0.000124367
RIOK3	-0.000452866	-0.000150019	-0.000218509	0.000337556	-0.000700846	-0.000438483	-0.000751782	0.000481976	-0.000170657	6.55781e-05	-0.000664046	9.79241e-06	0.000345108	-0.00106105	7.13127e-05		Riok3	7.13127e-05
RMDN3	-0.000759104	0.000104961	-0.000648899	0.000623833	0.00094529	-0.000336821	-0.000384756	5.26634e-06	-0.000171046	-0.00128406	-0.000532488	-6.66922e-05	0.000331388	-0.00116877	-0.000600708		Rmdn3	-0.000600708
RNF11	-0.000989815	-0.000238369	-0.000600359	0.000291956	-2.54894e-05	-0.000249719	-0.000916635	9.67667e-06	-0.000284279	-0.0018655	-0.000535085	-0.00056579	-0.000210068	-0.000739216	-6.18468e-05		Rnf11	-6.18468e-05
RREB1	-0.00106706	5.38174e-05	-0.000431184	-0.000929036	-0.000192093	-0.000289724	-0.000411491	0.00130258	-0.00048789	-0.00064547	-0.000117555	-0.00122962	0.000106093	-0.00118298	0.00033783		Rreb1	0.00033783
RTN3	-0.000365303	-6.83174e-05	0.000310542	0.000558933	-0.00054748	-0.000370418	-0.00079368	0.00035316	0.000321703	-0.0556999	-0.00099014	-0.000424392	-0.000254061	-0.000978569	5.17911e-05		Rtn3	5.17911e-05
SAMM50	0.000291824	8.59855e-05	-0.000632343	-0.000732072	0.000409181	-0.000322889	-0.00112106	-4.20197e-05	0.000439515	-0.000678137	-0.000389676	0.000214139	8.31116e-05	-0.000813522	-0.000205217		Samm50	-0.000205217
SCARB1	0.000242756	-0.000231922	0.000452264	0.000734113	-0.000353075	0.000751438	-0.000346692	2.32135e-05	-2.71138e-05	-0.00101463	-0.000790395	0.000259576	0.000346019	-0.000212337	-0.000491024		Scarb1	-0.000491024
SCP2	-0.000193907	-0.000123597	0.000100816	0.000128844	-0.000424854	-0.000296576	-0.00100537	0.000916294	0.000392685	-0.000430018	-0.000608783	-0.000124162	-0.000213914	-0.000829854	0.0002556		Scp2	0.0002556
SDHB	-0.000196289	0.000127461	0.000594675	9.23529e-05	-0.00066159	-0.000417418	-0.000908303	0.000865201	-0.000219065	0.000359609	-0.00067592	-0.000758311	0.000218914	-0.0008159	9.3391e-05		Sdhb	9.3391e-05
SDHC	4.20398e-05	-0.000117745	-0.000290406	0.000718123	-0.000203648	-0.000202013	-0.000898521	-0.00802562	0.00023141	-0.00158567	-0.00103728	-0.000676	-0.000308245	-0.000718592	-0.000132698		Sdhc	-0.000132698
SLC19A1	0.00075054	-9.92224e-05	-7.51294e-05	0.00090292	0.000282604	0.00116257	0.000225223	0.000523339	-0.0004705	0.000452291	0.000696107	-0.000735313	-0.000137436	-8.19103e-05	0.00018864		Slc19a1	0.00018864
SLC1A5	-8.12005e-05	3.72069e-06	0.000171716	-0.00109061	-0.000720678	-0.000239087	-0.000283926	0.00139288	0.00089386	0.000311848	-0.00072924	-0.000470741	-0.00021074	-0.000445105	0.000918346		Slc1a5	0.000918346
SLC25A1	-4.83227e-05	-3.37242e-05	0.000651558	0.000614416	0.000199501	-0.000429203	-0.000797897	6.67364e-05	9.34138e-05	-0.00123963	-0.000540441	0.000929453	-5.90428e-05	-0.000911458	0.00051486
SLC25A10	3.07871e-05	-4.55108e-05	0.000994203	-2.79892e-05	-0.000464538	-0.000514273	0.000923736	3.48495e-05	-0.000689295	-0.000398474	-0.000813116	-0.000733682	0.00055632	-3.49246e-10	0.000138749		Slc25a10	0.000138749
SLC27A1	-0.00073201	0.000136993	-0.000222255	-0.000690096	-0.000579997	-0.000434878	-0.000604854	0.000225933	0.000246692	-4.0888e-05	0.000228369	-0.00058076	0.000337688	-0.000317701	-5.62124e-05		Slc27a1	-5.62124e-05
SLC5A6	-0.000699787	-0.000609827	-0.000397775	-0.000176178	-0.000263358	0.000607567	-0.000665946	0.00159981	5.06657e-05	0.000197461	-8.3819e-05	0.00037819	0.000325689	-0.000943547	0.000326508		Slc5a6	0.000326508
SLC66A3	-0.000998529	0	-0.000201234	-0.00093348	0	0.000652027	0.00055672	0	0	-0.000289172	0	0.000994993	0.000618717	0.000537096	0.000622759
SNCG	-0.000516454	-0.000358075	-0.00012129	0.00098244	0	0.000658046	0.000326388	0.000559093	0.000703094	0.000826855	0.000523765	-0.00213354	-0.00037428	-0.000485947	7.7972e-05		Sncg	7.7972e-05
SOD1	-0.000284549	-0.000210254	-0.000615257	0.000381019	-0.00076208	-0.000257874	-0.000989535	0.000155744	7.96614e-05	-0.00023788	-0.000979541	-0.000708807	-0.000265454	0.000276431	-0.000518458		Sod1	-0.000518458
SORBS1	0.000700229	-1.63607e-05	0.000665288	0.000176284	0	0.000793702	-0.000882157	0.00425937	-0.000312398	2.61061e-05	-0.000869032	0.000180758	-0.000429811	-0.000857178	0.000587049		Sorbs1	0.000587049
SOWAHC	0.000583625	-3.03702e-05	0.000568122	-0.000666167	-8.61513e-05	-0.00043476	-0.000221952	-8.26964e-05	0.000769519	-0.000351615	-0.000595564	0.000295452	0.000433073	0.00018534	-9.77218e-05		Sowahc	-9.77218e-05
SPARCL1	0	-8.76226e-05	0.000885625	0.000529087	0.000862983	0.000778122	0	-0.000770035	0.000115677	0.000787303	-0.000800314	-0.000738348	-0.0192874	0.0236239	-0.000647174		Sparcl1	-0.000647174
SQOR	0.000844903	-0.000880133	0.000621624	-0.000144251	0.000352727	0	0	2.50728e-05	0.000970881	0.000543751	1.16415e-09	-0.000512213	0	-0.000597603	0.000296311
SSPN	0	-8.44874e-05	2.62893e-05	-0.000144673	-0.00145033	-0.000780513	-0.00113725	-0.000153794	0.0002658	0.000181833	-0.00133204	0.00132975	0.000245327	6.57508e-05	-0.000649024		Sspn	-0.000649024
STAT5A	0.000447909	1.03842e-05	8.73663e-05	-0.000484774	0.000155615	0.000258669	-6.71509e-05	-9.91977e-05	0.000102092	-0.000901378	0.000688838	-0.000648419	-3.20551e-05	-0.000548998	-0.000210553		Stat5a	-0.000210553
STOM	-0.0409995	7.45409e-05	-5.09916e-05	-0.000232657	-0.00547837	-0.0139223	-0.000422779	-0.0222359	0.0142319	-0.000857101	0.0119751	-0.000875347	-0.0112381	-0.000378418	-3.578e-05		Stom	-3.578e-05
SUCLG1	-0.000296761	-0.000190562	-3.60349e-05	1.19557e-05	-3.45259e-05	-0.000196441	-0.000752989	-0.00663875	-0.000232126	-0.00121958	-0.000560007	-0.000167512	-0.000373161	-0.000161836	-0.000260175		Suclg1	-0.000260175
SULT1A1	-0.000237459	6.83255e-05	-0.00044084	-0.000384369	4.13284e-05	-0.000378879	-0.000723782	-0.000306013	0.000214009	-0.000848099	-0.00133479	0.000440836	-5.11158e-05	5.265e-05	0
TALDO1	-0.000290831	-0.000127268	0.0071276	0.000232785	-0.000573911	-5.8794e-05	-0.000834713	-0.000421208	-2.70832e-05	-0.0351343	-0.000980895	-0.000492854	-0.000537423	-0.000535904	-0.000183139		Taldo1	-0.000183139
TANK	-0.000154157	-4.5106e-06	0.000224149	-0.000246437	0.000104475	-0.000101805	0.000444341	-0.000701264	-0.000220168	0.00028189	-0.00123009	8.86385e-05	0.000206459	-0.000529848	0.000265547		Tank	0.000265547
TKT	-0.000855929	-3.17704e-05	0.000127107	0.000446983	6.22397e-05	-0.000266106	-0.000188111	0.000223028	-0.000168172	-0.00675684	-0.00039921	-0.000512693	-0.000559557	-9.0428e-05	2.60781e-05		Tkt	2.60781e-05
TOB1	-0.00081129	-0.000280557	-0.000169866	0.000285495	-0.000242369	-1.52986e-05	-0.000974771	0.00173507	-0.000996838	-0.000826666	-0.000788376	-0.000487435	-0.000553595	0.00439353	-7.17046e-05		Tob1	-7.17046e-05
TST	0.000264656	-0.000453048	-5.55963e-05	-0.000169845	0.00028947	-0.000356266	-0.00127727	-0.000134223	3.62144e-05	0.000173486	-9.06542e-05	-0.000207164	-0.00080869	0.000273273	0.00085129		Tst	0.00085129
UBC	-0.000803879	-9.24787e-06	-0.0185881	0.000348244	-0.00020268	-0.000275372	-0.000962249	0.00734935	-0.000606218	0.0479925	-0.00072644	7.68152e-05	-0.000336534	0.00035565	-0.000369369		Ubc	-0.000369369
UBQLN1	4.25267e-05	4.62483e-05	-0.000807108	0.000563255	-0.00012699	-4.56288e-05	-0.000649262	-0.000750776	-0.000258345	-0.000323384	-0.000686916	-0.000205161	-0.000323464	-0.00056996	-0.000363451		Ubqln1	-0.000363451
UCK1	0.000633379	0.000260895	0.00064578	0.000617181	8.51715e-05	-0.000639697	0.00025915	0.00108394	-0.00078986	-0.000160533	-0.000246771	0.0002899	-8.34416e-05	-6.4493e-05	-0.000303706		Uck1	-0.000303706
UCP2	9.58036e-05	0.000301787	-8.28196e-05	0.000163604	-0.00363334	-0.000341903	-0.00107341	0.00866828	4.68153e-05	-0.000765914	-6.8562e-05	0.000663546	0.000743852	0.000423123	0.0686089		Ucp2	0.0686089
UQCR10	-0.000231401	-7.35908e-05	0.000305964	0.000216756	0.0162345	-0.000277515	-0.000968974	0.000544171	7.29621e-06	-0.000486802	-0.00134157	9.51803e-05	0.000239018	-0.000625527	-0.000267265		Uqcr10	-0.000267265
UQCR11	-0.00027798	0.000469168	-0.000404617	0.000379295	-5.24777e-05	-0.000202355	-0.00101512	0.00118885	8.83121e-06	-0.000597458	1.28057e-09	-0.000460385	0.000881547	0.00032106	-0.000357863		Uqcr11	-0.000357863
UQCRC1	0.000277632	7.83539e-05	0.000615811	-1.29094e-05	-0.000303347	-0.0002793	-0.000847441	-0.00191206	-0.000290378	-0.0120123	-0.000973831	-0.000545981	-0.000262855	-0.000414782	0.000122886		Uqcrc1	0.000122886
UQCRQ	0.00035469	-8.57326e-05	0.000841731	0.000262532	-1.08709e-05	-0.000213297	-0.000959868	0.00933155	-0.00048617	-0.000182238	-0.000842447	-0.000270792	-6.55013e-05	2.35725e-05	-0.000406855		Uqcrq	-0.000406855
VEGFB	-0.000142667	-8.32852e-05	-2.74281e-05	0.000758633	-0.000497757	-2.54181e-05	-0.000611538	-0.000883407	-0.000717095	0.00210293	-3.49991e-05	0.00142849	0.000335299	-0.00122909	8.52612e-05		Vegfb	8.52612e-05
YWHAG	-0.000647784	-4.12285e-05	-0.000143607	-7.13372e-05	-0.00020457	-0.000266709	-0.000532881	0.00119145	-0.000797933	4.74692e-05	-0.00114252	0.000525422	-7.79668e-06	-0.000457398	8.81187e-05		Ywhag	8.81187e-05
AARS1	0.000122453	-1.86951e-05	-0.000462968	-3.08916e-05	-0.00074686	0.000460254	0	0	0	8.52959e-05	0.001	0	0	-0.000378344	0.000916449
ABCE1	1.69807e-05	0.000196211	0.000274202	-0.000321064	-0.000444863	-0.000169054	-0.000148063	-0.000241295	0.000148218	-0.000541376	3.67748e-05	0.00010221	-5.81809e-05	-0.00139518	-0.000414339		Abce1	-0.000414339
ABI1	-0.00035815	-0.000148113	-0.000546086	0.000261713	0.000217358	-0.000406541	-0.000603393	0.00226014	0.000250515	-0.0178038	0.00025059	-0.000434168	-0.000298768	-0.00114774	0.00154582		Abi1	0.00154582
ACHE	0.000356351	-0.000149814	-0.000832149	0.000377288	0	0.000731429	0.000233051	-0.000146346	-0.000813909	0.000116008	0.000282421	-0.000457384	-0.000886416	0.000449577	-0.00027717		Ache	-0.00027717
ACVR2A	0.000595497	0.000234605	-0.000555335	-0.000601502	-0.000595237	-1.0931e-05	0.000716161	-9.90956e-05	-0.000604931	-0.000401985	-0.000187974	7.46259e-05	0.000108546	-0.000583636	-3.94246e-05		Acvr2a	-3.94246e-05
AKT1	-0.000746453	-0.000107944	0.000181058	5.97706e-05	-0.00020196	-0.000284421	5.7e-05	0.000155922	-0.000474332	0.000863202	0.00021663	-0.000580198	-0.000220567	-0.000812481	0.000172481		Akt1	0.000172481
APBB1	-0.000362998	0.000364007	-2.1848e-05	7.50377e-05	0.00042743	-0.00060999	-0.00065675	0.000662111	0.000436858	0.00248642	-0.000228951	-3.99476e-05	-0.000198409	5.78645e-05	0.000378548		Apbb1	0.000378548
B2M	-0.000653171	0.000400295	-0.000791369	0.000292939	0.000330871	-0.000133383	-0.000976809	0.000979628	-0.000550209	0.0620724	-0.000927049	-0.000231315	-0.000112593	8.53447e-05	-0.00732031		B2m	-0.00732031
BCAT1	0.000512312	0.00144557	0.00055122	8.12463e-07	0.0613546	0.000132188	-0.000388195	0.000594718	-0.000874705	0.00101167	-0.000989649	-5.23697e-05	0.000167063	-2.54592e-05	-0.000325342		Bcat1	-0.000325342
BCL10	-0.000881982	-9.22406e-05	0.000442195	0.000613787	-0.000473394	0.000145086	-0.000667963	-0.00391752	-0.000955281	-0.000508357	-0.000125789	-0.000837043	0.000233269	-0.00113841	-0.000169417		Bcl10	-0.000169417
BCL3	-0.000198552	-0.000166545	-0.000326896	0.00122921	0.00069671	-0.000137898	0.000247727	-0.00116421	-0.000474144	-0.00122398	-5.40959e-05	-0.000718467	-2.57701e-05	-0.000898573	-0.000275955		Bcl3	-0.000275955
BRCA1	-0.00066959	-8.06124e-05	0.000255748	0.000161227	-0.00057622	9.73566e-05	0.000467552	-0.000910281	0.000112599	-0.000822182	-0.000958916	0.00072306	-0.000958585	0.000214103	0.000177146		Brca1	0.000177146
C2	2.60514e-06	0.000484933	-0.000211787	0.000497148	-0.000283736	-0.000726028	0.000585105	0.000859874	-3.19198e-05	-0.000453434	-0.000586485	0.000950838	-0.000666705	-0.000752201	0.000396424		C2	0.000396424
CAPG	-0.0279307	-0.000104044	0.000580885	0.000271244	0.0293437	-0.000334027	-0.000896761	-0.000941031	-0.000211127	0.0001348	-0.0012458	0.000248882	0.000666228	-0.000830211	-0.00026304		Capg	-0.00026304
CARTPT	0	-2.67354e-05	0	0.000712394	-0.00013888	0.000457606	-0.000371163	0.000902347	0.00036989	-0.00086105	-0.001	-0.000979168	-0.000100357	0	0.000932027		Cartpt	0.000932027
CCL11	0	0.000491067	0	0.000980402	0	0.000774202	0	0	0	0	-0.000590156	0.00120675	0.000586437	2.13096e-05	-5.97672e-05		Ccl11	-5.97672e-05
CCL13	-0.000667844	-0.000383693	0.000319785	-0.000186307	-0.00124337	0.000150885	-0.00033603	0	-0.000785662	0.000269397	-0.000661661	0.000703671	4.14163e-05	-0.000184923	-0.000184283		Ccl2	-0.000184283
CCL19	0.000428325	-0.00025582	0.000356171	0.000705555	-0.000205213	-0.000681075	0.000194316	0.000159845	-0.00093637	0.000800086	-0.000261938	-0.000609361	0.000104423	-0.000870211	0.000389788		Gm2023	0.000389788
CCL2	-0.000245106	-0.000310633	-0.000765552	0.000519018	0.0327961	0.000106145	-0.000212567	0.000237895	-0.000666035	0.000320613	-0.00137652	0.000612139	0.00025958	-0.000671422	-2.84909e-06		Ccl12	-2.84909e-06
CCL22	0.000100007	-0.000563383	-0.000691102	-0.000411092	-0.00060459	0.000718163	-0.000872569	-0.00020169	0.000852923	0.000121578	-0.000553641	0.00048962	0	0	0.000145735		Ccl22	0.000145735
CCL4	-0.000633054	0.000276067	-0.000274574	0.00138972	0.0004454	0.000832386	0.192713	-0.000443345	-0.000332495	-0.00047607	0.000890932	0.000396483	-0.000846327	-0.00031493	0.000893777		Ccl4	0.000893777
CCL5	-0.000242602	-0.00055437	-0.000645633	-1.53482e-06	0.000717592	-0.000703208	0.000581285	-0.00141077	-0.00045765	0.000936905	0.000647395	-0.00011751	-0.00021129	0.000364646	0.000511299		Ccl5	0.000511299
CCL7	-0.000692007	-0.000291723	4.98425e-05	0.000466077	0.000795731	-0.000333144	-0.000913973	0	-0.000103589	0.000787464	-0.00047845	0.000547491	-0.000645356	-0.000789171	0
CCND2	0.0539427	-0.000916005	1.85665e-05	-0.000128311	0.000510451	0.000444117	-0.000767187	0.000120619	4.58119e-05	-0.000359006	-0.00055061	-0.000578729	-0.00121251	0.000525042	-0.000483532		Ccnd2	-0.000483532
CCND3	-0.000591657	0.000169484	-0.000761777	-0.000114455	8.08545e-05	-4.93062e-05	-0.000910843	-0.00298316	-9.84986e-05	-0.000246796	-0.000665486	-0.000271677	-0.000211031	-0.000837564	-4.54389e-06		Ccnd3	-4.54389e-06
CCR1	-3.6909e-05	-0.00053552	0.000110346	0.000478299	-0.00115671	0.000602475	-0.000482232	0.000613955	-2.05577e-05	-0.000887186	0.000775945	-0.000262729	-0.000353166	0.000181944	0.000104769		Ccr1	0.000104769
CCR2	0.000437734	0.000255611	0.000247443	-0.000609929	0.000668685	-0.000141481	0.000535274	-0.000218487	-0.000539084	-0.00139749	0.000932197	0.000959806	7.78137e-05	0.000810046	-0.000584375		Ccr2	-0.000584375
CCR5	-0.0010701	0.000568788	-0.00018463	0	7.77992e-05	-0.00033123	0.000381027	0.000587616	-0.000639223	-0.000737826	0.000317587	0	0	0.000101888	-0.000568264		Ccr5	-0.000568264
CD1D	0.000435486	2.53331e-05	-0.000144218	0.000401887	-0.000175776	-0.000413519	-0.000428727	0.000139876	-0.000440603	9.55771e-05	-0.00106757	0.000273717	8.46427e-05	-0.00028962	0.000106887		Cd1d1	0.000106887
CD2	-0.000314332	-0.0010737	-0.0173442	0.000869833	0.000713424	0.000488669	0.000136897	-1.24062e-05	-0.000116672	0.00181737	-0.000170376	-0.000991236	-0.000203746	-0.000853711	-0.0007328		Cd2	-0.0007328
CD247	-6.52457e-05	-0.000449595	-0.000433166	0	0.000430361	0.000494898	6.80495e-05	0.000531405	0.00030217	0.00257378	0.000636497	-0.000855842	0.00018936	0.00101331	-0.00051222		Cd247	-0.00051222
CD28	-1.50787e-06	-0.000274422	0.000162489	-0.000260945	-0.000116156	0.00099387	-0.000508547	0.000293578	-0.000669136	-0.00115372	-7.02521e-05	-0.000499076	0.00019655	-0.000376812	0.00092425		Cd28	0.00092425
CD3D	-0.000339566	-0.00100524	-0.0628744	-0.000710247	-0.000345958	-7.33767e-05	0.000547385	-0.000462362	0.000214386	0.00136419	-1.76972e-05	-0.000741814	0.000610967	-0.000277845	-0.000268304		Cd3d	-0.000268304
CD3E	-0.000552671	9.92121e-05	-0.0249398	0.000280694	0.000448922	-0.000796925	-9.69361e-05	4.27888e-05	0.000137799	0.00085446	-0.0007889	-0.000427002	0.000365486	-0.0006137	-0.000191728		Cd3e	-0.000191728
CD3G	-0.000208801	0.000498379	-0.0386988	-1.36363e-05	0.000385885	-5.86943e-06	0.000113562	-0.000135195	0.000257984	0.0016554	0.000571942	-0.000422778	0.000502942	0.000511087	-6.53816e-05		Cd3g	-6.53816e-05
CD4	-0.000197205	0.000171377	0.000387217	-0.000880454	-0.0281913	-0.000943072	-0.000918451	-6.32008e-05	2.14686e-05	-0.000380443	-0.000528324	-0.0002086	-2.27959e-06	-0.000425474	-0.000648376		Cd4	-0.000648376
CD40	-0.000688395	-1.51493e-05	-0.00126343	0.000996635	-0.000236897	-0.000521687	-0.000817235	0.00273304	0.000233664	9.3065e-05	0.00066825	-0.00050973	-9.61344e-05	-0.00076461	0.000271514		Cd40	0.000271514
CD40LG	-0.0107575	-0.000737902	-0.000704261	-8.9419e-05	0.000404233	0.000757212	0.000136274	-0.000393318	-0.000455335	-0.000957799	0.000260838	0	0.000150274	-0.00037143	-0.000546476		Cd40lg	-0.000546476
CD47	-0.000841786	-5.51663e-05	-0.000628029	0.000670848	0.000100791	-0.00023613	-0.000885932	0.00122349	-4.7749e-05	-0.0165787	-0.00108063	-8.4996e-05	-0.000552892	-0.00104553	0.000166187		Cd47	0.000166187
CD7	-0.000456649	-0.000612602	-0.000577682	0	-0.00077346	0.00090525	-0.000715566	-8.96869e-05	-0.000456808	-0.0012974	-0.000318964	-0.000501969	0.000848906	-0.000780745	0.000619121		Cd7	0.000619121
CD74	-0.000523746	-7.06863e-05	-0.00043444	-0.000377037	0.000111349	-0.000444617	-0.000905614	0.00093743	-0.000634054	0.0737533	0.0476419	-0.00084548	-0.000423338	-0.0478635	0.0341226		Cd74	0.0341226
CD79A	-7.64948e-05	-6.65335e-05	0.000473884	0.000993331	-0.000440159	-0.000799606	-0.000377865	-0.00028034	-0.000958999	0.000303789	-0.000174472	-4.4091e-05	0.000454929	-0.000939896	0.000964171		Cd79a	0.000964171
CD80	-0.000674732	-0.000222117	5.57051e-05	-0.000914014	-0.000306267	-0.000454474	-0.000599275	0.000589834	0.000157634	-0.000411159	0.000786773	0.000493852	0.000388046	-0.0002007	-0.000135815		Cd80	-0.000135815
CD86	0.000118436	-0.000768722	0.000887474	-0.000463226	-0.000274495	0.000549156	-0.00087872	-1.2796e-05	0.000214588	-0.000717511	0	0.00080862	0	-1.28057e-09	0.000701391		Cd86	0.000701391
CD8A	0.0124599	2.03704e-06	-0.000653361	-0.00046928	-9.35642e-05	-0.000365945	0.000624884	0.00169783	-0.000168359	0.00166827	0.000821248	-0.0003771	0.000496217	-0.000710354	0.000473503		Cd8a	0.000473503
CD8B	0.0402888	-1.94668e-05	-0.000450872	-0.000444044	-0.000984165	0.000913263	0.000829381	-0.000405035	-0.00067443	0.000843967	0.000959785	-0.000454055	0.000300916	-0.000815398	-0.000288422		Cd8b1	-0.000288422
CD96	-0.00118342	-8.44405e-05	-0.00028957	-0.000495626	0.000563106	-0.000642038	-0.000164159	-7.44592e-05	-5.10875e-05	0.00211922	0.00092708	-8.55356e-05	0.000161089	0.000332227	-0.000555967		Cd96	-0.000555967
CDKN2A	0.000613208	-0.00133241	0.000487031	0.000608093	0.000596992	-0.000205879	0.000639801	-7.65806e-05	0.000208529	-0.000156828	-9.78371e-05	0.000580974	0.00025514	-0.000318964	-0.000325398		Cdkn2a	-0.000325398
CFP	-0.000210469	2.04821e-06	-0.000559188	-4.10114e-05	-0.136066	-0.000101905	-0.000583332	-0.000608299	-0.000678809	-0.00132296	0.000306086	0.000257658	0.000402992	-0.000789492	0.160688		Cfp	0.160688
CRTAM	-0.000846605	7.12534e-05	0.000689214	-0.000440591	8.81823e-06	0.000741758	-0.000996854	0.000187881	5.48177e-05	0.000599934	-0.000974403	-0.000231163	-0.000360507	-0.000823604	-0.000295325		Crtam	-0.000295325
CSF1	0.0760096	-0.000508167	-9.06012e-05	0.000251018	-0.000647962	0.000173945	-0.000823077	-0.000246205	4.46456e-05	-0.00111639	-0.000181676	-6.13362e-05	0.000509425	-0.000588985	4.65573e-05		Csf1	4.65573e-05
CSK	7.82005e-05	4.00732e-05	-0.000299684	-0.000113766	-0.000378732	8.55024e-06	-0.00104711	0.000681276	-0.000388366	0.000328527	0.000555834	-0.000344033	8.76862e-05	-0.000770601	-5.46581e-05		Csk	-5.46581e-05
CTSS	-0.00027869	-0.00166536	-0.000442461	0.000378702	-0.000653905	-0.0213054	-0.000204333	1.51968e-05	4.03516e-05	-0.000627952	0.00101737	0.000280599	-0.000400154	-0.00106464	0.0194229		Ctss	0.0194229
CXCL13	-0.000566451	-0.000360331	-0.00037143	0.000915581	-0.000783789	-0.00037475	-0.000259916	-0.00042078	-0.00033285	-0.000109274	0.00070495	0	0	0	0.0185381		Cxcl13	0.0185381
CXCL9	-8.44139e-05	-0.000747811	-0.000578936	-0.000568021	-8.59274e-05	-0.000373923	-0.000713416	-0.000695295	-4.37e-05	-0.000276885	0.000163558	8.73533e-05	0.000896803	-0.000129533	0
CXCR3	0.00439207	-0.000848524	-0.000278852	0	-4.38216e-05	-0.00036356	-0.00113314	-0.000539592	0.00050276	-0.000431367	-0.000257339	-0.000644375	0.000746752	-0.000538545	0.000605407		Cxcr3	0.000605407
DARS1	-0.000697964	0.000319061	-0.00010659	0	0.000529378	0	-0.000176187	-0.000495848	-0.000691954	-0.000667204	-0.000593194	0.000854122	-0.00068877	-0.000650973	-0.000523406
DEGS1	-0.000807549	0.000716202	6.84516e-05	0.000549421	8.59685e-05	-1.99994e-05	-0.00105985	-5.88308e-05	0.0268169	0.000500356	-0.000724967	0.000407514	-0.000257339	-0.000366413	6.54006e-05		Degs1	6.54006e-05
DYRK3	-0.000197564	-0.00101037	0.000342475	0.000320647	-0.000575184	-4.27555e-05	-0.000903703	-0.0003197	-0.000218441	0.000200194	-0.000164886	9.5116e-05	0.000237711	-0.000232977	-0.000181143		Dyrk3	-0.000181143
EGFR	0.000598072	-5.5462e-05	0.000532879	0.000228568	0	0.000252916	-0.00088633	3.80926e-05	-0.000163544	0.000485496	-2.419e-05	-0.000152902	0.000284376	-0.000742144	-9.00743e-05		Egfr	-9.00743e-05
EIF3A	-0.000506033	-0.000120494	0.000402056	-0.00109282	-0.000243607	-0.000253626	-0.000899204	-0.000740623	2.72227e-05	-0.0014123	-0.000249941	-0.00064678	0.000143867	-0.00098469	4.87036e-05		Eif3a	4.87036e-05
EIF3D	-0.000476121	1.98356e-05	-0.000320034	-9.87652e-05	-0.000516671	-0.000185166	-0.000853121	0.000434131	7.70344e-05	-0.000322709	-0.000621542	-0.000900704	-0.000215072	-0.000305346	-0.000117688		Eif3d	-0.000117688
EIF3J	-0.000624803	-7.88155e-05	-0.000147782	0.000397254	-0.000760976	-0.000300512	-0.000859532	-0.00250728	-0.000524362	-0.000456359	-0.000561052	0.000375326	0.000226654	-0.000692057	-0.00019408		Eif3j1	-0.00019408
EIF4G3	7.82407e-05	2.94991e-05	-0.000367026	0.000122447	0.000226779	-0.000259311	-0.000360792	0.00394597	-3.84292e-05	0.000828486	-0.000833873	0.000107278	-0.000227724	-0.00125278	0.000264293		Eif4g3	0.000264293
EIF5A	-0.000616291	-0.000100849	-0.000165038	0.000219654	-0.000671824	-5.10029e-05	-0.000924795	-0.00507717	-0.000291462	-0.000274762	-0.0012821	0.000156161	0.000126565	-0.000480687	-0.000133815		Eif5a	-0.000133815
ELANE	0	-0.000331376	0	0.000504757	0	-0.000159442	-0.000243484	0	-0.000677531	0.000386017	-9.22731e-06	-1.60988e-05	0.000802463	-0.000611764	0		Elane	0
ELF4	0.000757366	0.000266967	0.000355735	0.000821573	0.00100101	-0.00042161	-0.00117929	0.000835639	-0.000799831	-0.000688086	-0.00101836	0.000106077	0.000756625	-0.000299245	0.00049008		Elf4	0.00049008
EREG	-0.00022825	0.0543989	-0.000311415	0.000730932	0.00820445	0.000576621	0.167103	-0.000477369	-0.0125317	-0.00112543	0.000281247	0.000107473	0.000561844	-0.000731555	0.000374523		Ereg	0.000374523
ETS1	-0.000139492	-0.000158395	-0.000519913	0.0011867	-0.000287629	0.000688572	-0.000621423	-0.000602243	-0.000716892	0.0015025	0.000351097	-0.000456915	0.000119753	-0.000995156	-8.48982e-06		Ets1	-8.48982e-06
F2	-0.000678458	0.000722352	0.000600632	-0.000207957	0	0	-0.000133814	0.000929763	0.000773301	0.000954418	0.000531214	-0.000119081	-0.00035786	0.000668498	-0.00114701		F2	-0.00114701
F2R	0.00518092	0.000974681	-0.000555304	-0.000574314	0.000172037	0.000315975	0.000637843	0.000187392	0.000806626	-0.000342803	-0.000139163	9.81115e-05	0.000730221	-0.0292946	-0.0187001		F2r	-0.0187001
FAS	0.000106991	-0.000329792	-0.000338871	-0.000854977	-0.000443162	-0.000220605	0.000293704	-0.00252461	-0.00039066	-8.68317e-05	-0.000927328	-0.000449146	-0.000391054	-0.0002592	2.26618e-05		Fas	2.26618e-05
FASLG	0.0256909	-2.88486e-05	-0.000187086	0	-3.46105e-05	0.000223099	-0.000208724	0.000886877	-0.00042338	-0.000602798	0.000446244	-0.000273042	-0.000221223	-0.000772619	0.00130304		Fasl	0.00130304
FCGR2B	0.000844765	0.000739326	0.000197923	0.000500709	0.0197493	0.000192706	-0.000102639	-0.000400034	0.000164089	-1.23579e-05	0.00081202	0.000239757	4.54002e-05	0.000208733	-7.33653e-05		Fcgr2b	-7.33653e-05
FGR	-0.000300004	-0.000269431	0.000372552	-0.000186636	4.93013e-05	0.000405287	0.000220737	-0.000272513	-0.00825726	-0.00080896	0.000522669	-0.000300882	0.000754232	-0.000856657	-0.000232339		Fgr	-0.000232339
FLNA	-0.000390524	0.0759204	-0.000244406	0.000331906	0.00352515	-1.11991e-05	-1.49813e-05	0.00126846	-0.03393	0.000636282	-0.00102658	0.000273071	0.000257717	-0.000269036	-0.000324747		Flna	-0.000324747
FYB1	-0.000280239	0	0	0	0	0.000342003	0.000852411	0.00057879	0.00091642	0.000196266	2.32831e-10	-0.000731519	0	-0.000143976	0.000585794
GALNT1	0.000888091	3.59306e-05	-0.000377672	-0.000966945	0.000183052	4.97618e-05	-3.67318e-05	0.000838771	0.000170882	-0.000954945	-0.000434023	0.000626489	-0.000598355	-0.000466952	3.88668e-05		Galnt1	3.88668e-05
GBP2	-0.000691068	-0.000157267	-0.00114656	0.000871478	-0.0420126	-0.000869065	-0.000536071	0.000995583	-0.000171278	0.000635903	-0.00119636	-0.000963815	-3.55562e-06	0.000818487	0.000468014		Gbp2	0.000468014
GCNT1	0.000850797	-7.66251e-05	0.000288224	-0.0012763	0.000218119	-0.000394561	-0.00107102	-0.0067081	0.000243	-0.00118245	-0.000907412	-0.00035929	0.000295105	-0.000963359	-0.000111061		Gcnt1	-0.000111061
GLMN	-0.000717331	-0.000485305	-0.000322531	0.000167628	0.000407941	0.000105138	0.00033005	0.000154052	-0.00012436	-0.00019807	0.000245494	0.000961577	-0.000784114	-0.000190564	0.000196892		Glmn	0.000196892
GPR65	-0.000655267	0.000640379	-0.000297347	-0.000640088	-0.000651886	0.000404893	-0.000776472	5.19662e-05	0.000164495	-0.000931375	-0.000786911	6.71019e-05	-0.000633393	-7.7188e-06	0.000370167		Gpr65	0.000370167
GZMA	0.000115982	0.000408072	-0.000199134	-0.000246857	-0.000792838	-0.000161027	0.00051913	-0.000991818	6.37569e-05	0.00183733	0.000314203	-0.000428095	0.000608806	0.00056672	0.000711307		Gzma	0.000711307
GZMB	0.00202183	0.000623073	0.000614984	0.000327771	-0.000716113	-0.000975195	0.000283839	5.95522e-05	0.000463533	-0.00026656	0.000458898	-0.000482087	0.000598381	0.000756366	0.000180348
HCLS1	-0.000267505	0.00096559	-0.000461849	-0.000240927	-0.054137	0.000192164	-0.000819012	-5.57221e-05	-2.37873e-05	-0.000103164	-0.000446402	-0.000721888	2.10397e-05	-3.03942e-05	-0.000584681		Hcls1	-0.000584681
HDAC9	-0.000865966	-0.000556799	-0.000203508	0.00085188	-0.000359236	-0.000450692	-0.000579514	-7.87785e-06	-0.000352591	0.000717798	0.000318324	-7.66527e-05	0.000265903	-0.000252856	-0.000589811		Hdac9	-0.000589811
HIF1A	-0.0010558	9.87674e-05	-8.21202e-05	0.000552976	-0.000177184	7.25129e-06	-0.000832064	-0.0102859	-8.18581e-05	-0.000833514	-0.000852737	8.82172e-05	-0.00040858	-0.000393552	0.000258564		Hif1a	0.000258564
HLA-A	-0.000619726	0.000218586	-0.000996143	0.000248029	0.000360603	-0.00054393	0	-0.000413241	-0.000329271	0.0295638	-0.000761493	-0.000371052	-0.000200316	8.53103e-05	-0.000404011		H2-K1	-0.000404011
HLA-DMA	0.0598879	-9.65608e-05	0.00107644	0.00223127	-0.000832911	-0.000188308	-0.000515275	-0.000154546	0.000162641	0.0301404	0.00105566	-0.000263117	-0.000207406	-0.000974107	0.000214848		H2-DMa	0.000214848
HLA-DMB	-6.24558e-05	1.33967e-05	0.000150676	-0.000734853	-0.0665404	-0.000486838	0.00025865	0.000256174	0.000268115	-5.29776e-05	0.000528901	0.000340244	-0.000723286	-0.000164194	0.00123402		H2-DMb2	0.00123402
HLA-DOA	0.000620436	-0.000659725	0.000393756	0.000832492	-0.13906	8.18706e-05	0.000197612	-0.000721209	0.110631	-0.000162644	0.000155337	-4.03753e-05	-0.000340517	0.000609769	0.000582174		H2-Oa	0.000582174
HLA-DOB	-0.00070951	-0.000929357	-0.000345648	-0.000956842	-4.74848e-05	5.30151e-05	-0.000112982	0.000256054	-0.000460523	-0.000906214	0.000198854	0.00076871	-0.00101119	-0.000622228	0.00100794		H2-Ob	0.00100794
HLA-DQA1	0.0209853	-0.000413163	0.000474884	-0.000104068	-0.00213916	-0.000274184	-6.89909e-05	-0.000722056	-0.000103907	0.0450066	0.000626566	3.63749e-05	0.000129412	-0.000612561	0.000126173		H2-Aa	0.000126173
HLA-DRA	0.00887889	-0.000232804	9.48112e-05	-0.000549551	2.19681e-05	-0.00042003	0.000100094	-2.3976e-05	-0.000403892	0.0740569	0.066309	-9.79033e-05	-0.00136973	-0.0237836	0		H2-Ea-ps	0
HLA-E	-0.000669787	3.09976e-05	-0.00756765	0.000352503	-0.000677441	-0.000236574	-0.000869335	-8.68574e-05	-0.000238234	-0.000143348	-0.000154838	-7.23568e-05	-0.000432026	-0.000645076	0.0268691		H2-T23	0.0268691
HLA-G	-0.00114285	-0.000392406	-0.000198993	0.000251617	0	-0.000152345	0.000571831	3.81685e-05	-0.000742403	-0.000201425	0.000833889	-0.000529177	-0.000218494	-0.000864945	0.000602068		H2-M3	0.000602068
ICAM1	-2.00702e-05	-0.000205671	0.000342282	-0.000235327	0.000500747	-0.000469798	0.196148	0.000551102	-0.000361407	6.8016e-05	0.000159742	0.000331774	-0.000378107	-0.00313508	-0.000226659		Icam1	-0.000226659
ICOSLG	0.000492717	5.06869e-05	-1.09997e-05	-0.000203565	-0.000865641	-0.000715097	-0.000519593	-0.00059089	-0.00101121	-0.00114134	-7.37906e-05	0.000563828	0.00010358	-8.38891e-05	0.000422649		Icosl	0.000422649
IFNAR2	-0.00052287	0.000181853	9.5752e-05	0.000571583	0.000157524	-0.000414938	-0.000220101	0.00148844	-0.000322762	-0.000264492	0.000593832	-0.000303632	-0.000380783	-0.00125291	-0.00025424		Ifnar2	-0.00025424
IFNG	0.0234413	7.99822e-05	-5.39512e-05	0	-0.000759325	0.000914856	-0.000224945	-0.000727586	0.000694735	0.000718757	-0.00089225	0	-0.000352537	0	-0.000744118		Ifng	-0.000744118
IFNGR2	0.000560593	-4.94372e-05	-0.000345696	-0.000105373	0.000395523	0.000276919	-5.0692e-05	0.000636788	-0.000162605	-0.000431294	-0.000880031	0.000366669	-7.72017e-05	-0.00110869	0.000122292		Ifngr2	0.000122292
IGSF6	-0.000390943	-5.31834e-05	0.000680139	0.000304876	0.000175587	-0.000456064	-0.00107154	0.00180129	0.000514568	-0.000276929	0.000296409	0.000102852	0.000588437	-0.000414851	0.000758773		Igsf6	0.000758773
IKBKB	-0.000391429	7.87057e-05	-2.26606e-05	-0.000358836	5.09092e-05	-0.000454593	-0.000714493	-5.96742e-05	-0.000348988	-0.00106588	-0.000645477	0.000306398	-0.000207372	-0.00128768	3.8903e-05		Ikbkb	3.8903e-05
IL10	-0.000337202	-1.58676e-05	-0.000551549	0.00100669	-0.000606233	0.000156913	-0.000155836	0.000857508	-0.00111005	-0.000438448	-0.000673349	0.000275739	-0.000479705	0.000256648	0.000109383		Il10	0.000109383
IL11	-0.00098525	-0.000381316	0.000693027	0.00094493	-0.000613779	-0.000136446	-0.000693515	0.000213083	0.000365055	-0.000325236	0.000439554	-0.000531324	-0.000548782	-0.00109422	0.000593225		Il11	0.000593225
IL12A	-0.000631713	0.000765327	-0.000768014	-0.000224322	0.000144384	-0.000123886	0	-0.000770102	0.000409585	-0.000642357	-0.000686532	0.000288243	0.000906066	-0.00035117	0.000796505		Il12a	0.000796505
IL12B	0	-0.000566025	0.000400199	0.00054886	0	-0.000234009	-0.000235568	0	0.000225152	0.000215778	-0.000527486	0	-0.000917565	0.0001332	-7.09126e-05		Il12b	-7.09126e-05
IL12RB1	-0.000711961	-0.000904006	-0.000569591	0.000169305	-0.000595316	-0.000351752	-0.000412317	9.45052e-05	0.000153931	-0.000606163	-5.73834e-06	-0.00094883	-0.000221595	-0.000220821	0.00075209		Il12rb1	0.00075209
IL13	0.000639444	0.000462989	0.000326024	0.000222038	0.000330877	0.00094264	0	0.000170622	-0.000546501	-0.000173206	-8.58669e-05	0.000494461	0.000373214	-0.000202518	0		Il13	0
IL15	0.000671197	-0.000159435	0.000428848	-0.000645985	0.00043543	0.000530463	-0.000219782	0.000407483	0.000247018	-0.000649578	-0.000735292	0.000450921	0.000625559	0.000445376	-0.000303214		Il15	-0.000303214
IL16	-0.000742282	-0.000132856	0.00018898	1.08629e-05	-0.000486842	-0.00048636	-0.00103734	-8.31315e-05	0.00017638	0.00026192	6.33851e-05	-0.000682569	0.000107562	0.000401312	0.000701509		Il16	0.000701509
IL18	0.000456785	-0.000233351	-0.000645091	0.00101035	-0.000406286	-0.000156331	-0.00100911	0.00090734	0.000143933	-6.32147e-05	-0.000103469	0.000327882	-0.000575858	-0.000173505	0.000274797		Il18	0.000274797
IL18RAP	-0.00135035	0.000420488	-0.000229921	0	4.49112e-05	0	7.31305e-05	-0.000153216	0.000141542	3.81552e-05	0.001	0	0	0.000723219	0.0010107		Il18rap	0.0010107
IL1B	-0.000322083	0.000394846	2.27764e-05	0.000638635	0.000222939	-0.000461137	0.121549	-0.000602817	-0.0014253	-0.00112321	0.000451975	0.000171998	0.000190709	-0.000927882	-0.000151833		Il1b	-0.000151833
IL2	-0.00129738	0.000174389	0.000845351	-9.71502e-05	-0.000501802	0.000743529	0	-0.000306539	0.000603016	1.99651e-05	-8.36828e-05	-0.000866068	0	-5.69267e-05	-0.000230342		Il2	-0.000230342
IL27RA	-0.000547913	0.000186888	-0.000471147	-0.000651785	0.000331203	0.00070738	-0.000401711	0.00698579	-0.000455787	-0.0014056	0.00108861	0.000116117	0.000581049	-0.000400603	8.59359e-05		Il27ra	8.59359e-05
IL2RA	-0.000200197	0.000889354	0.000214769	0.000488227	0.000692237	-0.000958271	0.00040062	0.000638908	-2.00253e-05	0.000223577	0.000248054	0.000797402	0	0.000942647	0.000175261		Il2ra	0.000175261
IL2RB	-0.000451813	-0.000671265	0.000317769	0.000824699	0.000370053	0.000809097	0.000653827	-0.000581693	8.93915e-05	0.000388996	0.000499966	-9.55921e-05	-0.000566616	0.000623094	0.00100843		Il2rb	0.00100843
IL2RG	-4.34014e-05	-0.000592684	-0.000573574	0.000277689	0.000754258	-0.000422798	-0.0205841	-0.000399293	-0.000520754	0.000801746	0.000571588	-0.000939904	-0.000507118	-0.000706578	-0.000292172		Il2rg	-0.000292172
IL4	-0.000269665	0.000420357	-0.000926012	0	0.000845817	-0.000752662	0	-0.000463763	0.000476333	0.000912608	0.000414771	0	0.000800916	0	-0.000189898		Il4	-0.000189898
IL4R	0.00013323	5.96733e-05	-0.000187741	0.000556269	-0.000442889	-0.000184329	0.000210371	2.27102e-05	-0.00065402	-0.000535309	0.000356747	-0.000711402	-9.0867e-05	-0.000416791	0.0171011		Il4ra	0.0171011
IL6	0.000533803	-0.000174949	-0.000130885	-0.000158255	0.000471548	-4.26326e-05	-0.00079846	0.000348422	-0.000209239	-0.00140981	-0.00105214	0.000864969	-0.000288921	0.00419069	0.000101208		Il6	0.000101208
IL7	0.000605309	-5.14567e-05	-0.00118595	-9.30198e-05	-0.000893019	-7.42103e-05	0.000593376	0.00019762	8.63237e-06	-0.000826221	-3.24309e-05	6.1519e-05	-0.000479485	-0.00036124	-0.000219996		Il7	-0.000219996
IL9	0.000650038	0.000453349	-0.000586987	0.0004608	-0.000542661	-0.000486616	6.80832e-06	0.000147445	-0.000714459	0.000354133	-0.000260846	0.0006993	0.000474721	-0.000255275	-0.000449035		Il9	-0.000449035
INHBA	0.000613741	-0.000664966	-0.000757149	0.000593002	0.239828	0.000615751	-0.000732499	0.000418286	-0.000505565	-4.07521e-05	-0.00382866	0.00114397	0.270062	-0.00126956	-0.000545574		Inhba	-0.000545574
INHBB	-0.000287595	0.000381726	0.000393992	-0.000286024	0	-0.00023698	0.000563544	0.00773772	0.000955618	-0.000583055	-0.000282072	-0.0001948	1.62757e-05	-0.000815836	-0.000508499		Inhbb	-0.000508499
IRF4	0.000802354	-3.10511e-05	0.000617686	0.000396283	0.000844633	0.000398885	-0.000604431	-0.00148203	0.000476365	0.00249375	0.000458497	1.09468e-05	-0.000866264	0.000909455	0.000454661		Irf4	0.000454661
IRF7	-0.00012014	9.1389e-05	-0.000586178	0.000353151	-0.000842085	-0.000287167	-0.00110501	4.56277e-05	-0.000788945	-0.00102912	-0.000745633	-0.000631246	0.0002235	-0.000454072	0.117291		Irf7	0.117291
IRF8	-0.000692245	0.000112726	0.000748867	-0.000492089	-0.00049864	4.75156e-05	-9.92828e-05	0.000581643	-0.000231978	-2.2616e-05	-0.000208467	0.00165067	-0.0007771	-0.000954486	0.000179959		Irf8	0.000179959
ITGAL	-0.000459303	0.000450229	-0.000903901	0.00010462	-1.52741e-05	-0.000788978	-0.000387289	6.31316e-05	-0.000389378	0.000702288	0.000995621	0.000234847	-0.000966056	0.000240401	3.82074e-05		Itgal	3.82074e-05
ITGB2	-9.62732e-05	0.000101115	-0.000393649	-0.00016837	-3.03243e-05	-0.000489186	-0.000914633	0.000731584	-0.000170477	-0.000371241	-0.000131514	0.000424189	-2.98909e-05	0.000461722	-0.00058543		Itgb2	-0.00058543
ITK	-0.00134797	0.000297703	-0.000441392	-0.000270508	0.000538977	0.000605659	-0.000779137	-0.000156966	-4.47712e-05	0.00243992	-1.26554e-05	0.000541615	0	0	0.000304944		Itk	0.000304944
JAK2	0.000188695	-2.62117e-05	-0.000103815	-0.000452288	0.000490222	-0.000131935	-0.000477603	0.000908624	3.44754e-05	-0.000271091	0.00101974	0.000274585	0.00036999	0.000287624	0.000362244		Jak2	0.000362244
KLRD1	-0.00779368	9.73291e-05	-0.000400011	0.00137864	-0.000238416	0.000363242	0.000800133	0.00117514	0.000782131	0.00064651	0.000529682	0.000662747	0.000322102	0.000372009	0.000151056		Klrd1	0.000151056
KRT1	-0.000668593	0.000474147	-0.00013621	0	-0.000969019	-8.51234e-05	-0.000897776	-0.000561507	0	5.43649e-05	0.000155787	0	0.000227783	0.000810578	-0.000395031		Krt1	-0.000395031
LCK	-0.000330988	-3.11816e-05	-0.000925909	-7.63376e-05	4.6492e-05	0.000375852	0.000696761	0.000924562	0.000186416	-0.000857556	2.2766e-05	-0.000601925	-0.000816366	0.000629914	7.62615e-05		Lck	7.62615e-05
LCP2	-0.000655367	-0.000284207	-0.000454222	-0.000453472	-0.012128	-3.16495e-05	-5.137e-06	-0.000221764	-0.000165658	-0.000861358	-0.000102417	-0.00124969	0.000435437	-0.0010129	-0.000280153		Lcp2	-0.000280153
LIF	-0.000920797	-5.84416e-05	-0.00104558	0.000287091	0.00086264	0.000199483	-0.000973089	-6.65621e-05	-0.00103008	0.000681339	-0.000428776	0.00192503	0.000837537	-0.00119649	-0.000590375		Lif	-0.000590375
LTB	-0.000229625	-3.22108e-05	-0.0982375	-0.000750823	0.000645003	0.000256081	-0.0313968	-0.000328983	-0.000707982	0.00135972	-0.000269277	0.000576706	-0.000342554	-0.000828856	0.000815387		Ltb	0.000815387
LY75	-0.0001067	-0.00048009	-0.00048885	-0.00106984	0.000535272	-0.000348963	-0.000444621	0.000117529	-0.000578844	0.000138264	8.26954e-05	0.000349322	0.000179406	0.000107322	-0.000388497		Ly75	-0.000388497
LY86	0.000657459	0.00011936	0.000551471	-0.000889342	-0.000568476	-0.00065811	-0.000792158	0.000284662	0.00030667	-0.00103089	0.000430271	-0.000724964	-0.000152211	0.000103294	0.000481195		Ly86	0.000481195
LYN	0.000200135	-0.00108825	0.000463911	-0.00029392	0.000290469	-0.000341782	-0.00083534	0.000114759	0.000267988	-0.0214063	0.000562261	-0.000298626	0.00017848	-0.000921683	-0.000447653		Lyn	-0.000447653
MAP3K7	-0.000738571	4.96775e-05	-0.00105405	0.000985957	-0.000766935	-0.000365833	-0.00109311	0.000482265	0.000304753	0.000965118	0.000216913	0.000513964	-0.000286546	-0.000276222	-0.000867028
MAP4K1	-0.000107227	0.000341259	0.000261638	0.000668717	-0.000674318	0.000778275	-0.000629625	0.000448544	-0.000610778	0.00161915	0.000843093	0.000245419	0.000750299	-0.000915185	0.000712514		Map4k1	0.000712514
MBL2	0	0.000260262	0	0.000854159	0	0	0.000150684	0	-0.000182883	0	-0.000272994	-0.000700011	-0.000513143	-0.000186836	0.000594498		Mbl2	0.000594498
MMP9	-0.00105524	3.86579e-05	-0.000503249	0.000555422	0.000699096	-1.79961e-06	-0.000461252	0.000112495	6.93374e-05	-0.000311917	-0.000564466	-0.000222139	0.000763799	-0.000783696	-3.78598e-05		Mmp9	-3.78598e-05
MRPL3	-0.000519365	-0.000238955	-0.00016773	-0.000356046	-0.000202058	0.000139157	-0.000917936	-0.0110487	0.000180298	-0.00102135	-0.000676143	0.000199308	0.000331667	-0.000576394	2.60989e-05		Mrpl3	2.60989e-05
MTIF2	-0.00089163	-0.0003716	-0.000475359	0.000888291	-0.000275346	0.00010575	-0.000495424	-6.73734e-05	-0.000489065	-0.000469843	-0.000600904	3.557e-05	-2.619e-05	-0.000123936	-0.000215569		Mtif2	-0.000215569
NCF4	-0.000119229	-9.9935e-05	-0.000571408	0	-0.000707641	-0.000578543	-0.000131884	0.00339643	0.000604663	-0.000546556	0.000231992	0.000608751	0.000493262	0.000887219	-0.000991625		Ncf4	-0.000991625
NCK1	-0.000719405	3.22287e-05	-8.979e-05	-0.000745486	-0.000312019	-0.000240955	-0.000405447	0.000685986	-0.000143659	-0.000254075	0.000183422	0.000134201	-0.00026475	-0.00125107	-0.000303616		Nck1	-0.000303616
NCR1	0.000713552	-0.000618429	0.0002715	0.000113537	-0.000335106	-0.000303928	-0.000836407	-0.000546547	-0.000807331	-0.000450821	-0.000926838	0.000293366	-0.000834056	-1.42048e-05	0.000235705		Ncr1	0.000235705
NLRP3	-0.000450667	0.000363093	0.000255722	0.000332218	0.000206723	0.000628912	0.0310539	0.000729318	-0.000281223	-0.00133453	0.000807537	0.000319881	0.000109403	-0.000646702	-0.00124667		Nlrp3	-0.00124667
NME1	-0.00016834	6.53338e-05	0.0249446	0.00027444	-0.000194204	-9.29955e-05	-0.000851075	-3.82388e-05	-0.000428636	0.000745143	-0.00142726	-0.000207279	0.000108969	-0.000501056	-0.000435367		Nme1	-0.000435367
NOS2	0	0	0.000196928	-0.000161523	5.67044e-05	-0.000218286	0	-0.000108553	0.000430031	0.000154555	0.000161362	0.000423741	-0.000621056	0.00088526	-0.000236286		Nos2	-0.000236286
NPM1	-0.00066299	5.92597e-05	-0.00073333	0.000426374	0.000255778	9.05982e-06	-0.000814733	0.00123626	0.00019524	-0.000499656	-0.000696211	-0.000340476	-0.000164211	0.000197052	-0.000231114		Npm1	-0.000231114
PF4	9.68097e-05	-0.00033673	-0.000937743	0.000420786	0.000107894	3.65845e-05	0.000366581	-0.00027872	0.000924609	-1.07762e-05	0.000609517	0.000726946	-0.000159667	0.0002572	0.000254701		Pf4	0.000254701
PRF1	0.0222464	-0.000874863	-0.000210378	0	-0.000903282	-0.000715564	0.000778772	0.000210214	0.000349798	-0.000833384	0.000852877	-0.000344112	0.000177104	-1.45353e-05	-0.00094164		Prf1	-0.00094164
PRKCB	-0.00053261	0.000302196	5.47498e-05	0.000197481	-0.000501746	0.000500352	-0.000830918	8.50721e-05	-0.000869162	0.00144732	-1.34521e-05	0.000132927	0.000538262	0.000399084	0.00126722		Prkcb	0.00126722
PRKCG	-0.00103194	0.000604385	0	0.000610744	0.000236621	0.00067885	0	0.00944892	-3.31654e-05	0.000874289	0.00092825	0	-0.000899047	-0.000946662	-0.000482564		Prkcg	-0.000482564
PSMB10	-0.000134331	-0.000193132	0.000205006	0.000616644	-0.000712291	-0.000484706	-0.00119394	-3.68598e-06	-6.32732e-05	-0.000602546	-0.000820972	-0.000232637	0.000376937	-0.000795954	0.000314105		Psmb10	0.000314105
PTPN6	0.0245254	-0.000111118	-0.000325765	0.000670973	-0.000261744	-0.000714781	-0.00116244	-0.000171894	4.22382e-05	-0.000304147	-0.000787718	0.000182611	-0.000314602	-0.000189224	-3.62895e-05		Ptpn6	-3.62895e-05
PTPRC	-0.000721231	-3.02576e-05	-0.000937778	-0.000103506	-0.00142309	0.000612445	-0.000842199	-0.0020172	0.000310263	-0.00048855	-0.000330804	0.000526783	0.000282807	0.000514379	0.000838193		Ptprc	0.000838193
RARS1	8.60484e-06	0	-0.000217534	-0.000136529	0	3.5757e-05	0	0	-0.000491907	0	-1.39698e-09	0	0.000165918	-0.000104063	0.000228725
RIPK2	-1.36378e-06	6.59961e-05	-0.000585314	0.000204881	0.000345033	0.000551512	-0.000544732	-0.00194836	-0.000879899	-0.0013336	-0.00129032	-0.000270601	0.000839458	-0.000500982	0.000335104		Ripk2	0.000335104
SIT1	0.0365047	-0.000937118	-0.000432945	0.000719178	-0.000739215	-0.00026026	0.000534745	0.000246678	0.000642093	0.0024928	0.0006833	-8.24615e-05	-0.000677315	0.000601018	-0.000308663		Sit1	-0.000308663
SOCS1	-0.00083031	-0.000193021	-0.00041143	0.000213986	-0.00027065	-0.000379549	-0.00014137	6.83972e-05	-0.000378139	0.000294304	-0.000844878	0.000296681	0.000255007	-0.000379008	0.00187058		Socs1	0.00187058
SOCS5	0.000305169	0.000105706	0.00104451	-0.00079228	0.00034115	-8.90983e-05	0.000456214	-0.000248088	0.000517176	0.000370804	-5.01427e-05	0.000501958	0.000302703	-0.000851454	-0.000102106		Socs5	-0.000102106
SPI1	-0.000271475	0.000731135	0.000356268	0.000816442	-0.000779608	9.96998e-05	-0.000855277	0.000488071	-4.65006e-05	-0.000384789	0.000292112	0.000705586	-0.000315445	-0.00053178	0.323167		Spi1	0.323167
SRGN	-0.000676481	0.000817748	-0.000794698	-0.000955498	0.000176677	-0.00076022	-0.000921971	-6.22143e-05	-0.000237179	0.0219107	0.0376848	-0.000909172	-0.00018631	-0.0052798	9.36155e-05
ST8SIA4	-0.000779473	-0.00105462	0.000494596	-2.13368e-05	-0.000967454	-0.000681417	-0.000863367	-2.39134e-05	-0.000186078	0.00092017	-0.000407155	-0.000385972	-0.000402598	-0.000955431	-0.000767868		St8sia4	-0.000767868
STAB1	-0.000515586	0.000758652	-0.000501581	0.000710384	-0.0298457	0.000766926	0.000274569	0.000214308	3.14158e-06	0.000494148	0.0275805	-0.00112869	0.000247486	-0.00831344	0.000410578		Stab1	0.000410578
STAT1	-0.0010423	-8.75475e-05	-0.00011018	0.000133536	0.000332071	-0.000414947	-0.00090454	0.00909462	-0.000107535	-0.000177387	-0.000721637	-0.000185233	-0.000492513	-0.000689887	6.96327e-05		Stat1	6.96327e-05
STAT4	-0.0568772	0.00044529	0.000224265	0.000315438	0.000169438	-0.000547967	-0.000219434	0.000441571	-0.000184482	-0.0017946	-2.57039e-06	-0.000471223	0.000786191	-0.000658416	-0.000120026		Stat4	-0.000120026
TAP1	-0.000462643	-0.00010237	-2.15028e-05	-0.000475864	-0.00036563	-0.000592167	-0.00195579	0.00064999	-0.000460896	-0.00101985	-0.000723471	-0.000364512	-0.00026497	-0.00117186	0.000757202		Tap1	0.000757202
TAP2	-0.000181006	-0.000449546	0.000388315	0.000576464	-0.000405157	-0.000624662	-0.000828774	4.7386e-05	-0.000395623	-0.00149603	-7.00919e-05	0	0	0.000381055	0.000228739		Tap2	0.000228739
TAPBP	-0.000315258	-3.3179e-05	-0.000636282	0.000295795	-0.000168631	-0.000478347	-0.00105874	9.53396e-05	0.000133364	-0.0110987	-0.000114508	-0.000163825	-3.9923e-05	-0.000831113	0.000411659		Tapbp	0.000411659
TGFB1	-0.00448021	0.000332426	-0.000821935	0.00056248	-0.000257891	-0.000408502	-0.000697288	0.000462355	-0.000452831	-0.000886721	-0.000658009	-0.00109225	0.000109473	-0.000701544	-0.00105275		Tgfb1	-0.00105275
TGFB2	0.000593587	-1.29913e-05	-0.000694266	-0.000467816	-0.000757285	-0.00076907	0.000800015	0.000963075	0.000308543	0.00249735	0.000168831	0.000124888	0.00094921	8.22771e-05	0.00015489		Tgfb2	0.00015489
THY1	-0.000523685	-0.000458824	0.000221663	-0.00113238	-0.000731129	0.00045693	0	0.000202841	0.000141832	-0.000320318	-0.0052674	0.000705223	0.0600532	-0.000357673	-0.000467976		Thy1	-0.000467976
TIMP1	-0.00135979	0.00405623	-7.74362e-05	0.000326704	0.00043709	0.062294	-0.000833302	0.000754498	-0.000809982	-0.0210072	-0.000905843	-0.000107974	-0.000113837	0.00040757	-0.000878647		Timp1	-0.000878647
TLR1	0.000820243	-0.000308185	-0.000523635	-0.000203567	7.93696e-05	-0.000593199	-0.000361741	0.000691165	0.000338761	-0.000975537	0.000104321	-0.000746178	0.000862625	0.000281376	-0.000510704		Tlr1	-0.000510704
TLR2	0.000611593	-0.000307933	-0.000429768	-0.000320574	-0.000462774	0.00102602	0.0833321	0.00229992	-5.45972e-05	-0.00129686	0.000123431	0.000751052	8.77914e-05	0.000358862	-0.000243027		Tlr2	-0.000243027
TLR3	0.000348658	-4.06561e-05	0.000285718	1.07321e-05	0.000131701	2.69143e-05	-0.000168669	0.000382701	-0.000136232	-0.000213482	0.000221765	-0.000772897	0.000371722	0.000448697	0.000195733		Tlr3	0.000195733
TLR6	-0.000142748	0.000984534	0.000789975	0.000838012	0.000417106	-8.22777e-06	-0.000444743	0.000201167	7.18823e-05	-0.00017358	0.000362306	-0.000670548	1.29632e-05	0.000620954	0.000859427		Tlr6	0.000859427
TNF	-0.0116491	-0.000517955	-0.0008214	-0.000809957	-0.000475878	-0.00100568	0.0716955	0.0004966	-0.000367867	0.000917399	0.000987445	-0.000444755	-0.000305227	3.31323e-05	5.59693e-06		Tnf	5.59693e-06
TPD52	-0.00136051	-0.00172157	0.000480121	0.000121648	0.000643674	7.00992e-05	-0.000354127	1.14052e-05	0.000817663	-0.000215444	-0.000646261	0.00057386	-0.000612087	-0.000916815	0.000162069		Tpd52	0.000162069
TRAF2	-0.000178384	0.000144157	-0.000917459	-0.000301421	0.000413753	-5.65601e-05	-0.000421577	-0.000325172	0.000681275	-9.54337e-05	-0.00110781	0.000568832	-0.000137349	-0.000270893	-9.84977e-05		Traf2	-9.84977e-05
TRAT1	-0.000742719	-0.000232138	-0.00141077	-0.000857591	0.000886285	0.000952337	-0.000998957	0.000598289	0.00057492	-0.000783158	-0.00021954	-0.000487075	8.12443e-05	0.00048963	8.77453e-05		Trat1	8.77453e-05
UBE2D1	-0.000472612	7.42835e-05	-0.00043139	-0.000417526	-0.000239958	-0.00018467	-0.000143222	0.000437419	-0.00014559	-0.00457681	-0.000490383	0.000159164	-0.000336669	-0.000658099	-0.000268669		Ube2d1	-0.000268669
UBE2N	-0.000733069	2.74635e-06	0.000833702	0.00030146	7.12037e-05	-0.000419992	-0.00108653	0.00142984	8.72635e-05	-0.000414426	-0.000992748	-9.23189e-05	9.37394e-06	-0.00030935	-0.000174161		Ube2n	-0.000174161
WARS1	0	0.000536603	0.000598156	-0.000351718	0.000524131	0.000718841	-0.000635342	-0.000809003	-3.18614e-05	0	0.001	-0.000150625	0	8.12404e-05	0.000594898
WAS	-1.00962e-05	0.000619092	-0.000256691	-0.000495908	-0.0164068	0.000553342	-0.000783064	0.000662484	-0.000143233	-0.000512372	-0.00075386	0.000699879	-0.000920981	0.000912095	-0.0010794		Was	-0.0010794
ZAP70	-0.00168558	0.000334923	-4.64645e-05	-0.000287493	0.000846545	0.00048352	-0.000606878	-0.000217869	-0.000806434	-0.000910013	0.000611285	-0.000563904	-0.000212141	0.000871731	0.000351034		Zap70	0.000351034
ABCC4	-0.00025497	-0.000412393	6.7841e-07	0.000599613	0.00058847	2.38855e-05	-0.000482823	0.000115581	-0.000751498	0.000347274	9.55315e-05	0.000253971	0.000865705	-0.000912027	-0.000930378		Abcc4	-0.000930378
ABHD2	-0.000258834	-0.000110707	0.000728638	-0.000476559	0.000380831	-0.000556808	-0.000415405	0.000605988	-0.00071118	-0.0010177	-0.00127028	-3.75386e-05	0.000634483	-0.000558492	7.74494e-05		Abhd2	7.74494e-05
ACSL3	-0.000880431	-0.00021108	0.000491626	0.000222479	-0.00035207	-0.00010189	-0.00065352	-4.14724e-05	-0.00041782	-0.00122746	-0.000707374	0.000433993	-7.85122e-06	-0.000284466	-8.34232e-05		Acsl3	-8.34232e-05
ACTN1	-1.12148e-05	0.000145164	-8.31141e-05	0.000429027	-0.000428293	-0.000253825	-0.000947131	0.0161573	-0.000502983	-0.00130767	-0.00138906	1.12443e-05	0.000177527	0.000180246	-0.00818106		Actn1	-0.00818106
ADAMTS1	-0.000854129	-0.000257279	-0.000557117	-0.000363884	-0.00022404	-2.87506e-05	0	-0.000176114	-3.43078e-05	0.000583136	-0.000504385	-0.000204621	-0.0636691	0.0146451	-0.00019521		Adamts1	-0.00019521
ADRM1	0.000175696	-7.43095e-05	0.000177015	0.000495091	-0.000562606	-0.000126597	-0.00100595	2.40028e-05	-0.000451071	-0.0135432	-0.00096284	-0.000836658	-0.000495073	-0.000716079	8.82056e-05		Adrm1	8.82056e-05
AKAP12	0.000573305	0.00122139	-0.000707121	0.197691	4.87157e-05	-0.000925641	-0.00103629	0.000209523	-0.0010005	0.000935263	-0.00105282	0.000367523	-0.0562954	0.00779081	-0.000457861		Akap12	-0.000457861
ALDH1A3	0	-8.60207e-05	-7.07413e-05	-0.000355503	0	-0.000376289	6.15232e-06	-0.000549789	-0.000259318	0.000371813	-0.000312395	0.100845	0.000130779	-0.00157461	0.00027172		Aldh1a3	0.00027172
ANKH	-0.000975822	-0.000310645	-0.000551524	0.00101291	0.000361772	-0.000191136	-0.000600592	-0.000375707	-0.000974002	0.000923384	0.000139951	0.000578641	0.000538385	-0.000366688	-0.000969967		Ank	-0.000969967
APPBP2	-0.000123204	6.45309e-05	-0.000606084	0.000256417	0.000410398	-0.000596335	0.000279305	-4.33196e-05	0.000514436	0.000122241	0.000189313	0.000656663	0.000242508	-0.000740343	0.000187612		Appbp2	0.000187612
ARID5B	-0.000271041	0.000123197	-0.000505052	0.000515944	0.000327486	-0.00035523	-0.000418822	0.000875445	-0.000285271	-0.000969681	-0.0010357	0.000297299	0.000274201	0.000270364	-4.32563e-05		Arid5b	-4.32563e-05
AZGP1	0	-0.00156458	0.000887221	0.000547252	-0.000835765	0.000369184	-3.1335e-05	0.00245666	0.000682106	0.000795412	-0.000946306	-0.000495908	-0.000325853	0.000762119	1.96883e-05		Azgp1	1.96883e-05
B4GALT1	-0.00136125	-0.000218984	9.09402e-06	0.000596427	-0.000556397	-0.000182958	0.000219158	-0.000396249	-0.000167818	-0.00108161	-4.28315e-05	0.000115384	-0.000239591	-0.0100312	0.000188723		B4galt1	0.000188723
BMPR1B	0	0.000564795	-0.000146637	6.85632e-05	0.000781113	-0.000104381	0	-0.0001171	0	-0.000550382	0.000350702	0.000525208	0.00014462	-0.000506354	-0.000659218		Bmpr1b	-0.000659218
CAMKK2	0.000288015	-0.000138411	0.000974352	0.000641415	0.000205617	-0.000322505	-0.000869219	-2.78395e-05	4.28477e-05	-0.000252476	-0.000545104	-0.000452378	0.000125896	0.000106549	-9.16823e-05		Camkk2	-9.16823e-05
CCND1	0.000567881	-2.92319e-05	0.000594428	0.00040874	3.66236e-05	-4.27616e-05	-0.00037176	0.00117453	-2.5633e-05	0.00116039	-0.000379835	-0.0225868	-0.00108749	0.000145874	-0.000847127		Ccnd1	-0.000847127
CDC14B	-0.00024478	1.54813e-05	-0.000478866	0.000327606	0.000296759	-0.000426429	0.000469555	8.19126e-05	0.000857285	-0.000601732	0.000576777	-0.000229448	1.30452e-05	-0.000567507	-0.000477124		Cdc14b	-0.000477124
CDK6	0.000343739	6.09581e-05	0.00055183	0.000656326	0.000522585	-0.000249813	-0.000863922	0.000585879	-0.000242407	0.00020202	-0.000686989	-9.30915e-05	-0.00034015	0.000108925	0.000251444		Cdk6	0.000251444
CENPN	0.000576149	0.000188985	0.00126162	-0.0011215	0.000494623	0.000978448	-5.02496e-05	0.000801444	-0.000411878	1.18709e-05	-0.00013218	-1.5413e-05	0.000484048	-0.00020337	-0.00066134		Cenpn	-0.00066134
DBI	-0.000138046	5.76979e-06	0.00068695	0.000480417	2.1665e-05	-0.000178344	-0.000698237	0.000485405	-0.000123635	-0.000261516	-0.000995747	5.55126e-06	-7.16693e-05	-0.000257721	-0.000266434		Dbi	-0.000266434
DHCR24	0.000589595	-0.00022283	0.000205614	-5.33348e-05	-0.000262717	-0.000400577	0.000272435	-0.00131009	0.000474198	-0.000326378	0.00026867	0.000833531	0.000647842	5.66589e-05	0.000409862		Dhcr24	0.000409862
ELK4	2.34839e-05	-1.44416e-05	-0.000162182	-0.000338841	-0.000484311	-0.000140045	-0.000445999	2.83901e-06	-0.000644258	-0.00153884	-0.000456814	-8.6386e-06	0.000439466	-0.00142907	-0.00022028		Elk4	-0.00022028
ELL2	-0.000503701	0.000470864	-0.000971974	0.000707078	0.00110687	-0.000549027	0.0333339	0.000913961	-0.000600072	-0.000755414	-0.000943551	-0.000179272	-0.000384023	0.000559178	-0.000238617		Ell2	-0.000238617
ELOVL5	-0.000396054	7.83672e-05	0.000260316	0.000583506	-0.000210542	-0.000411248	-0.000911729	-0.000709238	-3.12228e-05	0.000387557	-2.15435e-05	-0.000149901	-0.000197392	-0.000346298	1.36767e-05		Elovl5	1.36767e-05
FADS1	0.000385516	-0.000166647	-0.000323608	-0.00208908	-0.000274353	0.00047143	-0.00075549	-0.000191275	0.000383192	8.95576e-05	-0.000229402	-0.000118511	1.83814e-06	0.000112895	-0.000259331		Fads1	-0.000259331
FKBP5	-0.0610496	0.000284413	-7.11481e-05	0.000422211	-0.0154789	-0.000331576	0.000111982	0.000530749	0.000347817	-0.000174046	-0.00105339	-2.10785e-05	-0.000242537	-0.000468754	0.000224752		Fkbp5	0.000224752
GNAI3	-0.000181807	2.36073e-05	-5.27083e-05	0.000780163	-0.000531916	-0.000322228	-0.000883167	0.000384211	0.000118464	-0.000526644	-0.00045637	-0.000794755	-7.32944e-05	-0.000718672	0.00054618		Gnai3	0.00054618
GPD1L	-0.00103965	-0.000500378	0.000331416	0.000373985	-0.00063472	-8.69453e-05	1.13777e-05	-0.000338636	0.000114699	-0.00124481	0.000392245	0.000352227	-0.000610958	-0.00100162	-0.000167093		Gpd1l	-0.000167093
GSR	-0.000646851	0.00032287	-5.7426e-05	-0.000234994	-0.000753978	-0.00011519	-0.000681932	-0.000596534	-0.000102533	-0.00128519	-0.000255377	-0.000154417	3.9879e-05	-0.000993268	-0.000119199		Gsr	-0.000119199
GUCY1A1	-2.96596e-05	0	-0.000346638	0.000370947	0	-0.000579862	-0.000487108	0.000541136	0	0	-0.001	0	-0.000883858	0	3.87726e-05
H1-0	-0.000207829	-0.000901322	0	0.000912103	0	0	0	0	-0.000752456	9.23779e-05	-0.001	-0.000536197	0	-0.000410605	0.000570093
HERC3	-0.000455459	-0.000336506	-0.000272241	0.0011313	-0.000105381	-0.000260798	-0.000636859	0.000720929	0.000278763	-0.00119989	-5.92411e-05	0.000363665	-4.62319e-05	-0.000146285	3.67184e-05		Herc3	3.67184e-05
HMGCR	-0.00097752	0.000107854	-0.000274104	0.000356469	-0.000674577	-0.000284764	-0.000261686	0.000182908	-0.000774261	-0.000934822	0.000378368	0.000176682	-0.000692165	-0.000217493	-0.000504862		Hmgcr	-0.000504862
HMGCS1	-0.000370046	-0.000380012	0.000410654	6.49428e-05	-0.000414677	0.00014954	-0.00040618	0.000611403	-0.000460132	0.00175356	-0.000192931	-7.53923e-06	-0.00030767	-0.000248475	-0.000293775		Hmgcs1	-0.000293775
HOMER2	-0.000237855	-0.000102374	0.000310323	-3.95663e-05	0.000142779	0.00010066	-0.000682073	0.000107343	0.000961924	0.00192495	0.000694657	-0.000252555	-0.000157573	-0.000809047	3.16899e-05		Homer2	3.16899e-05
HPGD	-0.0010569	-0.00074452	-0.000112096	0.00101662	-6.01087e-05	0.0004486	-6.86676e-07	-0.00168226	-0.000503376	-0.00139286	0.000443752	-5.32087e-05	0.000183239	-0.000786364	-0.000902833		Hpgd	-0.000902833
HSD17B14	-0.000108203	0.000434875	-0.000402806	0.000701208	0.00037157	1.52979e-05	-0.000809123	-0.000694598	0.000498635	-0.000368023	4.45822e-05	0.000102477	0.00077175	-0.000205465	0.000491758		Hsd17b14	0.000491758
IDI1	-0.000820793	1.31237e-05	-0.000480607	-0.000635514	-0.000365733	0.000253288	-0.000843114	-0.00459132	-0.000411146	0.000883029	-0.000725542	0.000115903	0.000112072	-0.000597745	-0.000770401		Idi1	-0.000770401
INPP4B	-0.000883299	-0.000267545	-0.000387458	0.000142041	-0.000834466	-0.000319105	-0.000156935	0.000481573	-0.000222996	-0.000411789	-0.000384285	0.000524208	0.000880735	0.000171034	0.000368903		Inpp4b	0.000368903
INSIG1	-0.000894485	-0.000155121	0.000252454	0.000730431	-0.000331739	-0.000114847	-0.00079908	-0.0172667	-0.000757144	0.000521949	-7.80129e-05	-0.00104545	0.000113524	-0.00181295	-0.000310194		Insig1	-0.000310194
IQGAP2	-0.00100005	-0.00123932	-0.000767341	-0.000276628	-0.000284948	-0.000378975	-0.00065796	-0.0019689	-0.000692382	-0.00120008	1.54073e-05	-0.000728005	-0.000646949	0.000537403	-0.000373808		Iqgap2	-0.000373808
ITGAV	-0.000281717	-0.000163148	-0.000699664	0.000502866	-0.000122927	-0.000270556	-0.000319008	-0.0034954	-0.000139689	0.000373427	-0.00072526	0.000403746	-6.09842e-05	-0.000985936	-0.00042786		Itgav	-0.00042786
KLK2	0	0	0.000365846	-5.16921e-05	-0.000897251	0.000827943	0.000658859	0.00108082	0.000532134	0	0.000535564	-0.000102022	0	0	-0.000863594
KLK3	0.000935689	-0.000899571	0.000805386	0.000857084	0	0	0	0.00155958	0	0.000711348	-0.000282219	-0.000145981	0.000885099	-0.000505805	0		Klk1b8	0
KRT19	-0.000127448	-4.07795e-05	-0.000813558	0.000193274	0.000358723	-0.000398011	0.00081767	0.00127247	-0.000682607	0.000971113	-0.000478486	0.000945634	-0.000193944	-0.000481039	-0.000178858		Krt19	-0.000178858
KRT8	-0.000275849	-0.00014575	-0.000119785	-0.000351397	0.000693815	-0.000232642	-0.000528122	0.0100085	0.000145062	0.00206141	-0.00351831	0.000595941	2.96079e-05	-0.0011952	-0.000761231		Krt8	-0.000761231
LMAN1	-0.000238402	6.01712e-05	-0.000726205	-0.000246513	0.0025983	-0.000178621	-0.000944036	5.89127e-05	8.35156e-05	-0.000698975	-0.00104413	0.000287958	0.000420168	-0.00083743	0.000336211		Lman1	0.000336211
MAF	2.25591e-05	0.000174267	-0.00071817	-0.00107085	0.000282831	-0.000990531	-0.000355688	0.00153334	0.0005804	-0.000322214	-0.000216066	-0.000247527	-3.72528e-05	-0.00129842	0.0209422		Maf	0.0209422
MAK	0.000151407	0.000747697	0	0.000439743	0.000654291	-0.000325515	-1.0208e-05	0.000307134	0.000251222	0.000927992	0.000349031	0.000146803	0.000736236	-0.000620669	0.000741702		Mak	0.000741702
MAP7	-0.000611006	-0.000164944	0.000553327	0.000551954	-0.000592864	0.000105161	0.000152708	0.00152238	0.00058301	0.000893066	0.000716906	-0.000119038	0.000739404	-0.000660081	0.00072853		Map7	0.00072853
MERTK	-0.000675467	-0.000333603	0.000605395	-3.56965e-05	-0.000396433	0.000415156	-0.000332965	0.000306737	0.0375748	0.000307246	-0.000676904	0.00024316	0.000524292	2.08483e-05	0.000470692		Mertk	0.000470692
MYL12A	-0.000821864	-0.000177299	-0.00620995	0.000378577	-3.40699e-05	-0.000176226	-0.000850974	0.000347049	0.000151814	-0.00036867	-0.000430797	-0.000291298	-7.95932e-05	-0.000330947	0.00167656		Myl12b	0.00167656
NCOA4	0.000116718	-3.20362e-05	-3.69019e-06	-6.82592e-05	-0.000312367	-0.000398991	-0.000601573	-0.00274104	0.000619051	-0.000408704	0.000307607	-0.000857882	-0.000358199	3.94471e-05	0.00187044		Ncoa4	0.00187044
NDRG1	-0.00106637	-0.000136392	-0.00019827	0.34395	0.0282228	-0.00072529	-0.000323615	-0.0196301	-0.00070032	-0.000523002	0.0495243	9.60904e-06	-0.000458528	-0.0145808	-2.21011e-05		Ndrg1	-2.21011e-05
NGLY1	-0.000343484	0.000125056	-0.000686525	0.000215462	-0.000555401	-0.000118049	-0.000833971	0.00170898	-0.000110206	-9.29217e-05	-1.56446e-05	0.00011275	-0.000621543	-0.000641083	0.000104271		Ngly1	0.000104271
NKX3-1	-0.000607225	0.000525513	0.0001848	-0.000527358	0.000400693	0.000343275	-0.000572318	0.000503547	-0.000306655	0.00070377	0.000757003	0.000321699	0.000133897	-0.00112995	0.000463966		Nkx3-1	0.000463966
PA2G4	-0.000422678	-2.92606e-05	-2.80402e-05	0.000300324	-0.000136173	-9.37188e-05	-0.0010956	0.00066066	-0.000142468	-0.000503749	-0.000706774	-0.000184595	7.42053e-05	-0.000471809	0.00046884		Pa2g4	0.00046884
PDLIM5	-0.000531948	2.05471e-05	0.000110533	-0.00015367	0.00083946	-0.000442133	-0.000887626	-0.0173989	-0.000531931	-0.00110122	-0.000591108	0.00020286	-0.000348719	-0.000942793	-0.000439031		Pdlim5	-0.000439031
PGM3	-9.46729e-05	7.22344e-05	0.00118302	-0.000400151	0.000194212	0.000189179	0.000448646	5.67279e-05	0.00032424	0.000330399	-0.000283775	0.00741577	0.000186596	-0.000351272	-0.00028813		Pgm3	-0.00028813
PIAS1	-0.000851965	-5.09105e-05	0.000558422	-0.000472041	0.000590349	-0.000129896	-0.000907687	-0.00196264	0.000212357	-0.000661277	-1.57011e-05	5.5066e-05	-0.000312894	-5.06942e-06	0.000633779		Pias1	0.000633779
PLPP1	0.000424833	0	-0.000727356	-0.000416684	-0.000967606	0.000154486	-0.00123854	0.00219312	-0.000667857	-5.79092e-05	-0.000781781	0	0	0.000267901	0.00044528
PMEPA1	-0.000363993	-4.34179e-05	-5.25298e-05	0.000567704	-0.000441833	0.000748915	-0.000416059	0.00843442	0.000159722	0.00183623	-0.000880435	-0.00119046	-0.000201039	0.000284391	-4.98544e-05		Pmepa1	-4.98544e-05
PTK2B	-0.000633713	0.000193293	0.00110159	0.00108532	-0.000567561	-0.000546827	0.000445167	-0.00125051	-0.000857681	-0.00139702	0.000158278	-0.00012648	6.58922e-06	0.000458987	-0.00106837		Ptk2b	-0.00106837
PTPN21	0.000726036	-0.000447317	0.000793421	0.000165981	0	7.91739e-05	-0.000150208	0.000108257	-0.000485761	-1.69609e-05	-6.75577e-05	-0.000202338	-0.000368493	0.00024996	9.3121e-05		Ptpn21	9.3121e-05
RAB4A	-0.000884226	-9.45041e-05	-0.000373687	-0.000139134	-0.000337437	-0.000517876	-0.00056566	9.92588e-05	-8.64599e-05	-0.00107931	-0.000941204	0.000478427	-0.000162561	-0.000861936	-0.000385237		Rab4a	-0.000385237
RRP12	-0.000233266	0.000157827	0.000292341	5.53942e-05	0.00026782	-0.000350132	-0.000316546	-0.0105467	-0.00105836	-0.00103703	-0.000478849	-0.000193291	0.000787955	-0.00114473	-0.000433529		Rrp12	-0.000433529
SAT1	-3.49007e-06	-9.54234e-05	-0.000667461	0.000421194	0.000357572	-0.000354521	-0.000835059	0.000539406	-0.000586552	0.0681656	-0.000279447	-2.5981e-05	-3.34283e-05	-0.000259274	2.41285e-06		Sat1	2.41285e-06
SCD	0.000831836	-0.00019993	0.00142927	-0.000113455	0.0238668	-0.000183558	-0.000659531	-0.00049719	-2.43461e-05	-0.000225425	-0.0011041	0.000536118	-5.63417e-05	-0.00129333	-0.00024795		Scd1	-0.00024795
SEC24D	0.000195797	-4.90274e-05	0.000849537	-0.000478648	0.000401744	-0.000340232	-0.0002315	-0.000803788	-0.000270989	0.00181109	-0.0012613	0.00133651	2.7949e-05	-0.00112723	0.000408769		Sec24d	0.000408769
SELENOP	0	0.000812853	-0.00099186	0.000521628	-7.1788e-05	0.000134206	-0.000931663	0	-5.57889e-05	-0.000338396	-0.000714316	-0.000254062	0	-0.000380415	0
SGK1	-0.000149868	-0.000144325	0.000609872	0.000445256	-0.000242103	-0.000549609	-0.00086587	0.00152991	0.000172469	0.027892	0.000625426	0.000811765	-0.00010562	-0.00111696	-0.000208734		Sgk1	-0.000208734
SLC26A2	-0.000312102	0.000180617	6.95279e-05	-9.38872e-05	-0.000300136	-0.000426954	-0.000345777	-0.0014105	8.65099e-05	0.00148348	-0.000529639	-0.000167535	0.00122898	-5.88784e-05	-0.00018648		Slc26a2	-0.00018648
SLC38A2	-0.000464448	-0.000186027	0.000550549	0.000358491	0.0011305	-0.000255734	-1.15942e-05	0.00566335	-0.000140271	0.000190018	-0.000361345	0.000735842	6.67378e-05	-0.00101491	-5.67946e-05		Slc38a2	-5.67946e-05
SMS	-0.000559997	7.62764e-05	0.0011542	-0.000161452	2.59113e-05	-0.000494076	-0.000619521	0.000676399	6.23724e-06	-8.0765e-05	-0.000733523	0.000139205	0.000292618	-0.00114756	-0.000856398		Sms	-0.000856398
SORD	-0.000528186	-0.00011213	-0.000429328	-0.00064018	0.000311308	7.38278e-05	0.000347142	-0.00117689	-0.000463759	0.000689809	-0.00105851	-0.000715902	0.000103846	-0.000114801	-0.000367749		Sord	-0.000367749
SPCS3	-0.000390513	-0.000208832	0.000704613	0.000712958	0.000156346	-0.000166879	-0.000923705	-0.000564107	-0.000438477	-0.0010826	0.000298199	0.000242808	0.000120944	-0.00955342	-0.000201239		Spcs3	-0.000201239
SPDEF	-6.49774e-05	-0.000182333	0.000709517	0.000652144	0.000389965	0.000592419	-0.00018848	0.000347892	-0.000181185	-0.000269016	-0.000525558	0.000245436	-0.000466583	-0.000945369	-0.000590261		Spdef	-0.000590261
SRF	0.000341246	-0.000341154	-0.000172092	0.000297946	0.000589896	-0.000680847	-0.00162879	-0.000410953	-0.000597463	-0.000905358	0.000293144	-0.000401838	0.000621072	0.000445018	0.000547709		Srf	0.000547709
SRP19	1.99818e-06	-0.000245625	0.000154586	0.000479989	4.60038e-05	-0.000205074	-0.000371149	0.000100447	0.000135854	-0.000686448	-0.00118009	-6.61335e-06	-2.4556e-05	-0.000240565	-0.000170089		Srp19	-0.000170089
STEAP4	0	-0.000414121	0	0.000643896	0.000437193	0.231805	0.000363125	-0.000989791	-7.13265e-06	-0.000487759	-0.000286532	0.00141819	-0.000271579	0.000349856	0.00417371		Steap4	0.00417371
STK39	-0.000549952	-0.000143551	-0.000118565	0.0010078	0.000377708	-0.000704899	-0.000607514	0.0113113	0.000305054	-0.000354925	0.000176248	-1.94942e-05	0.000841546	-0.00015926	-0.000386199		Stk39	-0.000386199
TMEM50A	-0.000729377	-0.000222584	-0.000355954	-0.000281084	-0.000289166	-0.000388759	-0.000733666	0.000227614	-2.84251e-06	-0.0208603	-0.000636334	-8.44318e-05	-3.12546e-07	-0.000838402	-0.000457331		Tmem50a	-0.000457331
TMPRSS2	0	-0.00237114	0	0.000666337	0.000527409	-0.000557067	0	0.00104507	-0.000124821	0	-0.000819624	0.000496613	-0.000318656	0.000296013	0.000641577		Tmprss2	0.000641577
TNFAIP8	-0.000745037	0.000188466	-0.000446592	-0.000876565	0.000173264	2.41818e-06	-0.000116165	-0.00122559	7.77725e-05	-0.000300722	0.000276697	0.000987765	-5.69906e-05	-0.00127191	-0.000292508		Tnfaip8	-0.000292508
TSC22D1	0.0727314	4.90294e-05	-0.000457212	-0.000277413	-0.00043516	-0.000445815	-0.000455472	0.00213945	-0.000933081	0.000295483	-0.000462367	-0.00108018	-0.000228901	0.000240157	-0.000825142		Tsc22d1	-0.000825142
UAP1	-0.000345414	3.14416e-05	0.000775012	0.000515543	-0.000485251	-5.94146e-05	-0.000380403	0.000983449	-0.000961453	-0.00114172	-9.1749e-05	0.000744612	0.000224315	-0.000403361	0.00101693		Uap1	0.00101693
UBE2I	-6.43032e-05	-5.52609e-06	0.00069024	0.000264338	-0.000663932	-0.000376657	-0.000806353	1.53133e-05	-0.000156954	-0.00980513	-0.000790951	-0.000660232	-8.73168e-05	-0.000791381	-0.000114542		Ube2i	-0.000114542
UBE2J1	-0.000208875	-3.27255e-06	8.87574e-05	-0.00043133	0.000129521	-0.000251888	-0.00107096	-0.000216333	-0.000746683	0.000357699	0.000113102	2.54428e-05	-1.81059e-05	-0.00108095	-0.000382895		Ube2j1	-0.000382895
VAPA	-0.000170365	-6.43047e-05	-0.000384667	0.000257705	-0.000445115	-0.000353225	-0.000451218	-6.07467e-05	-0.00011102	-0.0126015	3.39817e-05	-0.000427815	-0.000717747	-0.000665935	-0.000116219		Vapa	-0.000116219
XRCC5	-0.000706533	-8.42269e-05	-0.000194871	-6.5048e-05	3.52713e-05	-0.000248768	-0.000739188	4.72536e-06	8.18269e-05	-0.012266	-0.00030421	-0.00072234	-0.00043504	-0.00028179	-0.00104477		Xrcc5	-0.00104477
XRCC6	8.87539e-06	-7.27456e-05	0.000570937	-0.000145241	-0.000842329	-0.000332104	-0.000941717	-0.000815237	0.000327657	-0.00111085	-0.00113262	-0.000547464	-0.000429178	-8.66727e-05	0.000357265		Xrcc6	0.000357265
ZBTB10	-0.000138156	-0.000581139	-0.000946279	-0.000201219	-0.000301558	-0.000357476	0.00037916	0.000877951	-0.000416147	-0.000578279	0.000191662	-0.00125832	0.00011533	-0.000218833	-0.000373562		Zbtb10	-0.000373562
ZMIZ1	0.000539487	-0.000240824	0.000118787	0.000945727	-0.0004596	1.40471e-05	-0.000688659	0.000226375	-0.000506388	-0.000819571	-0.000534082	-0.000602155	-0.000430986	-0.000747896	0.000441306		Zmiz1	0.000441306
APOH	0.000936595	-0.000640508	-0.00078035	0.00189779	0	-0.000319891	0.000838901	0.000456677	-3.65864e-05	-0.000617498	0.000253258	-7.27549e-05	0.000512559	-0.000707005	-0.000863926		Apoh	-0.000863926
APP	0.000166261	-6.09012e-05	-0.000901257	0.000677517	1.59953e-05	-0.00037884	-0.000222845	0.00202138	-0.000250072	9.06967e-05	-1.99014e-05	0.00021046	-0.000247483	-0.000793056	9.03125e-05		App	9.03125e-05
COL3A1	0.000214958	2.33254e-05	0.000898548	0.000288748	0.000367303	0.000794785	0.000661695	-0.000159036	0.000231564	-0.000420681	-0.0127632	0.000766421	0.000483694	0.017201	-0.00110159		Col3a1	-0.00110159
COL5A2	-0.000715375	0.000340726	-0.000286472	0.000175506	0	-0.000436832	-0.000643669	0.000368995	-0.0007833	-0.000817052	-0.0135657	0.0263817	0.174979	-0.000684607	-0.000705933		Col5a2	-0.000705933
CXCL6	0	-0.000369312	-0.000372385	-0.000710007	0.0009365	0.000874965	0.000324313	8.05033e-05	-0.000267481	-0.000886034	-0.000691668	0.000193823	0.00103884	9.01169e-05	-0.000201764		Cxcl5	-0.000201764
FGFR1	0.000469343	-0.000316197	0.000426084	0.0225468	0.000128111	0.000270173	-0.000364644	-0.00116801	0.000610109	-0.000637037	-0.000672757	0.000885259	-0.00102976	-0.000340259	-0.000271945		Fgfr1	-0.000271945
FSTL1	0.000473749	-0.000296779	-0.000192097	6.4112e-05	0	-0.000277482	0	-0.000625134	0.000591094	0.000881883	-0.00123905	0.0011018	0.000465766	-0.00115684	-0.000992155		Fstl1	-0.000992155
JAG1	0.000363919	0.00013716	-0.000357812	-0.00111204	-0.000207474	3.66743e-05	0.000232826	0.00159847	-0.000589898	-0.000694918	-4.02335e-05	-0.00182739	-0.000517408	0.000485949	-0.000432109		Jag1	-0.000432109
JAG2	-0.000824135	-8.70674e-05	0.000260751	9.0483e-05	0.000882451	-0.000308111	-0.000371428	0.000144122	0.000621905	-0.000100442	0.0587844	-0.00127543	0.000108941	-0.00932281	-0.000738139		Jag2	-0.000738139
KCNJ8	0	6.97654e-05	-0.000411506	-0.000349265	0	-0.000882229	-0.00047242	0.000289125	0	0	-0.0014161	0.00144188	0.000199441	0.000105844	-0.00214839		Kcnj8	-0.00214839
LRPAP1	0.000267613	0.000116119	8.52136e-05	-5.25135e-05	-0.000285056	-0.000411922	-0.000574369	-0.000431212	0.000300087	-0.000142535	-0.000980844	0.000103512	-0.000474764	-0.000664726	0.000259739		Lrpap1	0.000259739
LUM	0	0.000129332	2.73173e-05	-0.000542618	0.000430677	-0.000415969	-0.000250248	-0.000553968	3.49538e-05	0.000797737	-0.00628405	0.0156339	0.177569	-0.00407603	0.000437623		Lum	0.000437623
MSX1	-0.000468648	-0.00024262	0.000194918	-0.000617515	0	0.000919658	-8.22063e-05	1.9935e-05	0.000830713	-0.00097222	0.0331429	-0.00178663	-0.000259365	-0.000978025	-9.66414e-05		Msx1	-9.66414e-05
NRP1	0.000878465	0.00170505	-0.000446985	0.0411696	0.00365766	0.00065161	-0.0006761	0.000336192	5.79428e-05	-0.000567199	-0.000189457	-0.000126547	-0.000969056	-0.000231913	6.35901e-05		Nrp1	6.35901e-05
OLR1	-0.000320284	0.000709969	-0.000727534	0.00110169	0.043789	-0.000103422	0.000268312	0.000372018	-0.000148186	-0.000456524	0.000243355	-0.000819962	-0.000137788	0.000598272	-0.000997259		Olr1	-0.000997259
PDGFA	0.000226697	-3.00816e-05	-0.000478096	0.000353836	-0.000794214	0.000307048	-0.000321721	0.000397179	0.000686262	-0.000757446	-0.00167374	2.34228e-05	-0.000648226	0.0526799	-0.0756197		Pdgfa	-0.0756197
PGLYRP1	0	-0.000293389	0.00064987	-0.000613966	-0.000668943	-0.000234085	0	0.000170761	-0.000626312	-0.000763783	0	-4.19676e-05	0	1.16415e-09	0.00102826		Pglyrp1	0.00102826
POSTN	-0.000108645	-0.000169352	0.000907974	-0.000841067	0	-0.000326487	-0.000512124	0.000257497	0.000180111	-6.40692e-05	-0.000872737	0.000672635	0.274396	-0.00160241	-0.029331		Postn	-0.029331
PRG2	-0.000501693	0.000132317	-0.000499881	0.000955802	-0.000978158	-0.000593176	0.000782045	0.000228898	9.8446e-05	0.000656265	-0.000109237	-0.000941668	-0.000351964	1.16415e-09	0.000559514		Prg2	0.000559514
PTK2	-0.000150294	-0.000147706	0.000260052	0.000733177	0.00107667	-0.000552431	-0.00011932	0.000143125	-0.000505459	-0.00022693	-0.00107258	-0.000320044	-0.00014135	0.0184032	-0.000188521		Ptk2	-0.000188521
S100A4	-0.000531898	0.0393227	-0.000889142	0.000116545	0.00011534	-0.000334233	-2.33175e-05	-0.000278482	-0.000741262	-0.000934487	-0.001212	0.000342377	-0.000724573	0.00845792	-0.000112644		S100a4	-0.000112644
SERPINA5	0.000194695	-0.00020204	0	0.00142667	0	-0.000455008	-0.000586656	0.0012958	0.000191423	0.000330044	-9.6875e-05	0.000746161	-0.000910608	6.74033e-05	0.000758044		Serpina5	0.000758044
SLCO2A1	-0.000773925	-0.000300819	0.000594221	-0.00027322	-0.000329256	-0.000237758	0.000122452	-0.000339611	-0.000464262	-0.000199714	0.00160425	-0.000763998	-0.000338987	-0.000765791	-4.89649e-05		Slco2a1	-4.89649e-05
SPP1	-0.000683785	-0.000265339	0.000121726	0.000212918	0.278698	0.000204933	-0.00078602	-0.000172061	-0.000835216	-0.000325851	0.000359829	-0.000686061	0.00081244	-0.00106387	-0.000634501		Spp1	-0.000634501
STC1	-0.000633592	9.57038e-05	0.000232106	0.000169389	-0.000313766	0.000433245	0.000611245	0.00028252	0.000765799	0.000734636	0.0341981	-0.000615577	3.15863e-05	-0.00061033	0.000625428		Stc1	0.000625428
THBD	-0.000436679	-0.000384952	-0.000468413	0.000889183	-0.000909886	0.000122231	-9.21616e-05	0.00025043	-0.011326	0.000950008	0.0650013	-0.00116587	-0.000288145	-0.00642288	-0.000339314		Thbd	-0.000339314
TNFRSF21	-0.00069697	-0.000205821	-0.000289122	-0.000417955	-0.000566137	0.0001156	-0.000622481	0.000905724	-0.000679792	-0.000576353	-0.0012782	0.000183374	-0.000131083	-0.000649029	0.000235261		Tnfrsf21	0.000235261
VAV2	-0.000173441	-0.000554099	-0.000830995	6.36191e-05	0.000780283	-0.000509669	0.000371898	-0.000143723	0.000346547	0.00229728	-1.04335e-05	0.000385986	0.000441942	0.00022292	-0.000286844		Vav2	-0.000286844
VCAN	-0.000592604	0.000211759	0.000164211	0.00022537	0.061616	-0.000120496	0.225291	0.000232821	-0.0531349	-0.00325709	-0.00181692	0.0153348	0.198619	-0.0237505	5.11178e-05		Vcan	5.11178e-05
VEGFA	0.000392141	0.000101281	-0.00038682	0.156987	-0.000154975	-0.000133123	5.89779e-05	0.00147236	-0.00377885	-0.000923466	-0.0010785	0.000844319	-0.000129453	-0.000687221	-0.000363725		Vegfa	-0.000363725
VTN	-0.000472011	-0.00053306	4.93146e-05	-0.000605437	0.000332326	0.000610818	-0.000492597	0	0.000980082	-0.000865305	0.000107436	-3.05963e-06	0.00051095	-2.85174e-05	0.000246062		Vtn	0.000246062
ACTA1	0.0008524	0.000737764	0	-0.000569554	0.000780033	-0.000328609	0	0.000593377	-0.000327559	-0.000995127	-4.59818e-05	0.000191232	0	-0.000646321	0.000511108		Acta1	0.000511108
ACTB	-0.00077708	0.000435474	-0.000814594	0.00046677	0.000360108	-0.000236798	-0.000846526	0.000922091	-0.000270823	0.0870043	-0.000940601	-0.000107503	-2.77032e-05	0.000324083	-0.0157355		Actb	-0.0157355
ACTC1	0	0.000816227	-0.000727324	-0.000105647	0.000588516	-7.14746e-05	0.00043318	-0.000447597	0.000153775	0.00100349	-0.000328813	0.000583064	-0.000580582	-0.000466598	0.000562928		Actc1	0.000562928
ACTG1	-0.00080213	-2.82835e-05	-0.000763707	0.000298011	-0.000184245	-0.000291294	-0.000855889	0.00113152	2.67232e-05	0.0217954	-0.000726642	-0.000313457	6.64982e-06	0.000241237	-0.000844514		Actg1	-0.000844514
ACTG2	0.00031395	-0.000811491	-0.000378811	0.000577998	-0.000675377	0.000472142	0.00010332	2.6637e-06	-0.000939836	0.000150693	-0.000555002	0.000264054	0.000188716	0.00101437	-0.00071823		Actg2	-0.00071823
ACTN2	0.000267689	-0.000501255	0	-0.000228692	0.000355977	-3.35038e-05	0.000208276	0.000751893	-0.000107924	-0.000169617	-0.000749174	-1.20158e-05	0.00141624	4.09308e-05	-0.000389004		Actn2	-0.000389004
ACTN3	0.000701904	0.000148892	-0.000986948	0.000263395	0	0	0.00030145	0.000241275	-0.000542305	-0.00102429	0	0.000193468	-0.00056944	0.000127629	0
ACTN4	-0.000388486	0.000343704	-0.000141903	0.000238076	-0.00048593	-0.000158634	-0.000679731	5.92289e-05	-0.000250484	6.73999e-05	6.23076e-05	-0.000109304	-0.000681977	-0.000583864	-0.000625599		Actn4	-0.000625599
ADAM15	0.000324232	9.4006e-05	0.00064938	-0.000169544	-0.000126719	0.000547775	6.11775e-05	-0.0236071	-0.000153752	0.000203881	0.0683929	-0.00126752	-0.000185735	-0.0261712	0.000765191		Adam15	0.000765191
ADAM23	0.000104461	0.000739978	-7.2768e-05	-0.000538693	0.000149085	0.000204931	0	-0.000555827	0.000910495	-0.000695889	-0.000868606	-0.000600811	0.000730742	0.000135535	-0.000340345		Adam23	-0.000340345
ADAM9	0.000422335	-0.000132536	0.000371856	0.000241539	-0.000285477	-6.28209e-05	-0.000375397	-0.00140827	0.000276295	-0.000998143	-0.0009964	6.09493e-05	-0.000326042	-0.000308627	-0.000122052		Adam9	-0.000122052
ADAMTS5	-0.000251784	-0.000111224	-0.000707298	-0.000548351	-0.000370533	-0.000330496	-0.000944503	-0.000630085	2.85311e-06	-0.001547	0.000310848	-3.99868e-05	-0.000588646	-0.000577466	0.0406866		Adamts5	0.0406866
ADRA1B	0	0.000380306	-0.000357848	0.00112832	-1.59608e-05	-0.000544113	-0.000520204	0.000514994	0	-2.49392e-05	0.000294075	-0.000940318	0	0.001	-0.000297647		Adra1b	-0.000297647
AKT2	-0.0009034	-8.68809e-05	0.00027232	4.2561e-05	-0.000217896	-0.000183456	-0.000835326	0.000544999	-0.000339614	-0.00041009	-0.00104554	0.000184395	0.000340932	1.22754e-05	0.000167092		Akt2	0.000167092
AKT3	-0.00117714	9.9001e-05	0.000184556	-0.000537655	0.000788792	-0.000830423	-0.000795347	-0.000111251	0.000776653	-0.00132191	-0.000596611	-0.000707874	-0.00011958	-0.000886205	0.000500541		Akt3	0.000500541
ALOX15B	-0.00050236	-0.000691343	0.000125446	-0.000258549	4.65754e-06	0.000742092	-0.000694206	-0.000101845	0.000434348	-0.000884592	-0.000150852	-8.15698e-05	0	-0.001	-0.00077615		Alox8	-0.00077615
AMH	0.000101636	-0.000412559	0.00068802	-0.00133843	-0.000511532	-0.000254297	0.000861033	-0.000191083	0.000598808	0.000889388	-0.000837638	-0.000651317	-0.000260853	-3.03525e-05	0.000334685		Amh	0.000334685
AMIGO1	0.000762635	0.000239713	-0.000484244	-0.000699497	0.000634622	-0.000426843	-0.000578991	-1.52781e-05	3.99091e-05	2.90072e-06	0.000354873	-0.00060045	-0.00059925	-9.11333e-05	0.000329783		Amigo1	0.000329783
AMIGO2	-0.000870762	-0.000203875	0.000997574	0.00141865	6.09054e-05	0.000264134	9.74114e-05	1.61764e-05	4.19221e-05	0.000936623	-0.000144662	-0.000349117	-0.000399277	0.000438958	0.000868037		Amigo2	0.000868037
ARHGEF6	-0.000214729	-0.000140185	0.000157589	-0.00140475	-0.000251942	0.000644563	-0.000937163	-7.4585e-05	-0.000377523	0.000801337	0.000394849	2.35813e-05	-0.00026401	0.000145141	0.000118269		Arhgef6	0.000118269
ARPC2	-0.000676767	3.88074e-05	-0.000745598	0.000526041	0.000602643	-0.000287048	-0.000941334	0.000168036	-0.000215228	-0.000748116	-0.000745279	-0.000642719	-0.000193505	0.000140833	-0.000243524		Arpc2	-0.000243524
ATP1A3	-0.000541868	-0.000436555	-0.000303601	-0.000489809	2.293e-05	-0.000539843	0.000505576	0.000480464	0.000485936	7.56328e-05	0	0	0.000568306	0	0.000300112		Atp1a3	0.000300112
BAIAP2	-0.00117231	-0.000101249	0.000157631	0.000514348	-0.000173993	-0.000419512	-0.00102564	-0.000503117	-0.000596496	-0.000393939	-9.0634e-05	0.000400844	0.000203493	-0.00108581	5.42803e-05		Baiap2	5.42803e-05
BMP1	-0.00065218	0.000132208	-0.000796147	0.00114683	0.000883043	0.000540985	-0.00108508	1.83605e-05	0.000668105	-0.000419683	-0.00103883	-0.000445262	-0.000156788	-0.000624791	-0.000314576		Bmp1	-0.000314576
CADM2	0.000375185	0.000875503	0.00039512	0.000965961	0	-0.000348859	-8.42049e-05	0.000260064	0.000263264	-0.000876935	-0.000709896	0.000453865	0.000644619	-0.000554569	0.00104451		Cadm2	0.00104451
CADM3	4.78763e-05	0.000209986	-0.000614061	9.20449e-05	-0.000876947	0.000305963	0	-8.90087e-05	0.000643311	0.000773511	0.000867619	-0.000595933	0.000528649	0.000448323	0.0906249		Cadm3	0.0906249
CALB2	-0.000493084	-0.000409449	0.000287908	0.000158271	-0.000921679	-7.84598e-05	0.000646523	0.000229029	-0.000849003	0.00060954	0.000603183	0.000351836	-0.000195823	9.93157e-05	0.000388663		Calb2	0.000388663
CAP1	-8.6102e-05	2.69969e-05	-0.000259952	-0.000244111	-0.000606103	-0.000242894	-0.000875458	0.000404922	-9.19175e-06	-0.0337169	-0.000684137	-9.2797e-05	-0.000264206	-0.000617299	-0.000542078		Cap1	-0.000542078
CD209	0	-0.000835884	-0.000549113	0.000614135	-0.000268325	0.000797513	-0.000806538	-0.000700758	8.91739e-05	0.000646968	-0.000175638	0	-0.00064986	0.000302343	0.000700774		Cd209e	0.000700774
CD274	0.000703157	0.000795047	0.000944643	5.43802e-05	0.000319981	-0.000365681	-0.000710861	-0.000123209	-0.000871238	0.00065293	0.000568891	-0.000321048	-0.000986586	-9.8246e-05	0.000791683		Cd274	0.000791683
CD276	-0.000695365	-0.000210443	-0.000139978	0.000712507	0.000181115	-6.45624e-05	0.000491971	0.00116437	0.00019885	-0.000504408	-0.00127493	0.000780321	0.000490685	-0.000877799	-0.000325311		Cd276	-0.000325311
CD34	0.00039843	-0.000895654	7.06186e-05	0.000621581	1.41242e-05	9.37302e-05	-0.000240036	0.000961975	-0.000362677	0.000438465	0.0724832	-0.00174766	-0.00131172	-0.0285663	0.0939826		Cd34	0.0939826
CD99	-0.000724268	0.000186796	0.000409681	-0.000290281	-0.00017054	-0.000241348	0.00035856	0.00041943	0.000221918	-0.0280267	-0.000901247	8.08413e-05	0.000328206	-0.000725326	0
CDH1	-0.000520759	-0.0797007	0.000946247	0.000761305	-0.00090239	-0.000719778	0.000246365	0.000346641	-0.000713875	-0.000879931	-0.000487108	0.000915502	-0.000280825	0.000555718	-0.000215734		Cdh1	-0.000215734
CDH11	-0.000180086	0.000215565	-0.000667131	-0.000486967	0.000971969	0.000472654	0	-0.000484177	0.000575777	0	-0.00111252	0.000391698	-0.000420276	-0.0009396	-0.0164249		Cdh11	-0.0164249
CDH15	-0.000738619	-0.000432844	-0.000160704	-2.99249e-05	0	0.00065106	0	4.51193e-05	0.000680644	-0.000162995	-0.000527303	0.000826367	0.000338533	-0.000362443	-0.000828606		Cdh15	-0.000828606
CDH3	0.000726078	-9.2385e-05	0	9.89525e-05	-0.000744355	0.000574994	0	-3.07651e-06	0	0.000156939	-0.000332731	-0.000885275	-0.000550295	0.000136187	0.000273762		Cdh3	0.000273762
CDH4	0.000407339	-0.000209323	-0.000350039	0.00120243	-0.000243783	0.00092771	0.00071213	-0.000753046	-0.000586339	0.000135746	-0.000870979	-0.000636493	0.000913431	-0.000318745	0.000168362		Cdh4	0.000168362
CDH6	0.000718783	-0.000404707	-0.00100709	-0.000152913	0.000181403	-0.000206891	0	-0.00088486	0.000832279	-0.000382482	-0.00233224	0.000140604	-0.000511969	0.0784149	-0.000851892		Cdh6	-0.000851892
CDH8	0.000294794	0.000525414	0	-0.000339955	0.000680882	-0.000899579	0	-0.000375341	0	0.000714905	-7.01969e-05	0.000830614	0.000536311	0.000223162	-0.000226516		Cdh8	-0.000226516
CDK8	-5.70806e-05	-9.22475e-05	-0.000309147	-0.00010027	-0.000523921	0.000331775	-0.000918132	-0.000217109	0.000457138	-0.000907639	-0.000458709	1.72015e-06	0.000444399	0.000318487	-0.000207859		Cdk8	-0.000207859
CDSN	0.000232191	0.000522664	-0.000177223	-0.000988615	0	6.38826e-05	0	0	0.000847858	0.000140543	-7.29924e-07	0	8.80659e-06	-0.000705914	0.000338951
CERCAM	0.000920869	0.11942	0.000512913	0.000607291	0.00113089	0.000158741	0.000401511	-0.00053258	-0.000722834	0.000926347	-0.00190894	0.0358468	0.000588676	-0.00110593	-0.000139995		Cercam	-0.000139995
CLDN11	0	0.000392356	-0.000317601	-0.000591901	-0.00095404	0.00067181	0.00036252	0.000741393	0.00071567	-0.000943524	4.06739e-05	0.0792931	0.000780056	-0.00103198	0.000122569		Cldn11	0.000122569
CLDN14	0.000423266	0.000377307	-0.000465974	0.00035524	5.94465e-05	-1.82063e-05	0	-0.000312059	-0.000545363	0.000300926	0.0010996	-0.000571092	0.000982489	-5.9501e-06	-7.64586e-05		Cldn14	-7.64586e-05
CLDN15	-1.61357e-05	-0.000139967	0.000568696	0.00031002	0.000267955	-0.000479319	-0.000499526	-0.0003243	0.000640482	0.000252037	-0.000609523	0.000833154	0.000366839	-0.000737218	3.9075e-05		Cldn15	3.9075e-05
CLDN18	0	-0.00210831	-0.000286751	0.000586438	0	0.000326053	0	0	-6.39436e-05	-0.000658885	0.000562171	0.000818145	-0.000527144	1.16415e-10	-0.000580092		Cldn18	-0.000580092
CLDN19	0	0.000962122	0.000702161	8.19847e-05	0.000175453	0	-3.26902e-05	-0.000280378	0	0	-0.000843879	0	0	-0.001	0.000701322		Cldn19	0.000701322
CLDN4	0.000380376	-0.00104345	0.000195764	-0.000158172	-0.000232304	-0.000522686	-0.000887029	0.010557	-0.000391588	0.000879572	0.000220747	0.000392423	0.000380098	0.000720653	-2.15535e-05		Cldn4	-2.15535e-05
CLDN5	0	0.000483487	-0.000305265	0.000418249	0	-1.90494e-05	-0.000451044	-0.000343084	-0.000764102	-0.000178712	0.0752217	-0.0284051	-0.0137065	-0.0243055	0.000616247		Cldn5	0.000616247
CLDN6	-0.000344891	-0.000389732	0	0.00097027	0.00061294	3.27394e-05	0.000511744	0.000288999	-0.000817529	0	0	0.00015639	0.000110302	0.000451812	-0.000693248		Cldn6	-0.000693248
CLDN7	0.000552481	-0.0469226	0.000566963	0.000554824	0.000247611	-0.000289168	0.000466958	-0.00601046	-0.000350256	0.00029657	-0.000314611	0.000572527	0.000550261	-0.000478165	0.00028661		Cldn7	0.00028661
CLDN8	0	0.000768952	0	0	0	-0.000274649	0.000198437	0	-0.000649205	0.000862766	-0.000685729	0.000273039	0	0	-0.000786376		Cldn8	-0.000786376
CLDN9	0	0.000812241	0.000825854	6.3486e-05	-0.000454593	-0.000396999	0	-0.000534724	0.00052541	-0.000792005	-0.000977551	0.00080857	0	-3.81854e-06	0.000439611		Cldn9	0.000439611
CNN2	-0.000327953	-0.000140176	0.000227095	0.036197	0.000480235	0.0325686	-0.00140083	-3.47496e-05	-0.000252083	-0.000680692	-0.00141851	0.00132184	-0.000331743	-0.00100897	-0.000341212		Cnn2	-0.000341212
CNTN1	0.000492486	0.000627209	6.97061e-05	-0.000628365	-0.000935689	-0.000739177	0.000565551	-0.00179984	0	-8.15233e-06	-0.000597314	0.000362754	0.000727871	0.000320309	-0.000718702		Cntn1	-0.000718702
COL16A1	-0.000789875	0.00028404	-0.000637038	0.000241735	0	-0.000209808	-0.000260486	-0.000110265	0.00020945	-0.000146876	-0.00160285	0.0382145	0.001893	-0.0015769	-0.000255041		Col16a1	-0.000255041
COL17A1	0	-0.0005758	0.000212029	-0.000539811	0	0.000399282	0	-0.00330365	0.000471182	-0.000389956	-0.000778515	0.000600529	-0.000175317	0.000308574	-0.000338358
COL9A1	0	0.000402737	-0.000471319	0.000189161	-0.000984644	0.00097617	0	-0.000100446	-0.000444623	0.000326638	0.000673927	-0.000434003	0.000424817	0.000992979	-0.000271401		Col9a1	-0.000271401
CRB3	-0.000729618	-0.00181672	0.000399825	0.00060882	6.56307e-05	-0.000665229	0.000125748	7.72374e-05	-0.00057221	-0.000207378	0.000281417	0.000656566	0.000308496	7.49615e-05	0
CTNNA1	0.000113694	-0.000185259	0.000557297	-0.00029927	-1.92239e-05	-0.000493626	-0.000587889	0.000660245	-6.37852e-05	0.000697553	-0.000271889	-0.000538337	-0.000652761	-0.000472632	-0.00029311		Ctnna1	-0.00029311
CTNND1	-0.000236203	-1.63218e-05	0.000954445	-0.000138135	-0.000975409	-0.00034984	-0.000981736	0.00422641	-5.51346e-06	0.000727884	8.64824e-05	-0.00058007	9.30037e-05	-0.00114734	-0.000333157		Ctnnd1	-0.000333157
CX3CL1	-0.000616294	0.000155547	0	0.000835532	0	-8.07286e-05	-0.000941774	0.00071031	-0.000840103	0.000265907	-0.000707706	-0.000651232	-0.000405456	-0.000880473	-0.000220258		Cx3cl1	-0.000220258
DHX16	-9.97774e-05	-0.000176246	-0.000866994	0.000665296	-6.13912e-05	0.000339729	-0.00045474	-0.000374505	0.000522337	-0.000782843	5.40243e-05	0.000225291	0.000503194	0.000185344	-1.64462e-05		Dhx16	-1.64462e-05
DLG1	0.000217098	-0.000257815	-0.000882826	-0.00035425	0.000449444	-0.000586825	-0.000488446	0.00033631	0.000366588	-5.61058e-05	-0.000388148	-9.78608e-05	0.000330179	-0.00127592	-0.000354091		Dlg1	-0.000354091
DMP1	0.000975772	0.000224169	-0.000282664	-0.000700282	0	0.000702327	0.000364584	0	-2.5833e-05	0.00067582	-0.000333733	1.27214e-05	0.000188613	0.001	-0.000225658		Dmp1	-0.000225658
DSC1	-0.000841005	8.97829e-05	-0.000774428	-0.000940202	0.000697632	0.000855291	-0.000633337	-0.000229081	-6.80945e-05	0	0.000450036	0.000635183	0	-0.001	-9.52486e-05		Dsc1	-9.52486e-05
DSC3	-0.000733575	0.000440501	-0.000263702	0.000605529	-0.000834138	-6.24551e-05	-0.000289056	-1.31018e-05	0.000514518	9.8842e-05	-0.000597196	-0.000784407	0.000642755	-0.00024279	0		Dsc3	0
EPB41L2	0.000988965	0.000210297	0.000975854	0.000847333	-0.000411346	0.00106351	-0.000450697	0.000199115	0.105695	8.12424e-05	-0.000185787	-4.94646e-06	0.000240358	-0.000839291	-0.000445936		Epb4.1l2	-0.000445936
EVL	-0.000740793	-0.000183966	-0.00800596	-0.000463237	-0.00016289	0.00022172	-0.000495191	0.000352892	0.000393318	-0.000305654	-0.000655461	-0.000846613	0.000708261	-0.00083946	0.000223649		Evl	0.000223649
EXOC4	-0.000522941	0.000180693	-0.00041139	0.000159816	0.000558159	-0.000527575	-0.000481175	0.000975999	-0.000379676	-0.000397734	0.000273833	-0.000563413	9.95654e-06	-0.000565029	-0.000383516		Exoc4	-0.000383516
FBN1	0.000391515	0.000613348	0.00043449	0.000786828	0	0.000274061	0.00079458	-0.0229559	-0.00067246	0.000395704	-0.000362306	0.000951639	-0.000149072	-0.0122735	-0.000848034		Fbn1	-0.000848034
FLNC	0.000671207	-0.000329933	-0.00025437	0.000445445	-0.000370427	-0.000250924	0.000254661	0.000219123	0.000414177	0.000167931	-0.000706383	-0.000199384	0.000491384	-0.00121045	-0.000334466		Flnc	-0.000334466
FSCN1	0.000534147	0.000206224	3.44055e-05	0.00188523	0.000580534	0.000694923	-0.000276518	-5.42226e-05	-0.000313318	-0.00034264	-5.58693e-05	-8.84289e-05	-0.000315365	-0.0229545	-0.000105617		Fscn1	-0.000105617
GAMT	-0.000680787	0.000124972	-6.85686e-05	0.000628968	0.000201408	-0.00022035	-0.000318503	-0.000120531	-0.000513613	-4.98824e-05	-0.00165762	-0.0002658	0.000417914	0.00621583	-0.000498592		Gamt	-0.000498592
GNAI1	-0.000747298	-0.000155943	-0.000967062	0.00130669	0.000517014	-0.00036028	-8.29421e-06	-0.000605686	-0.000375589	-0.000349069	-0.000256471	-0.000225165	-0.000194197	-0.000272754	-0.000383949		Gnai1	-0.000383949
GNAI2	-0.000124909	6.29896e-05	0.000598483	0.000601834	-0.000882084	-0.000604747	-0.000811546	7.20444e-05	-0.000503507	-0.0005587	0.020921	0.000248254	-0.000177396	-0.0116054	-0.000176472		Gnai2	-0.000176472
GRB7	0	-0.00163456	-0.000549628	-0.000488463	0.000415426	-0.00076524	0.000788495	0.000590628	0.00076731	-0.000690974	-0.000952488	-0.000326486	0.000137063	-0.000307227	-3.40671e-05		Grb7	-3.40671e-05
GTF2F1	-0.00013968	-0.000122032	-0.000435761	7.30505e-05	-0.000100644	-0.000176459	-0.000847193	0.000464297	-5.45526e-05	-0.00112841	-0.000484773	0.000847141	-4.82928e-05	-5.16896e-05	0.000435962		Gtf2f1	0.000435962
HRAS	-0.000759486	-0.000135521	0.000908026	0.000577069	-0.000902095	-0.00028496	-0.000634768	0.000108102	0.000400077	-0.000274049	-0.000449582	-3.83766e-05	0.000360748	-0.00087734	-0.000269138		Hras	-0.000269138
ICAM2	-0.00020584	-0.000482016	-0.00152664	-0.000659943	-0.000282696	0.000320297	-0.000770523	-0.000494319	0.000474547	-0.00141344	0.073899	-0.000858133	-0.00030301	-0.0195332	-0.000895973		Icam2	-0.000895973
ICAM4	-0.000217251	-0.000108713	-0.000200699	0.000144061	0.000479885	-0.000826957	0.000553408	-0.000878027	-0.000843633	0.000711603	-0.000224073	0.000700335	-2.52984e-05	-0.000915482	2.33734e-05		Icam4	2.33734e-05
ICAM5	0.000945236	1.8225e-05	-0.000622448	0.000413869	-0.000139311	0.000332858	-0.000512274	-0.000250002	-0.000461792	-0.000504742	-0.000601637	0.00142417	0.00069499	-0.000248607	0.000300928		Icam5	0.000300928
IKBKG	-0.000435622	-0.000363214	0.000450555	-0.000356158	-0.000439379	0.000465995	-0.000406403	-1.85132e-06	-0.00041574	0.000692443	-0.000371807	-0.000320966	0.00114956	-0.000394738	-0.000184412		Ikbkg	-0.000184412
INPPL1	0.000625082	-0.000227152	-0.000175649	-0.000528218	-7.91092e-05	-0.000278348	-0.000179484	-0.000513163	-0.000418139	3.53053e-05	-7.66477e-05	0.000368944	0.000841777	-0.000572277	-0.000578803		Inppl1	-0.000578803
IRS1	-7.8758e-05	-0.000177773	0.000128571	-0.000517104	0.000983837	-0.000434481	0	0.000201364	-0.000730993	0.000796276	0.000208865	0.000865883	0.000210063	-0.000128099	-0.000530297		Irs1	-0.000530297
ITGA10	-0.000536482	0.000856621	0.00026859	-0.000858367	0.000861557	-0.00049467	-0.000717107	-0.000269137	-0.000319039	-0.000409376	0.000209624	-0.000288843	-3.89437e-05	-0.000857579	-6.63461e-05		Itga10	-6.63461e-05
ITGA2	-3.48652e-05	6.62265e-05	0.000113035	0.000438678	-0.000521211	-0.000212875	0.000925473	0.00842827	-0.000917027	-0.000268954	-0.00020611	-0.000198256	0.00028005	-0.00149542	-0.000470268		Itga2	-0.000470268
ITGA3	-0.000946041	-7.22829e-06	-0.000127652	0.0410649	-0.000460156	-0.000120291	0.000155961	-0.0130018	0.000951873	-0.00055507	-0.000470003	-0.00208251	0.000382112	-0.000429359	-0.000450669		Itga3	-0.000450669
ITGA9	0.000201864	-0.00046253	0.000210575	-0.000166392	0.000763393	0.000202322	-0.000667784	0.00127699	-0.000785887	0.000562421	0.000531107	0.000292561	-9.87683e-05	-0.00157617	-0.000256989		Itga9	-0.000256989
ITGB1	-0.000527646	2.46024e-05	-0.000613478	0.000317787	0.000242063	-0.000306635	-0.000223633	0.00220886	6.74904e-05	-0.047331	-0.00110188	0.000162347	-0.000106975	2.28718e-05	-0.000347888		Itgb1	-0.000347888
ITGB4	0.000805543	4.00037e-05	-2.27549e-05	-0.000134628	-0.000941224	-0.000658415	-0.000446668	-0.000350072	0.000196747	0.000639902	6.9532e-05	-0.00195781	0.000184872	-0.000631844	-0.000306452		Itgb4	-0.000306452
JAM3	0.000735833	-0.000137813	-0.000489851	0.00069306	-0.000563035	0.000202096	0	0.00041349	0.000396183	-0.000621528	-0.000306873	0.000548593	9.17746e-05	-0.000662626	0.00022796		Jam3	0.00022796
JUP	-0.00011059	-0.000193507	0.000415273	-0.000215521	-0.000507506	-5.17888e-06	-0.000238689	0.000465061	0.00032057	-0.000836998	6.33742e-06	-0.00133137	0.000149634	-0.00112087	-5.40699e-05		Jup	-5.40699e-05
KCNH2	-0.000600505	0.000423122	-0.000106105	-0.000217903	0.000614017	0.00061529	-0.000181036	-3.75327e-05	-0.000353792	-0.0002181	-0.00032659	-0.000433716	-5.1127e-05	0.000307974	9.21749e-05		Kcnh2	9.21749e-05
KRT31	0	-1.25186e-05	-0.000333227	-0.000438229	-0.000186343	0.000431932	0.000194238	5.34165e-05	-0.000907379	9.25884e-05	0.001	1.95334e-05	-0.000400454	-0.000977346	-0.000428766		Krt31	-0.000428766
LAMA3	-0.000461126	-0.000614364	0	0.000342312	0.000264289	0.000364312	-0.000321531	-0.00017941	-0.000674156	0.000332885	0.000264632	-0.000635926	0.000394906	-0.000151024	0.000856168		Lama3	0.000856168
LAMB3	0.000231916	-0.000126464	-0.00041252	0.000161101	0.00065297	-0.000501325	6.93686e-05	0.00113872	-0.000479164	4.45018e-05	-0.001038	0.000366198	-0.000492311	0.000896269	0.000173811		Lamb3	0.000173811
LAMC2	0	-9.31187e-05	2.92966e-05	0.00168048	0.000721936	-0.000467106	-0.000291871	-2.63516e-05	0.000396581	0.000456732	-0.00132573	-0.000316912	-5.4588e-05	-9.07373e-05	0.000131226		Lamc2	0.000131226
LAYN	0.000637008	-9.49927e-05	0.000223264	-7.79256e-05	-0.000695371	-0.000518769	0.000144996	0.000722286	0.000747582	0.000393635	-0.000942324	-0.000255993	0.000187819	-0.00102505	0.000305591		Layn	0.000305591
LDLRAP1	-2.687e-05	-0.000322454	0.000271556	-0.000222538	-0.000116084	-0.000237615	0.000337994	0.00020584	-0.00122033	-0.000489988	0.000755581	-0.000302807	-0.000181116	-0.000515062	2.96558e-05		Ldlrap1	2.96558e-05
LIMA1	-9.10778e-05	-0.00138619	-0.000130715	0.000291592	0.000464747	-0.0001884	-0.000767428	-0.0100396	-0.000220693	0.00074679	0.000121274	0.000477223	0.000712288	-0.0102656	-0.000248616		Lima1	-0.000248616
MADCAM1	-0.000256798	-0.000757805	-0.000213757	0.00034168	0.000945127	-0.000287811	0.000742252	-0.000531525	0.000192799	-4.39268e-05	2.61461e-05	0.00157015	0.000111437	-0.000564449	-0.00040925
MAP3K20	0.000865859	0.000192119	-0.000352875	0.000492995	0	0	0	-0.000938409	0.000219058	-0.000411543	-0.000873158	0.000338603	0.000136357	0.000707347	0
MAP4K2	0.000161028	0.000423475	-0.000218432	-0.000855492	-0.00056501	-0.000519909	-7.55364e-05	-0.000311969	-0.000731021	0.000396374	0.000100412	-0.000635796	0.000831329	-0.000893396	0.000204949		Map4k2	0.000204949
MAPK11	0.000754667	-0.000920169	0.000665951	-0.000198277	0.000967222	0.000518016	-0.000605983	-0.000559969	0.000277375	0.00102152	0.000833975	0.000141015	0.000132608	-0.00124052	0.00019465		Mapk11	0.00019465
MAPK13	0.000314508	-0.00226412	4.63686e-05	-0.00054183	-0.00087747	-0.000199555	0.000522449	7.05672e-05	-0.000936009	0.000153584	-0.000832552	0.000564983	0.00092284	-0.000582175	0.000734065		Mapk13	0.000734065
MAPK14	0.000619102	-0.00014406	0.000220154	-0.000413095	0.000122849	-3.13697e-05	0.000339449	0.00173109	-0.000548788	-0.00075453	-0.000575498	-0.000420749	0.000340851	-0.000873874	1.67625e-05		Mapk14	1.67625e-05
MDK	0.000671392	-0.000381463	0.000153745	-8.17584e-05	-0.00046168	0.235824	-0.000815437	0.00380886	-0.000666162	-0.000130446	-0.000568776	0.000378379	-0.000294917	-0.000566318	-0.000214743		Mdk	-0.000214743
MMP2	0.000321217	7.46464e-05	-0.000537741	0.000531664	-0.000284826	0.00104053	0.000931026	-0.000853927	0.000298356	-0.000184658	-0.000273527	0.0261544	-0.000323927	-0.0326228	-0.000327915		Mmp2	-0.000327915
MPP5	-0.000761892	0.000139063	0.000700324	0.000658511	0.000535847	4.62549e-05	-0.000805674	0.000179726	-0.00101328	0.00214269	-0.000526383	0.000335436	-0.000272667	-0.000604674	0.000233484		Mpp5	0.000233484
MPZL1	-0.000749015	-0.000300556	-0.00039665	0.000786606	-0.000366495	-0.000240765	-0.000185392	0.000223505	3.35288e-05	-0.000345563	-0.000620187	0.00260168	-0.000192776	-0.00175312	-0.000497312		Mpzl1	-0.000497312
MPZL2	-0.000756202	-0.00217401	0.000134957	-0.000202273	2.4783e-05	-0.000198272	-0.00123633	7.23837e-05	0.0010392	-0.000184301	-0.000173794	0.00027455	-0.000448328	-0.000659766	-0.000693858		Mpzl2	-0.000693858
MSN	-0.000826118	4.27409e-05	-4.26013e-05	0.000350049	0.000300953	-0.000105866	-0.000885017	1.01147e-05	-0.000129763	-0.000901504	-0.000579094	-0.000728838	-0.000391411	-0.000775172	-0.000335248		Msn	-0.000335248
MVD	0.000233005	0.000142529	-0.000152574	0.000254789	-0.000966147	0.000502819	-0.00028542	0.00010129	-0.000309603	0.000936964	-0.000716242	2.48991e-05	-0.000362917	-0.000519669	-0.0002674		Mvd	-0.0002674
MYH10	0.000548888	-0.000682377	0.00041238	-0.000259133	4.4606e-05	-0.000586603	0.000204254	-0.00160461	0.000625062	0.000884224	0.000116566	0.00129917	-0.000209588	-0.00122208	-7.40864e-05		Myh10	-7.40864e-05
MYH9	-0.000621289	-0.000136755	-4.29379e-05	0.00015211	-0.000751867	-0.000177663	-0.00117451	0.000323172	-0.000591189	-0.0003044	-0.000636235	-0.000407482	0.000233761	-0.000378116	2.38653e-05		Myh9	2.38653e-05
MYL12B	-0.000761321	2.88301e-05	-0.000817181	0.000216626	-0.000229196	-0.000142204	-0.000862423	0.00420007	1.02215e-05	-0.0223102	-0.000439394	-0.000569354	-0.000114707	-0.000508109	-0.000319594		Myl12a	-0.000319594
MYL9	-0.000946757	0.00065182	-0.000375851	-8.95138e-05	-0.000482131	-0.000271095	-0.000726476	-0.00116768	-0.000745554	-0.000768358	-0.00483782	0.00013022	0.000244381	0.0365261	-0.0459239		Myl9	-0.0459239
NECTIN1	0.000447076	0	-0.000231996	0	0	0.000123821	0	0.000236385	0	0	-0.000539629	-0.000776272	0	-0.000274744	0.000480188
NECTIN2	0.000125401	0	0	0	0	0	0	-0.000115272	0.000997879	-1.99262e-05	0.000508538	-0.000870615	0.000278763	0	-0.000664366
NECTIN3	-0.000581536	-0.000919407	0	0	0	-0.000323711	0	-0.00183266	-0.000161006	-0.000362053	-0.001	0.000498322	0	0.001	-0.00017371
NECTIN4	-0.000257612	-0.000922404	-0.000735893	-0.000570469	0	0	0	-0.000130785	4.05719e-05	-0.000655807	2.32831e-10	-0.000478646	-0.000841085	1.16415e-10	0
NEGR1	0	-0.000168872	0.000485066	0.00147465	0	0.00040868	-0.000986967	-0.0004187	0.000891884	-4.41924e-05	-0.000694359	0.000137594	-0.000904441	-0.000995858	-0.00101578		Negr1	-0.00101578
NEXN	-0.000612166	3.34242e-05	-0.000884659	0.000472732	-0.00036757	-9.71079e-05	-0.00105993	0.000956038	-0.000744365	-0.000589837	-0.0121536	0.00218718	7.85382e-05	3.86375e-05	-0.000521635		Nexn	-0.000521635
NF1	-0.000624855	-0.00012202	-0.000398432	-0.000101109	2.83374e-05	-0.000477992	-0.000287265	9.93801e-05	-0.00078558	0.00118751	0.000224595	-0.000709003	-0.000148931	-1.84082e-09	0.000352571		Nf1	0.000352571
NF2	-0.000974385	0.00032433	0.00109036	-0.000711631	0.000356316	2.50965e-05	-7.17695e-05	0.000470505	-0.000792778	0.00024987	-0.000289727	8.25e-05	-7.90422e-05	-0.000917939	-0.000476668		Nf2	-0.000476668
NFASC	0.000651376	-0.00100401	-0.000527391	0.000275732	0.000373695	-0.000430324	0	-0.000214517	-0.000763545	0	-0.00122188	0.00091388	-0.000198853	0.063047	0.000424059		Nfasc	0.000424059
NLGN2	-0.000395755	0.000182383	-0.000507955	0.000598053	0	-0.000261409	0.000560131	0.000270097	0.000788561	0.00102372	-0.00065102	-0.000244996	0.000169458	-0.000185763	-0.000272192		Nlgn2	-0.000272192
NLGN3	0.000766185	-0.000641388	0.000960399	-0.0180402	0.000321172	2.85172e-05	0	-0.000668429	0.000816599	0.000809815	0.000142672	0.000284863	-0.000386672	-0.000317526	0.000792494		Nlgn3	0.000792494
NRAP	0	0.000508746	0	0.000285373	0	0.000343387	0.000822697	0.000404977	0.000475471	-0.000314878	0	8.76923e-05	0	-0.000786207	-8.74781e-05		Nrap	-8.74781e-05
NRTN	-8.66591e-05	-0.00111804	-0.000389976	-0.00078039	-0.000679337	-0.000325602	0.000540108	0.000400598	0.000677128	0.000244919	0.000782101	-0.000908365	-0.000924924	8.17421e-05	-0.000627046		Nrtn	-0.000627046
NRXN2	4.02913e-06	-0.000520407	0	0.000265743	-0.000273276	0.000221552	0	0.000277086	-0.000583463	0.000162402	-0.00116994	0.000308795	0.000331075	-0.000132111	0.00051787		Nrxn2	0.00051787
PARD6G	-0.000101843	-0.000561595	0.0002589	-0.0012192	-0.000201839	-0.00040379	0	0.000387118	-0.000971135	0.000139548	-0.00100762	0.000462193	0.000754956	-0.000873103	0.00090054		Pard6g	0.00090054
PARVA	2.51869e-05	8.64902e-05	0.000944512	-0.000824861	0.000301762	-0.000207286	0	-0.00869794	-0.000385105	-0.000124589	-0.000988161	0.000347534	0.000185714	-0.00019289	-0.000838238		Parva	-0.000838238
PBX2	0.000655255	-2.68454e-05	-0.000313713	-0.000775154	0.000445693	-0.000165454	-0.000443671	-0.000381113	-0.000903796	0.00226899	0.000469491	-0.000198822	-0.000248033	-0.00111439	-0.000170915		Pbx2	-0.000170915
PCDH1	0.000121607	-0.00119316	0.000615743	-3.54369e-05	-0.000651496	0.000307319	-0.000214184	-0.00169363	0.000246401	-0.000304508	-0.000837133	-0.00254045	-0.000104785	-0.000746344	-0.000324125		Pcdh1	-0.000324125
PDZD3	0	-0.000524386	-0.000143098	-0.000452128	0.00082498	-0.000647219	9.00606e-05	0.000183873	0.000261512	6.42674e-05	0.001	0	-0.000248765	0	0.000707442		Pdzd3	0.000707442
PECAM1	0.000316871	0	0.00026033	-0.000457982	-0.000674275	0.000543211	-0.000526911	-0.000127576	-0.00041656	-0.000681247	0	0	-0.000621032	1.39698e-09	-0.000805819		Pecam1	-0.000805819
PFN1	-0.000682715	1.4391e-05	-0.00103862	0.000266425	0.000141975	-0.000230119	-0.00091913	0.00130502	-7.67425e-05	0.0203116	-0.00100352	-0.000278387	-4.46214e-06	0.000152039	-0.000314531		Pfn1	-0.000314531
PIK3CB	0.000446307	-0.000154563	4.1554e-05	-0.000791367	0.000549288	-0.000392958	-0.00104656	-0.00107744	-0.000790966	-0.000955064	-0.000800431	-0.000719666	-0.000601362	-0.000183924	0.000407864		Pik3cb	0.000407864
PIK3R3	-0.000604486	0.000206654	-0.000465298	-0.000696814	0.00102607	0.000102395	-0.000886088	0.00103343	0.000419197	-1.9522e-05	0.0538889	-0.00023445	-0.000288251	-0.000926375	-0.000519342		Pik3r3	-0.000519342
PKD1	0.000145816	0.000321942	0.000174657	0.000546283	-0.000451898	-0.000386958	-0.000122008	-0.000521921	-0.000161235	-0.000548567	-0.000448545	0.000138229	0.00028523	-0.000476195	-0.000424146		Pkd1	-0.000424146
PLCG1	-0.000505443	0.000106756	0.000117266	0.000604525	-0.000170096	-0.000887169	0.000685065	0.000585117	-0.000267219	0.000234913	-7.1135e-05	0.000435678	0.000254208	-0.000187646	0.000217088		Plcg1	0.000217088
PPP2R2C	0	-0.000997047	0	0.000469893	0	-0.00017976	0	-2.15455e-05	-0.00078216	0.000755426	0.000110523	0.000900801	-0.000207165	-0.000200453	-0.000458609		Ppp2r2c	-0.000458609
PTEN	-0.000537813	-0.000144988	-0.000491733	-0.000175911	-0.000538897	-5.36542e-05	-0.000604835	-0.000452033	-0.000416594	-0.000724204	-0.000778432	0.000241763	-0.000237216	1.4931e-05	-0.000145944		Pten	-0.000145944
RAC2	-0.000736035	8.8688e-05	-0.000416466	0.000380472	0.00018114	0.000785353	-0.00100543	-0.00438888	-0.000243639	0.000151372	-0.000502329	-0.000413525	-0.000512362	-0.000209531	0.0466222		Rac2	0.0466222
RASA1	-0.000485979	1.05713e-05	0.000149782	0.000285619	0.00055191	-0.000427483	1.77006e-05	0.00102381	-0.000321603	-0.000750501	0.000911704	-4.14897e-05	-0.000663976	9.13157e-05	5.54015e-06		Rasa1	5.54015e-06
RHOF	-0.000629969	-0.000240783	-0.000604379	-0.00041521	-0.000379863	0.00066725	-9.91996e-05	0.000164728	7.02991e-05	-0.000495358	-0.000922829	0.000169901	0.000403322	0.000323323	-0.00120861		Rhof	-0.00120861
RRAS	0.000473519	-0.000117195	-0.00026573	0.0742155	2.10093e-05	-0.000307576	0.000751921	-0.00374894	0.000196073	0.000509774	-0.000772095	0.00103094	-0.000460361	-0.000631717	-0.000197262		Rras	-0.000197262
RSU1	-0.000550177	9.79178e-05	-0.000223348	0.000204122	-0.000351799	-0.000299013	-0.000825994	0.000143981	-0.000468352	-0.0001473	-0.00106946	-0.0004158	-0.00017654	-3.07219e-05	0.000134316		Rsu1	0.000134316
SDC3	-0.000930365	0.000162673	-0.000959359	-0.000790248	-0.000410741	0.000209882	-0.00100374	0.00373731	0.000374207	0.00147018	-0.000543907	0.000248246	-0.000533072	-0.00117599	-1.30356e-05		Sdc3	-1.30356e-05
SGCE	0.000854555	0.000488325	0.000342129	0.00012459	0.000577122	-0.000248909	4.94457e-05	0.000951975	0.000479222	0.000631592	-0.00175946	0.00082016	-0.000229627	0.000150776	0.00058983		Sgce	0.00058983
SHC1	2.07195e-05	-4.42989e-06	0.000419843	8.99417e-05	0.000133764	-0.000428568	-3.26833e-05	3.56332e-05	-0.000848477	-0.000176456	-0.000461542	0.000633497	-0.00016265	-0.00386417	4.03202e-05		Shc1	4.03202e-05
SHROOM2	0.000329872	-0.000225067	0.000907164	0.000816675	0.00057378	0.000171538	0	-0.00123195	-0.000839449	0.000335197	-0.000709533	-0.000203307	-0.000639958	-0.00117778	-0.000108225		Shroom2	-0.000108225
SIRPA	0.000393756	-7.16851e-05	0.000511883	0.00037651	-0.000380046	0.000706916	0.000519265	-0.000615723	-3.26682e-05	-0.000243946	0.000664131	0.000695947	0.000415005	-0.00102727	0.228775		Sirpa	0.228775
SKAP2	-4.76681e-05	-0.000197295	0.000196858	0.0149564	-0.002277	-0.000241164	-0.000656145	-0.000467806	-6.26879e-05	-0.000879871	-0.000613963	-4.39773e-05	-0.000166579	-0.00016155	0.000394833		Skap2	0.000394833
SLC30A3	-0.000953344	-0.000653367	0.000801507	0.0001346	-0.000978818	0.000632831	0	-0.000675836	-0.000766847	-5.12276e-05	3.4211e-05	-0.000281985	-0.000377179	-8.10295e-05	-0.00087756		Slc30a3	-0.00087756
SLIT2	0	0.000260929	0	-0.000751349	0	-0.000647736	0	0.00028757	-0.00031727	0.000740393	-0.000771657	0.0549966	0.000465774	-0.000546487	-0.000518557		Slit2	-0.000518557
SORBS3	-0.00118609	-1.1331e-05	0.000550719	0.000143141	1.68059e-06	-4.40137e-05	-0.000420249	-0.000148738	0.000205703	0.000552893	-0.00122432	0.000196309	-0.000560266	-2.66206e-05	-0.000935548		Sorbs3	-0.000935548
SPEG	-0.000702989	-0.0004901	6.29097e-05	0.00017382	-0.000497015	0.000531254	-6.25373e-05	0.000242027	0.000304236	-0.000648182	-0.00109857	0.00117336	-3.8158e-05	0.000727402	0.000262121		Speg	0.000262121
SRC	0.000182961	3.52251e-06	-0.000328489	-0.000900431	0.000328346	-0.000189043	-0.000183594	-0.00601101	-0.000251876	0.00252272	-0.000696892	0.000387402	-0.000534164	0.000105157	8.29895e-05		Src	8.29895e-05
STX4	-0.000457657	5.77651e-06	4.46614e-05	3.99884e-05	0.000396911	-6.21151e-05	0.000107046	-0.00021533	-0.000629392	-0.000940782	-0.000423401	-0.000466341	0.000294524	-0.000455287	0.000198329		Stx4a	0.000198329
SYK	-0.000857657	-8.07306e-05	-0.000362597	0.000412045	-0.000109233	-0.00069779	0.000269552	-0.000465612	0.000298519	-0.00122754	-0.000209807	0.000917656	-0.00028457	-0.000317952	0.146763		Syk	0.146763
SYMPK	-0.000139823	3.79794e-05	-0.00043248	2.91427e-05	1.27193e-05	-4.93863e-06	-0.000278346	-9.92499e-05	0.000417156	-0.000441296	-0.000425983	-0.000137549	0.000688104	3.57027e-05	0.000193475		Sympk	0.000193475
TAOK2	0.000477885	-0.000117769	-0.00101619	-0.000187529	-4.47697e-05	0.000154046	-0.000463823	-0.00060442	-0.000273208	0.00194895	-0.000264716	-0.000797953	1.00822e-05	-0.00052238	-0.000174067		Taok2	-0.000174067
TGFBI	-0.000459263	0.00159669	-0.00133063	0.140923	-0.000217921	-0.000554841	0.000381026	0.00676603	-9.82732e-06	-0.00123371	-0.0235241	0.000585425	0.0594381	-0.000100412	0.000627436		Tgfbi	0.000627436
THBS3	5.25813e-05	0.000237447	0.000248663	0.000442502	-8.9992e-05	-4.44336e-05	-0.000211576	0.00163658	-0.000799021	-0.000521353	-0.00140115	0.000518791	0.000927463	-0.000893433	-0.000506866		Thbs3	-0.000506866
TIAL1	-0.00044844	-8.84682e-05	0.000243234	0.00119364	-0.000514347	9.83728e-05	-0.000826836	0.00028547	-0.000499668	-0.00104946	-0.000595431	1.34738e-05	0.000468037	-0.000460455	-0.000133685		Tial1	-0.000133685
TJP1	7.2984e-05	-0.000145088	0.00079263	0.000213386	-2.21771e-05	-0.000433144	-0.000892991	3.30005e-05	8.70497e-05	-0.00068779	0.000686438	-0.000169591	-0.000147456	-0.00129094	0.000303553		Tjp1	0.000303553
TMEM8B	0.000154266	-0.000271117	3.06143e-05	-0.000524085	-0.000488423	-3.74259e-05	-0.000540933	-0.000166775	3.69851e-06	-0.0008176	-0.000354977	-0.00024023	-0.000359882	-3.31168e-05	-0.000549015		Tmem8b	-0.000549015
TNFRSF11B	0.000465794	-4.77584e-05	0.000789353	-0.000495085	0	8.67816e-05	-0.000100009	-0.000193664	-0.000422885	0.000247566	-0.000435964	0.00179305	-0.000505895	4.0142e-05	-5.50356e-06		Tnfrsf11b	-5.50356e-06
TRAF1	5.36845e-05	6.47799e-05	0.00030568	0.000797896	0.000459824	-0.00101933	0.139819	0.000161929	-0.000693294	0.000496609	-0.000171682	-0.000899106	-2.8275e-05	-0.000967647	-0.000773511		Traf1	-0.000773511
TRO	0.000507343	0.000737837	0	-0.000272618	0.000803647	0.000675087	0	-0.000331989	-0.000306159	0.000622548	-8.18127e-05	0.000214786	-0.000386954	-2.4849e-05	0.000338987		Tro	0.000338987
TSC1	0.000187493	-0.000471136	8.08912e-06	0.00147935	-0.000267356	-0.000407789	0.000292764	-0.000187628	-0.000372053	0.000277237	0.000553763	2.7632e-05	-0.000357628	-9.44285e-05	0.000786933		Tsc1	0.000786933
TSPAN4	0.000329503	0.00154901	0.00020713	3.77112e-05	-0.023119	0.000963632	0.000196489	-0.000352945	0.000181571	-0.000352344	-0.000479992	-3.47324e-05	-2.69098e-05	-0.000703012	-0.000564938		Tspan4	-0.000564938
TUBG1	-0.000304267	-0.000292314	-0.0010304	-0.000105501	0.000151196	0.000700912	0.000221266	-5.56792e-05	0.000154039	-0.000354642	-0.000910857	-0.00025585	0.000202299	-0.000296698	0.000298316		Tubg1	0.000298316
VASP	-0.00085673	-0.000115333	9.13093e-05	-0.000618366	-0.000100788	2.69493e-05	-0.000924923	-0.000440153	-0.000391727	-0.00143108	-0.000815756	-0.000826151	-0.000664631	9.72066e-05	-0.000161542		Vasp	-0.000161542
VCAM1	0.111288	-0.00013004	0.000648906	0.00023361	0.000152186	-0.000745587	0.000698052	0.000191602	0.000619459	0.000417749	-0.000457908	-0.000514043	-0.00073178	-0.000513236	-0.000273003		Vcam1	-0.000273003
VCL	-0.00100793	-3.07188e-05	0.000373088	0.000541445	-0.000409465	6.26128e-05	0.000281663	-0.000609406	-0.000421496	-0.00115497	-0.000927173	0.000868643	-0.000262224	-0.00026408	-0.000859132		Vcl	-0.000859132
VWF	0.000732289	-0.000574952	-0.00091496	0.000594036	0	4.04703e-05	0.000764851	0.000107229	-0.000590577	-0.000228798	0.0515561	-0.0015682	-0.000411616	-0.00122399	0.000371531		Vwf	0.000371531
WASL	0.00106743	-0.000503344	-0.0011255	0.000475619	-0.000165859	-0.000225823	-3.12517e-06	0.000206964	0.000393985	-0.000661166	-0.00059238	-4.83757e-05	-5.15578e-05	-0.000840951	0.000808694
WNK4	-7.1013e-05	0.00061682	0	-0.000198229	-0.000836554	-0.00101742	0	-0.000171929	0.000362366	0.000850896	-0.000709549	-0.000673884	0.000725407	-0.00042937	-7.24255e-05		Wnk4	-7.24255e-05
YWHAH	-0.000503871	-0.000109836	0.036449	0.000384126	-0.000306289	-0.000396431	-0.00108172	0.000184289	0.000100104	-0.000528029	-0.000563848	-0.000333631	-0.00024402	-0.00122779	-0.000244418		Ywhah	-0.000244418
ZYX	-0.000937124	2.24188e-06	-6.62013e-06	0.000298969	-0.000210839	0.00039656	-0.000847312	-8.9797e-05	-4.00469e-07	-0.000299497	-0.00130775	-0.000127056	0.000113831	-0.000315487	-2.32703e-05		Zyx	-2.32703e-05
ADAM10	-0.000172552	4.05964e-05	-2.8404e-05	0.00164893	0.0003778	-0.000154889	-8.4635e-05	0.00102518	-0.000577182	-0.000304663	-0.000813669	0.00020718	5.10105e-05	-0.00112029	-0.000586685		Adam10	-0.000586685
AFAP1L2	0.00255136	-0.000411031	-0.000121208	0.000749553	-0.000569771	-3.278e-05	-0.000645438	0.000450726	-0.000156871	-9.55471e-05	-0.00081231	-0.000448375	2.45908e-05	-0.000524768	-0.000461358		Afap1l2	-0.000461358
AKAP7	-0.000248055	-0.000190828	0.000150361	0.000113618	-0.0004479	-0.000674941	0.000466159	0.0010088	7.02449e-05	0.000768768	-6.94825e-07	0.000614991	-0.000135763	6.783e-05	-0.000364058		Akap7	-0.000364058
ATP6V0A4	0.000561683	0.000945883	0.000854086	-0.000926416	-0.000655554	-0.000331603	0	-0.00016888	-0.000807233	-0.000355826	0.000853494	0.000769807	-0.000233703	0.001	0.00104268		Atp6v0a4	0.00104268
ATP8B1	-0.000926405	-0.00137678	0.000237115	-0.000479941	-0.00049637	6.52348e-05	0.000336179	0.00098564	-0.000653123	0.000612827	-0.000435498	-0.000792962	0.000153129	-0.000109915	-6.94738e-07		Atp8b1	-6.94738e-07
CD160	-0.000159586	0.000362077	-0.000692493	-0.000496196	9.87017e-05	8.9587e-05	0.000730339	0.00146122	0.00029817	0.000188335	0.000257051	0.000629124	-8.9038e-05	0.00043389	0.000719536		Cd160	0.000719536
CROCC	1.93409e-05	-7.01463e-05	0.000321918	0.000380703	0.000170358	-0.000438002	-0.00080234	0.0014967	0.00075598	0.000787655	0.000118051	-0.000290154	-0.000522392	-7.67353e-05	-0.000478851		Crocc	-0.000478851
CRYBG1	0	0	-0.000386294	-0.000697876	0	-0.000616358	0	0	0	0.000713878	0.000456919	0	0	0.000151958	0
DCBLD2	-0.000696842	0.129088	-0.000603221	0.00542249	0.000189413	-0.000145875	-0.000300618	-0.00153016	0.000888918	0.000136375	-0.000571534	0.00124021	0.00054917	-0.00103521	-0.000679558		Dcbld2	-0.000679558
EFNA5	0.000738753	4.83193e-05	-0.000789661	0.000650147	0.000309221	4.82677e-05	0	-0.000202568	-0.000631533	0.000890072	-0.000449197	0.000404123	0.000256631	0.00052793	0.000838655		Efna5	0.000838655
EPHB4	0.000102346	-0.000245647	0.000297383	-5.80571e-05	-0.00052273	-0.000489148	-0.00091526	0.00070524	0.000345234	0.000342575	0.0158194	0.000199224	-3.67872e-08	-0.00328913	-0.00014359		Ephb4	-0.00014359
FLOT2	-0.000627728	-0.00019912	-0.000319168	-0.000587692	0.00020033	-0.000320985	-0.000927248	-1.35146e-05	-0.000564187	-0.000578418	0.000464425	-0.000340018	-3.6796e-06	-9.33351e-05	-1.1035e-06		Flot2	-1.1035e-06
GAS1	0.000724435	-0.000971418	1.76956e-05	-0.000657225	0.000772761	0.000789391	0.000852098	-0.000724465	0.000577751	0.000524192	-0.000411656	0.00226763	-0.000227512	-0.000825972	-0.000134936		Gas1	-0.000134936
GATA3	-0.000151202	-0.000546295	-0.000494174	0.000189808	0.000281604	0.000295069	0.000886169	0.000166314	0.000262713	-0.000765799	-0.000146957	0.00154655	0.000576432	0.000545536	0.000309778		Gata3	0.000309778
GHRL	0.000657398	0.00025293	0.00027785	0.000406197	-0.000560498	-0.000551691	-0.000900588	7.38903e-05	0.000387687	-0.000527768	3.24785e-05	-0.000315722	0.000445606	-0.000988321	0.000658635		Ghrl	0.000658635
GSTM3	-0.000839148	-0.000699208	-0.000259903	0.000486285	-0.000607495	-0.000309911	-0.000659287	-0.00129969	0.000596301	0.00144679	-0.00149526	-0.000218599	6.46173e-05	0.000392717	0.000116024		Gstm5	0.000116024
HSPB1	0.00873595	0.000310333	0.00021364	0.000304637	0.00349915	-0.000127941	-0.00105215	0.00087529	-0.000181408	0.0250981	-0.000500579	-0.000325089	-0.000111351	0.000313007	-0.000255622		Hspb1	-0.000255622
LYPD3	-0.000653669	-0.000487415	-0.000985227	-0.000241404	0.000804165	0.000661233	-6.00961e-05	-0.000111222	-0.000751288	-0.000281282	-0.000871375	0.00158916	-0.000751725	0.000914436	-0.000201709		Lypd3	-0.000201709
MAL	0.000265868	0.000682021	-0.000576015	0.000546469	-0.000186916	0.000969222	-0.000837564	-0.000291344	0.000834371	-0.00023398	-0.000107679	-0.000528508	-0.000275342	0.00040979	-0.000462508		Mal	-0.000462508
MDGA1	-0.000743285	-0.000576596	0.000908386	0.000367877	-0.000777158	-7.3275e-05	-0.000506148	0.000446648	0.000151808	4.94299e-07	0.000745653	0.000888162	-0.00012717	-0.000845422	-0.00120145		Mdga1	-0.00120145
NCOA6	7.92978e-05	-9.27138e-06	-0.00113178	-0.000109937	-0.000295815	-0.000381697	0.000233259	0.000780804	-0.000322205	0.00206047	-0.00067014	-1.30624e-05	-0.000311548	-0.000868181	0
NTNG1	0	-0.000318059	0.000314986	0.000221762	0.000550383	0.00013843	0	-0.000532498	-0.000573184	0.000871927	-9.33748e-05	-0.000321842	-0.000614247	-0.000245934	0.000860088		Ntng1	0.000860088
PCSK9	-0.000119654	0.000346711	0.000254802	0.000472669	0.000448661	0.000343434	0	-0.000171593	0	-0.00045935	0.001	0.000629464	-0.000960869	0.000451504	-0.000202303		Pcsk9	-0.000202303
PKHD1	-0.000142673	9.05026e-05	0	-0.000899395	0	0.000119854	0	-0.000122102	0.000706867	0.001	-0.000462401	0.000323134	0.000452768	-0.000600422	0.000780836		Pkhd1	0.000780836
PLAUR	-0.000148722	-1.8111e-05	-0.000539241	-0.000729921	0.000237644	0.00016224	-0.000196825	-0.00969596	-0.000731432	-0.00842104	-0.000956467	-0.000259579	0.000325726	-0.00106004	0.000149162		Plaur	0.000149162
RHCG	0	-0.000926807	0	0.000522816	-5.01521e-05	2.02797e-05	0.000475129	-0.000577166	1.71352e-06	0.00083325	-0.000827485	0.000131313	0.000264077	-0.000818638	0.000656344		Rhcg	0.000656344
RTN4RL1	0	-0.000763237	0.000449399	-0.0007374	0	-0.000910169	-0.000685737	-0.000188481	0.000470211	-0.000853659	0.000886864	-0.000705684	-0.000250735	-0.00033931	0.000511646		Rtn4rl1	0.000511646
SCUBE1	0.000518574	-0.000763604	-0.000508268	0.000782203	0.000280048	4.96696e-05	0	-0.000625504	-0.000284368	-0.000368907	0.000983099	0.000399231	-0.000990371	0.000423193	0.000531079		Scube1	0.000531079
SLC22A12	0.000751242	0	0	-0.000746777	0	0	-0.000200267	0	-0.000217294	0	1.39698e-09	0	-9.45326e-05	-2.32831e-10	0		Slc22a12	0
SLC2A4	0	-0.000992584	-0.0008946	0.000770424	0	-0.000160147	0	5.44916e-05	0.000608271	-0.000282944	-0.00123412	0.000363769	-0.000211775	0.000580251	-0.000197013		Slc2a4	-0.000197013
SLC34A3	-0.000707236	-0.00080746	-0.000454753	0.000845726	0	0.000490014	-0.000315864	0	-0.000143931	-0.000694846	0.00067864	0	0	0.000592608	0		Slc34a3	0
SRPX	-3.76108e-05	0.360925	0.000714093	0.000517624	-0.000825794	-0.000518665	-0.000523176	0.000614377	-0.000237628	0.000566589	-0.000909969	0.156481	-0.000206764	-0.00125999	0.00142008		Srpx	0.00142008
SULF2	0.000220452	6.0928e-05	-4.02745e-05	0.000691252	-0.000286653	-0.000678868	-0.000483927	0.000280414	-0.001362	-0.00126356	0.000311671	0.000188811	0.00027754	-0.0235515	0.000734874		Sulf2	0.000734874
ADD1	-7.52442e-05	5.05513e-05	-9.83705e-05	0.000152658	-0.000615891	-0.000123413	-0.00054326	0.00176478	-0.000853059	0.00116521	-0.000641313	0.000169588	-8.24452e-05	-0.000394285	-0.00024612		Add1	-0.00024612
AIFM3	0	-0.000460322	0.000435101	-0.000698065	-0.000820522	-0.000985323	-0.00121331	-7.25877e-05	0.000287005	0.000272515	0.000536481	0.000757162	0.00025439	0.000126924	0		Aifm3	0
ANXA1	-0.0831459	-6.1785e-05	-0.000633798	0.000613412	-6.01735e-05	-0.000307374	-0.000850774	-0.0177463	-0.000575705	-0.0152508	-0.00103443	0.000812054	-0.000125929	-0.000964705	-0.000652924		Anxa1	-0.000652924
ATF3	-0.00083437	-8.22753e-05	0.00014742	0.000615208	-0.000683431	-0.000316768	-0.000448505	0.00195161	-0.000936995	-0.000596323	-0.00150553	0.000326142	0.000215676	0.00523403	-0.000162891		Atf3	-0.000162891
AVPR1A	-0.000302867	0.000627905	0.000960309	0.000668563	0.000938275	0.00091939	-0.000791128	-0.000494438	0	0	-0.000300253	-0.000278105	-0.00103897	0.000550361	-0.000621721		Avpr1a	-0.000621721
BAX	2.11296e-05	8.71377e-05	0.00014916	3.64707e-05	-0.000112131	0.00012705	-0.000890722	5.76392e-05	-4.00758e-05	-0.000238794	-0.000973044	4.58002e-05	0.000474181	-0.00131532	5.57303e-05		Bax	5.57303e-05
BCAP31	0.000478977	-9.2017e-05	0.000337217	-0.000224229	8.92659e-05	-0.000444548	-0.00079467	0.000765253	0.000367467	-0.035627	-0.000609746	-0.000342244	-5.90875e-06	-0.00127608	2.20811e-06		Bcap31	2.20811e-06
BCL2L1	-0.000146528	-4.80187e-05	-0.000180961	-0.000243132	0.000247916	-0.000413101	-0.000208406	0.00192181	3.96312e-05	-0.000581422	-0.000756764	-8.29491e-05	-9.54053e-05	-8.38455e-05	0.000113858		Bcl2l1	0.000113858
BCL2L10	0.000956271	0.000862739	-8.17375e-06	0.00177697	0.000906999	-0.000490607	6.57797e-05	-5.33944e-05	-0.000993278	0	0.000162093	0.000695345	0.000293768	0.000382378	0.000956013		Bcl2l10	0.000956013
BCL2L11	-0.000719833	-0.0001987	0.000101663	0.000323213	-9.2689e-06	0.000520145	-0.000335247	0.00158231	-0.000645461	-0.000374517	-3.47928e-05	-2.17974e-05	0.000746867	-0.00104113	-0.00040585		Bcl2l11	-0.00040585
BCL2L2	0.000208069	-3.7178e-05	-0.00100153	0.000155805	-0.000575221	9.44742e-06	0.000458403	0.000237173	0.000721177	-7.48571e-05	0.00044501	-0.000533729	0.000579439	-0.0010358	0.000838774		Bcl2l2	0.000838774
BGN	0	-1.60647e-05	0.000294926	0.000670259	0.000750537	0.000854835	0.000917801	7.17097e-05	0.000163061	0.000384113	-0.00712041	0.000588091	0.000574388	0.0180489	-0.0211304		Bgn	-0.0211304
BID	-0.000870239	-7.51667e-05	0.000663332	0.00118893	-0.00923645	-0.000526261	-0.000845514	-0.00121332	-0.000274109	-0.00843508	-0.000833147	-0.000412699	0.000170596	-0.00107872	-0.000460053		Bid	-0.000460053
BIK	-0.000454046	-0.00184028	-0.00028877	0.00155858	-0.000876343	-0.000251937	-0.000363379	0.00164634	0.000273681	0.00078784	0.000366722	-0.000424033	-0.000688719	-0.00113955	0.000619049		Bik	0.000619049
BIRC3	0.00029148	-0.000553301	-0.00132497	0.001987	-0.000278705	-0.000495063	0.0914499	-0.00106544	-9.70657e-05	0.000363678	0.000725864	0.000370421	-0.000352976	-0.000311799	0.000282836		Birc3	0.000282836
BMF	0.000682683	0.00035675	-5.01534e-05	-0.000211244	-2.47076e-05	-0.000996011	-0.000292402	0.000932534	-4.40318e-05	-0.000820766	-0.000449045	0.000702155	-0.000816701	-0.000525308	-0.000394692		Bmf	-0.000394692
BMP2	-0.00042079	-0.0011783	0.000882948	-0.00053458	-0.000481531	0.000211731	0.000357546	-0.00116719	0.000874657	0.000288928	0.000524111	-0.000825265	-0.000795015	-0.000299609	0.000640481		Bmp2	0.000640481
BNIP3L	-0.000412726	3.06921e-05	-0.000139801	0.0137182	-0.00068284	-0.000445153	-6.84737e-05	0.000349297	0.000147642	-0.0262825	-0.00102911	0.000149546	-0.000333848	7.54354e-05	0.000217587		Bnip3l	0.000217587
BTG2	-0.00106792	-0.00044416	-0.00104198	0.000130895	-0.0292466	-0.000158939	-2.759e-05	0.000125938	5.91073e-05	-6.88256e-05	-0.00068434	-0.000227131	-0.000241807	0.000351969	-1.73752e-05		Btg2	-1.73752e-05
BTG3	-0.000217128	-0.000220949	1.66311e-06	0.000430143	0.000182346	0.001109	-0.000381593	-5.18063e-05	-0.000909655	-0.000278083	-0.00137688	0.000184981	9.37329e-05	6.02791e-05	-4.89723e-05		Btg3	-4.89723e-05
CASP1	-0.00104517	-0.000384722	-0.000444714	0.00030936	-0.00899627	-0.000636981	-0.000447319	-0.000746435	0.000135831	-0.000155453	-0.000175087	0.00094532	-0.00067023	-0.00143942	0.000151917		Casp1	0.000151917
CASP2	0.000338142	-0.000199889	0.000406425	9.408e-05	0.000493114	-0.000448236	-0.000172821	0.0024525	0.000389989	-0.000266984	-0.000404096	-3.67741e-05	-6.28454e-05	-0.000654441	0.000488257		Casp2	0.000488257
CASP3	0.000507534	6.19249e-05	0.000427338	-0.00185831	0.000180113	-0.000447911	0.000231684	-0.00253099	4.65245e-05	0.000988287	-0.00096077	-9.66806e-05	0.000134685	-0.000249152	-0.000289746		Casp3	-0.000289746
CASP4	-0.00062165	-0.000106671	-0.000379956	-7.09813e-05	-0.000860351	-0.000165885	-0.000916288	-0.000521603	-0.000331864	-0.000437752	0.000495494	3.46529e-05	-0.000160643	-0.0205284	0.000113666		Casp4	0.000113666
CASP6	2.47314e-05	1.43038e-05	0.000459127	0.000903575	0.000615287	-4.57164e-05	0.000380485	0.000763378	-0.000904373	-0.00100691	0.000663151	-0.000337743	-0.000130984	-0.000488216	-0.000503154		Casp6	-0.000503154
CASP7	-2.35921e-05	-0.000257481	0.000450092	-0.00108216	5.55682e-05	-0.000647973	-0.000855616	-0.00183309	0.000290957	-0.000209945	-0.000735845	2.76853e-05	-0.000330374	-0.000457062	0.000267296		Casp7	0.000267296
CASP8	-0.000215982	-0.000193747	-0.000351923	0.000689751	-0.000895926	-0.000443325	-0.000390889	-0.00040875	4.59554e-05	-0.00122318	-0.000764448	5.60497e-05	0.000774514	7.0666e-05	-0.000172035		Casp8	-0.000172035
CASP9	-0.000287359	-0.00061851	0.000156144	0.000623664	0.000192646	-0.000357425	-0.000675128	-0.000217348	-0.000412079	-0.00128238	-0.000116384	0.000716241	0.00056419	0.00032059	0.000415317		Casp9	0.000415317
CAV1	0.00149969	0.140513	-0.000563128	0.182314	-0.000700437	0.00100631	-0.00101241	0.000276995	-0.00086248	6.3643e-05	-0.00050054	-0.000541584	7.98384e-05	0.0073492	-0.000301047		Cav1	-0.000301047
CCNA1	-0.000268942	-7.57071e-05	0.000294907	-0.000258148	0	-0.000410713	0.000952777	0.000867912	6.03319e-05	-0.000390666	0.000357868	0.000602651	-0.000263626	-0.000808585	0.00038991		Ccna1	0.00038991
CD14	-0.000607894	2.43847e-05	0.000870072	-0.000334815	-0.000520086	-7.01197e-05	0.180759	0.000638183	-2.5342e-05	0.000225302	0.000372093	0.000117279	-0.000844127	4.05882e-05	0.146979		Cd14	0.146979
CD38	0.036591	-0.0003517	0.00164467	-0.000392842	-0.000300378	-0.000562946	-0.000306635	0.000458621	-3.5339e-05	0.00166711	0.000632416	0.000369536	-0.000511086	-0.000280161	-0.000405265		Cd38	-0.000405265
CD44	-0.00186665	0.00147133	-0.00126495	0.000499178	0.0191244	0.000323491	5.90123e-05	-0.0186435	-0.000642928	-0.000503607	-0.00781131	0.000325038	-0.000415351	-0.000239024	0.000255296		Cd44	0.000255296
CD69	-0.00100684	-0.000627193	-0.0143212	0.000901182	0.000119742	-0.000424591	-0.000868071	0.000132663	8.05507e-06	-0.000478141	0.000543365	0.000855141	0.000104551	0.000330017	0.000335864		Cd69	0.000335864
CDC25B	-0.000671727	-0.00020941	0.000596961	-0.000137824	-0.000524604	-0.000900653	0.000388444	0.00527429	0.000235903	-0.000387773	0.000263413	-0.000431463	-0.000295703	-0.000317388	-0.000392531		Cdc25b	-0.000392531
CDK2	-0.000573207	0.0002432	0.00119796	-0.00046029	0.000934325	-0.000464943	-0.000690284	-0.000490717	-0.000157095	-0.000683914	2.43428e-05	-0.000887151	0.000601908	-0.000668997	-0.000854979		Cdk2	-0.000854979
CDKN1A	-0.0138188	-0.000228308	-0.000173826	-0.00024815	-0.000726437	-0.00033928	-0.000492908	-0.00146266	-0.000568447	-0.00112605	-4.64861e-05	3.98114e-05	-0.00750168	0.00139021	-4.54923e-05		Cdkn1a	-4.54923e-05
CDKN1B	-0.000340952	-0.000212737	-0.000192464	-0.00038868	-0.000744518	0.00017161	-0.000512731	0.000716997	-0.000556051	0.000343599	-0.000470767	-0.000914968	-9.89309e-05	-0.000667908	4.11435e-05		Cdkn1b	4.11435e-05
CFLAR	9.25192e-05	-2.54078e-05	-0.000477382	0.000222809	0.000129316	-0.0004358	-8.87492e-05	0.000836892	-0.000123493	-0.00112181	0.00206503	-8.92452e-05	-0.000576531	-0.00435829	0.000866126		Cflar	0.000866126
CLU	-0.0010277	-0.000252626	-0.000383779	0.000354099	0.000152737	-0.000445241	0.00036603	0.00202783	-0.000487416	-0.000686954	-0.000330457	0.000525043	-0.000357935	-0.00036259	-0.000349564		Clu	-0.000349564
CREBBP	-0.000256591	-4.40323e-05	0.00064907	0.000315788	-1.89704e-05	0.000343747	0.000240652	0.000783926	-0.00037988	-0.00105504	0.000232715	-0.000239502	-2.68669e-06	-0.000704918	0.00143739		Crebbp	0.00143739
CTH	0.000206083	-0.000533277	-0.000123151	-0.000280961	-0.000504315	0.000557935	-0.000891344	0.00084205	-0.000635769	0.000345433	-0.000363175	0.000127087	0.00046397	0.000861656	0.000964083		Cth	0.000964083
CTNNB1	-2.99821e-05	0.000110827	0.000117514	-0.000253731	2.54714e-05	-0.000354697	-0.000294285	0.00417452	-0.000162407	-0.000105562	-7.84326e-05	2.78993e-05	6.31167e-05	-0.00098955	-0.000245008		Ctnnb1	-0.000245008
CYLD	-0.000152665	3.90438e-05	-0.00131921	0.000338605	-0.000353246	0.000219923	-0.000625201	-0.000533054	-0.000424898	-0.000722013	-0.000462493	0.00016999	-0.000316922	-0.000577272	-0.000342344		Cyld	-0.000342344
DAP	-0.000906833	-0.000143867	-0.000118965	8.42119e-07	-0.000521804	-0.000276761	-0.000665201	0.000802676	-0.000512704	-0.00126131	-0.0002182	0.000430508	-5.59775e-05	-0.00138231	-0.000122981		Dap	-0.000122981
DAP3	-0.000652648	-4.68375e-05	-0.000687052	0.000291551	-0.00037564	-3.96066e-05	-0.000811478	0.00043049	-2.51401e-05	-0.00102419	-0.000257308	-0.000142099	-0.000209859	-0.0006052	0.000307002		Dap3	0.000307002
DCN	0.000690211	-0.000279658	0.000689622	-0.000689512	-0.000132694	-0.00058381	-0.000266798	-0.00117872	0.000845118	-0.000682834	-0.0218113	0.001051	0.0222759	0.00916953	-0.00052409		Dcn	-0.00052409
DDIT3	-0.000534086	-4.45259e-05	0.000671347	0.000677773	-0.000460643	-0.000194663	5.93902e-05	0.00029138	-0.000822238	-0.000438929	-0.000515174	0.000653974	-9.18085e-05	-0.000826488	-0.000423933		Ddit3	-0.000423933
DFFA	0.000102055	-7.27249e-05	-8.32707e-05	0.000400547	7.59477e-05	-0.000506827	-0.000379804	0.000567941	-0.000770951	-0.000755252	-0.00023243	0.000281227	7.29218e-05	-0.000102818	-0.000632617		Dffa	-0.000632617
DIABLO	-0.000484281	0.000279371	0.000313888	0.000296867	-0.000500045	-1.05949e-05	-0.00108546	-0.000290383	0.000375046	-0.000312143	-0.0004328	-0.000340624	0.00035273	-7.17944e-05	-1.15391e-05		Diablo	-1.15391e-05
DNAJA1	-0.000525559	-0.000127584	-0.000410351	0.000370828	3.62778e-06	-0.000236168	-0.00100338	0.000486221	-0.00044206	-0.000731923	-4.25942e-05	-0.000119649	-0.000328564	0.000108928	-0.000120157		Dnaja1	-0.000120157
DNAJC3	0.000264855	2.11943e-05	-0.000225324	-0.000889378	1.6892e-05	-0.000323394	-0.000861192	0.000453644	-0.000219298	-8.0832e-05	-0.000892021	-0.000520886	-0.000386942	-0.000816799	-0.000373279		Dnajc3	-0.000373279
DNM1L	0.000476358	-7.33893e-05	-0.000151581	-0.00089952	-0.000105942	0.000134458	-0.000204181	0.00080294	0.000146866	0.00230681	-0.000586988	-0.00094241	0.00036579	-0.000851997	-0.000464279		Dnm1l	-0.000464279
DPYD	-0.000511255	-0.000102121	0.000314131	0.000311347	-7.40956e-05	0.00019219	-0.000158653	0.00293994	0.000407334	-0.000294188	0.000237267	-0.000167953	-0.000144643	-0.000233406	-0.000909836		Dpyd	-0.000909836
EBP	-0.000253	-0.00014366	0.00124101	-0.000411412	-4.41993e-05	-0.000199301	-0.00120632	0.000370348	-0.000407062	-0.00180797	-0.000733713	-0.000554708	0.000510916	-0.000207973	-0.000211556		Ebp	-0.000211556
EGR3	7.76891e-05	-0.000231626	0.000982768	-0.00021258	6.36245e-05	0.000121765	-0.00059953	-0.00054592	-0.000273548	-0.000565627	0.00024742	0.000153794	0.000627916	-0.00152816	0.000155688		Egr3	0.000155688
EMP1	0.000717421	0.000313969	-0.000448186	0.000628222	0.00158098	0.000218171	-0.000413114	-0.0106074	-0.00119387	-0.00085745	-0.000170941	-0.000295308	-1.38096e-05	-0.00334131	-0.000192346		Emp1	-0.000192346
ENO2	0.000374613	0.000274977	0.000531372	0.000494271	0.000751184	-0.000612179	-0.00105252	-0.00121268	-0.000172776	-9.18904e-06	-0.000544603	-0.000729586	0.000143304	4.81434e-05	0.000132864		Eno2	0.000132864
ERBB2	-0.000880065	-0.000439001	0.000182449	2.17264e-05	0.000636281	-0.000261505	-0.000220586	0.00637044	-0.000429231	0.000559136	-0.000482412	-0.000185938	-1.32721e-05	-0.000966602	-9.87743e-05		Erbb2	-9.87743e-05
ERBB3	0.000468593	-0.093322	0.000788847	-0.000860486	0.000349566	-0.000432861	0.000393594	0.00298608	0.000304085	0.000423979	-3.19822e-06	-0.000574746	-0.00015262	0.000582814	0.000345357		Erbb3	0.000345357
ETF1	-0.000561662	-9.25339e-06	0.000549322	0.000722384	-0.00010805	-0.000315871	-0.00042332	7.76902e-05	-0.000398382	-0.000461853	-0.00108777	-9.33614e-05	7.55288e-06	-0.00065403	0.000165344		Etf1	0.000165344
FDXR	0.000567564	-0.000638933	4.70937e-05	-0.00104439	0.000110685	-0.000619658	0.000344994	-0.00023639	0.000419	-0.00106471	-0.00109768	0.000382615	-0.000368072	-0.000979222	-0.000294327		Fdxr	-0.000294327
FEZ1	0.000141134	-0.000508405	-0.000100178	-0.0452022	0.000253974	0.000143012	-4.67434e-05	0.00159507	-0.000169954	-0.000527909	-0.000674743	-0.000128229	-0.000641155	-0.000761077	0.000846075		Fez1	0.000846075
GADD45B	-0.00131001	8.2439e-05	7.87017e-05	8.30196e-05	-0.000529491	-0.000278278	-5.04054e-05	0.000394091	-0.000697567	0.013687	-0.00109341	0.000225297	-0.000178422	0.00569723	-8.12961e-05		Gadd45b	-8.12961e-05
GCH1	6.40686e-05	-0.000293983	0.000612203	0.000514465	0.000295044	-0.000795474	0.000517835	-0.000142713	-0.000374916	-0.000210475	0.00116973	-0.000268243	0.000249963	0.000177684	-8.58354e-05		Gch1	-8.58354e-05
GNA15	-0.000674551	1.93401e-05	0.00066785	0.000277635	-0.000546733	-0.000859226	-0.000955729	-2.35052e-05	-0.000985653	3.95739e-05	-7.97136e-05	0.000514536	-0.000603821	0.000885553	-0.000215166		Gna15	-0.000215166
GPX1	-0.000110139	0.000135992	0.000138899	8.29871e-05	0.000449304	-1.149e-05	-0.000385616	0.00126367	-0.000501436	0.0645458	-0.000368068	-0.000795393	-0.000137487	-0.000596162	-2.64712e-05		Gpx1	-2.64712e-05
GSN	-0.000595034	0.000450803	-0.000211021	0.000260302	0.000489252	-0.00046506	-0.000905108	-0.000135509	0.000433415	0.000147266	-0.000801748	-0.000137671	-0.000455377	0.000249739	-0.000692667		Gsn	-0.000692667
GSTM1	-5.75289e-05	-0.000885086	0	-0.0010294	-0.000725363	-0.000195515	-0.00136817	0.000229437	-0.000278297	-0.000248413	-0.000181443	-0.000200539	0.000316402	-7.46924e-05	0.00032903		Gstm2	0.00032903
GUCY2D	0.000320879	0.000383767	0.000184303	-0.000983877	2.5166e-05	-0.000622556	-0.0002353	-0.000443567	0.000375468	-0.000910302	-0.000972804	0	9.41919e-05	-1.28057e-09	0.000560281		Gucy2e	0.000560281
HGF	0.000602849	0.000808735	0.000387038	-0.000205697	0.000116204	-0.000842656	-0.000119137	-0.000525015	-0.000396038	-0.00139886	-0.00160546	0.00400487	3.5319e-05	0.000578472	-0.000209786		Hgf	-0.000209786
HMGB2	-0.000308832	-0.000239749	0.0410883	0.000408501	-0.000224127	-0.00048766	-0.000285376	-4.25332e-05	-0.000385034	-0.000856311	-0.000896119	-0.000821295	-0.000407215	-0.000711695	-7.83729e-05		Hmgb2	-7.83729e-05
HMOX1	0.0984567	-0.000231679	0.000512224	-0.000417106	-0.000802341	0.000518189	-0.000601295	-0.000745461	0.000252169	-0.000410113	0.000248164	-0.000186133	0.00010586	-0.000868	-0.000310905		Hmox1	-0.000310905
IER3	-0.00118456	3.32638e-05	-0.000421506	0.000741627	-0.000147329	-0.000102211	0.0337612	-0.000109286	-2.13549e-05	-0.000327611	-0.000931805	-0.000214947	0.000198037	0.000179505	-0.000186693		Ier3	-0.000186693
IFITM3	-0.000584775	0.000609809	0.00110423	0.000368381	-0.0726049	-0.000338377	-0.000897498	0.00138272	0.000240358	-0.000307948	-0.000986629	-0.000289983	-0.000151792	0.000298722	-0.0118702		Ifitm3	-0.0118702
IFNB1	-0.000999991	0	0	-8.47862e-05	0	0	-0.000546069	0.000517742	0.000969563	0.000700927	0	9.49957e-05	0	0.000312366	0.000494118		Ifnb1	0.000494118
IGF2R	0.000764579	-0.000260956	-0.000702413	-0.000339225	1.07442e-05	-0.000465217	-0.000133948	0.00108823	-0.000619412	0.00150315	-0.00110468	0.00106505	0.000646236	-0.000246965	-0.000189839		Igf2r	-0.000189839
IGFBP6	-0.000816815	0.264246	0.000832276	0.000331584	-0.00100062	0.000668106	-0.00063133	-0.000329082	-0.000296318	-1.99718e-05	-0.00407345	0.00148163	0.000514595	-0.000737591	-1.63456e-05		Igfbp6	-1.63456e-05
IL1A	-0.000970673	0.000455586	-0.000865862	-0.000437428	0.000777658	-0.000228704	0.0901759	-0.000385524	-0.00092713	-1.0238e-05	-5.68624e-05	5.2009e-05	0.000784635	6.94837e-05	-0.000139727		Il1a	-0.000139727
IRF1	-0.000374209	-0.000219958	-0.00109819	-0.000116682	-0.000712483	-0.000695631	-0.000286582	0.00041994	-0.000155623	-0.000981057	-0.000122168	-0.00116083	-0.000422215	-0.000430024	0.000194548		Irf1	0.000194548
ISG20	-0.0153215	-0.000330879	-0.000944754	-0.00027195	-0.000394453	-0.000398241	-0.000931386	6.08134e-05	-0.000591758	-0.000766408	-0.00067704	-0.00145956	0.000986211	-0.00122604	-0.000406349		Isg20	-0.000406349
JUN	-0.00073676	-6.19108e-05	-0.000688218	0.000571212	-0.000919717	-0.000199137	0.000101983	-2.1529e-05	-0.000309371	0.025763	-0.00111171	-0.000125082	0.000210851	0.000286396	-0.000486194		Jun	-0.000486194
KRT18	-0.000731984	-0.000136463	-0.00102886	0.000676911	0.000199981	-0.000244231	-0.00072822	0.00496174	-0.000577736	0.00121453	-0.0195536	0.000406143	0.000149057	0.000439121	-0.000807138		Krt18	-0.000807138
LEF1	-0.00090499	-0.000984464	-0.00169756	-0.000165758	-0.000494561	0.000286172	0.000837894	0.00136269	-0.000347056	-0.000317168	-5.11378e-05	5.68748e-05	-0.000344832	-0.000752375	-0.000275693		Lef1	-0.000275693
LGALS3	-0.000581567	-9.15129e-06	0.000250492	0.00336759	0.000738298	-0.000380549	0.000190631	-0.000435199	-0.000714248	-0.000176386	-0.0010293	-0.000136448	5.75867e-05	0.000456291	-0.000222694		Lgals3	-0.000222694
LMNA	-0.00178302	0.000677051	-0.000145743	0.000331837	0.000187633	-0.000148415	0.000211956	-0.000647667	-0.0139271	-0.000300542	-0.00077364	-0.000842591	-1.75812e-05	0.000130424	-0.000231367		Lmna	-0.000231367
MADD	0.000340716	-0.000110164	0.00068879	-0.000370941	-0.000799118	-0.000102631	-0.000976178	6.44643e-05	0.000645324	-0.000591487	-0.00114438	0.000703008	0.000200268	-0.00116966	-0.000275545		Madd	-0.000275545
MCL1	-0.000214673	-0.000123192	-0.000560099	0.000420931	-0.000225716	-0.000262568	-0.000700936	0.000426204	-0.000493941	-0.00063844	-0.000366844	6.22004e-05	-0.000157817	-0.000704667	-0.000179803		Mcl1	-0.000179803
MGMT	3.17144e-05	-6.11926e-05	-0.000517718	-0.000675794	-6.59904e-05	-0.00024662	-0.000534468	-0.00151037	-0.000269831	-0.00106829	-0.00021959	-0.000339295	0.00031487	-0.000988025	-0.000488796		Mgmt	-0.000488796
NEDD9	0.000193172	-1.03895e-05	-7.1012e-05	0.000577886	-0.000354748	-0.000387395	-0.000441781	0.00214052	-0.00103516	-0.00103489	0.0372566	-0.000433399	-1.70187e-05	-0.0227968	-0.000616905		Nedd9	-0.000616905
NEFH	-0.000395445	0	0.00099702	0.000713295	0.000337301	-0.000344688	-0.000912721	-0.000628284	0.000670713	0.000701346	-0.000566024	8.06162e-05	-0.000158334	0.000811203	0.000672468		Nefh	0.000672468
PAK1	0.000768146	-0.000741579	-0.000288409	2.60136e-05	-0.000904234	-0.000162101	-0.00137055	-0.0085845	0.000166766	-0.000991707	0.000166279	0.000122225	1.69385e-05	0.000406796	0.000140922		Pak1	0.000140922
PDGFRB	-6.39243e-05	0.000184035	0.000313093	0.000558445	0.000295565	0.000254619	-0.000276804	0.000243869	-0.000812466	0.000410021	-0.0416405	0.000126036	0.0551427	0.0645418	-0.0131913		Pdgfrb	-0.0131913
PEA15	-0.000553019	-9.13712e-05	-1.24554e-05	0.000471508	0.00058964	-0.000147315	-0.00107	0.00135037	0.000290595	-4.13011e-05	4.41896e-05	-0.000880023	0.000278185	-0.00144069	-0.000269381		Pea15a	-0.000269381
PLAT	-0.00079847	0.208998	0.000235054	-1.45482e-05	0.000430073	-0.000277374	-6.53407e-05	4.77227e-05	0.000856611	0.000810288	-0.000920335	-0.000164624	-0.000197027	3.7569e-05	-0.00051605		Plat	-0.00051605
PLCB2	-0.000167201	0.000135758	0.000426733	0.000450073	-0.000246989	-1.62183e-05	-0.000295704	-0.000134539	-0.000564742	-0.000351954	-0.000549529	0.000869137	0.000781479	-8.13418e-05	1.16717e-05		Plcb2	1.16717e-05
PLPPR4	0.000999991	0.000186858	-0.0001384	0	-0.000733848	-0.00096972	0	0.000288521	0.00061617	-0.000885355	0.000152001	0.000760118	-0.000294771	-0.000194293	0.000148235
PMAIP1	0.000181973	2.21579e-05	-1.55345e-05	0.000793066	0.000259983	0.000359914	-2.43523e-05	0.00106566	-0.000954117	-0.000831718	-0.000363188	-0.000578787	0.000382019	-0.000977673	0.000133394
PPP2R5B	-0.00043141	-0.000434267	-0.00050226	0.000215288	-0.000339678	9.44886e-05	0.000719538	0.000775552	-0.000674032	-0.000234596	-9.83641e-05	-0.000322578	-0.000388102	-0.000148815	-0.000569574		Ppp2r5b	-0.000569574
PPP3R1	-0.000262742	-0.000380208	5.12701e-05	-0.000620791	0.000459217	-0.000331613	-0.00069837	0.00016678	-0.000134777	-0.000529925	-3.24277e-05	-0.000174395	0.000674102	-0.000452813	-0.000174782		Ppp3r1	-0.000174782
PPT1	-0.000206564	0.000114966	0.000656186	8.04345e-05	-0.000221292	-0.000441479	-0.000884392	-0.0125403	0.000297688	-0.0334177	-0.000279757	8.10475e-05	9.59256e-06	-0.000832915	0.000376304		Ppt1	0.000376304
PSEN1	-0.000239432	-0.000187043	-0.000390531	0.00127956	-0.000440576	-0.000297007	-0.00013669	0.00013468	-0.000485204	-0.00058003	0.000284408	0.000156404	1.05347e-05	-0.000355046	0.000222826		Psen1	0.000222826
PSEN2	-0.000314629	-9.232e-05	0.000235856	-0.000478782	-0.000388828	-0.000220635	-0.000916174	8.54885e-05	8.9355e-05	-0.000775559	-0.000632618	-0.00022915	0.000284799	0.000615101	0.000341343		Psen2	0.000341343
RARA	-0.000958972	0.000384522	-0.00049907	0.000894275	-0.000234097	-0.000474347	-0.000152668	-0.000967146	-0.00127963	-0.000737072	-5.04723e-05	-0.000168356	0.000219135	5.81669e-05	0.000442398		Rara	0.000442398
RELA	-5.25359e-05	8.12453e-05	0.000136407	0.000745756	0.000517338	7.64858e-05	-0.000436555	-0.0122814	8.407e-05	-0.000622586	-0.000290779	-0.00051337	1.33474e-05	-0.00091792	6.78104e-05		Rela	6.78104e-05
RHOB	0.00749487	-7.12177e-06	0.000890837	0.000553325	-0.000866402	-0.000446349	-0.000129909	0.00174615	-0.000472634	1.00159e-05	0.000140356	-0.000459163	-0.000308389	-0.000507769	-0.000170851		Rhob	-0.000170851
RHOT2	-0.000384084	9.43771e-05	-0.000131487	-0.000178977	-0.000525522	-0.000244725	-0.000798667	-0.00150135	-0.000594688	0.00103129	-0.000493075	-4.28395e-05	-9.32815e-05	-0.000192214	0.000203823		Rhot2	0.000203823
RNASEL	-0.000651303	0.000243975	-0.000782492	-0.000734381	4.5395e-05	-0.000508631	5.57026e-05	0.000127021	0.000668448	-0.00163962	0.000173702	-0.000957857	0.000901632	-0.000455923	0.000923177		Rnasel	0.000923177
ROCK1	-5.28343e-05	1.22973e-05	-2.66861e-05	-0.000625084	-0.00036137	-0.000457642	-7.832e-05	0.000930055	-0.000337866	-0.0218408	-0.000632518	-0.00101043	-0.000517644	0.000279864	-0.000312556		Rock1	-0.000312556
SATB1	-0.00148759	8.44191e-05	-0.000371075	-8.41188e-05	0.000325764	-0.000409591	-0.000981476	7.55898e-05	-0.000280136	-0.000512363	-0.000577547	-0.000410353	3.81552e-05	0.000317807	0.000665148		Satb1	0.000665148
SC5D	0.000318479	2.31148e-05	-0.000240772	0	0.000110564	-0.000296821	-0.000902305	-0.00191082	-0.000363705	0.000217743	0.000826755	-0.00071498	0.000142901	-0.000884309	-0.000680523		Sc5d	-0.000680523
SLC20A1	-0.000607966	0.000646024	-0.000164872	-1.01491e-05	1.29083e-06	2.09095e-06	-0.000343062	-0.0106703	-0.000632915	-0.000985966	-0.000150591	-0.000259135	-5.14236e-05	-0.00114129	-0.000276066		Slc20a1	-0.000276066
SMAD7	-0.000114222	0.00033962	0.000494853	-8.21112e-05	-0.000234406	0.000814628	0.000519307	-4.02228e-06	-0.000909266	-0.000124572	8.74797e-06	-0.00038494	0.000550373	-0.000951678	-0.00026825		Smad7	-0.00026825
SOD2	-0.000835141	1.45232e-05	0.000706876	0.000544208	-2.45179e-05	-0.00021121	0.0578448	-1.11156e-05	-0.000765025	-0.000346826	-0.000877482	0.000845283	-0.000151905	-0.00135206	-1.46932e-05		Sod2	-1.46932e-05
SPTAN1	4.67928e-05	-0.000119653	0.000122486	-0.000343784	0.000223874	-0.000327493	-0.00036137	0.00213664	-0.000324167	-5.50222e-05	0.00399577	-0.00107413	0.000107822	-0.00127592	0.000370661		Sptan1	0.000370661
SQSTM1	0.0001846	-6.10434e-06	-0.000236234	0.000306523	-0.000104886	-0.000564402	-0.000778507	-9.89659e-05	-0.000404999	-7.10344e-05	-0.000929969	-0.000167931	6.27403e-05	-0.000739011	-0.000611322		Sqstm1	-0.000611322
TGFBR3	-0.000980415	-0.00014381	-0.00147285	-0.000547241	-0.000441781	-0.000207124	-0.000443019	-0.000597542	0.000730502	0.000707847	0.000135913	0.000690059	4.60721e-05	-0.000426402	0.0362108		Tgfbr3	0.0362108
TIMP2	-0.000435427	0.000497458	-0.000921316	0.000407406	-5.19153e-05	-0.000586185	0.000332801	-0.000115007	-0.000660114	-0.000712418	-0.000908879	0.000543515	0.000789842	-0.0131522	-0.000329449		Timp2	-0.000329449
TIMP3	0	-0.000336027	-0.000612131	-0.000399062	-0.000897442	-0.000274672	-0.000753318	0.00050145	-0.000673717	-0.000276863	-0.00024268	-7.2596e-05	-2.74102e-05	0.000186056	-0.000238931		Timp3	-0.000238931
TNFRSF12A	0.000554211	6.1499e-05	0.000439583	0.000542505	-3.28697e-05	-0.00068069	-0.000917703	-0.00642165	-0.00138737	-0.000857548	-0.0125759	0.00027466	0.000431919	2.51613e-05	-0.000150857		Tnfrsf12a	-0.000150857
TNFSF10	-0.000377253	-0.000604658	-0.000157392	8.81089e-05	-0.000227117	0.134884	-0.000573445	0.000385603	8.77432e-05	0.000358948	0.0625649	-0.00253534	9.53738e-05	-0.0329088	-0.000839196		Tnfsf10	-0.000839196
TOP2A	-7.60653e-05	-0.000455754	0.15474	0.000236239	-0.00111603	0.00624849	0.000672272	2.47146e-05	-0.000450838	-0.000623759	-0.0003145	-2.81734e-05	0.000519441	0.000714855	-0.000566832		Top2a	-0.000566832
TSPO	0.000223597	-5.29156e-05	8.05243e-05	0.000380488	-0.000615086	-0.000437583	-8.67707e-05	-0.00611511	-0.000149062	-0.000570318	-0.000264885	-0.000962702	-0.000106511	-0.000894185	-0.000115731		Tspo	-0.000115731
TXNIP	-0.00291296	-1.01073e-05	-0.0272834	0.000428117	0.000997748	-0.000460429	-0.000619791	-0.0113664	-7.4799e-05	0.00490843	-0.000138444	0.000277569	-0.000652745	-0.000277911	-0.00016823		Txnip	-0.00016823
VDAC2	-0.000677757	-3.22519e-05	0.000139301	0.000282426	0.000608862	-0.000171256	-0.000897042	-0.000651002	0.000251396	-0.03708	-0.000861694	-0.000882851	-0.000344324	7.56944e-05	6.59637e-05		Vdac2	6.59637e-05
WEE1	-0.000459953	0.000150033	0.000959428	0.000592007	0.000532519	-0.000285637	-0.000282911	-0.000636605	-0.000541123	-0.000133609	-0.000834395	-0.000205797	0.000319251	-0.00111005	-0.000321479		Wee1	-0.000321479
XIAP	0.000314898	0.000118155	0.00013097	-3.36478e-05	0.00012528	-0.000434366	-0.000110541	0.00158982	-0.000681074	-0.000678201	7.69021e-05	-0.000792409	-0.000357022	-0.00150455	0.000215251		Xiap	0.000215251
ABCA2	0.000499682	-0.00013809	0.000402846	0.000797318	-0.00062973	-0.000511536	0.000782602	-0.00136032	0.000285487	0.000500574	0.000658376	0.000436518	8.81887e-05	-0.000382282	0.000277239		Abca2	0.000277239
ABCA3	-0.000155438	0.000655894	-0.000950185	0.000512407	0	-0.000184562	0.000213629	0.000349967	-0.000437406	0.000634212	0.000867876	0.0011277	-0.000163324	0.000448001	0.000189046		Abca3	0.000189046
ABCA4	0.000217974	-0.000678343	0	0.000354829	-0.00023388	0.000679746	0	0.000144529	-0.000502646	0.000831893	-0.000830867	0.00124043	0.000678736	-0.00109383	0.000378583		Abca4	0.000378583
ABCA5	-0.000514847	0.000220842	-0.000228285	0.000533164	-0.000383842	-0.00462292	0.000527611	0.000762721	0.000627279	-0.000958634	-0.000299378	0.000371108	0.00022547	-9.94438e-05	-0.000190312		Abca5	-0.000190312
ABCA6	-0.000289035	0.000367147	-0.000145925	0.000762778	-0.000122664	-0.00059048	-0.00121592	-0.00179328	0.000817283	0.000537179	-7.64158e-05	0.00328922	0.00096042	-0.000404296	0.00126562		Abca6	0.00126562
ABCA8	0	0.000303183	0	0.000674338	0	0.000126248	0.00068007	-0.000374506	0.000520155	-0.00100234	-0.000103509	0.00295687	0.000172242	-0.000117521	-0.000517302		Abca8b	-0.000517302
ABCA9	-0.000417426	-0.000975751	0	-0.000763579	-0.000250679	4.29159e-05	0	-0.000732921	-0.000767882	0.000880586	0.000622725	0.000210435	0.00106338	1.42674e-05	0.00022959		Abca9	0.00022959
ABCD1	-0.000239302	-0.000421015	-0.000499481	-0.000715769	-0.000709505	-0.000851812	-0.00133747	0.000235974	5.68217e-05	-0.000879077	-0.000279426	0.000618453	0.000581831	-2.97707e-05	0.000111322		Abcd1	0.000111322
ABCD2	0.000608011	0.000274408	0.000379775	4.22132e-05	-0.000302853	3.14226e-05	-0.000572214	-0.000182815	-0.000437161	-0.000114809	0.000660897	0.000172179	-0.000507252	-0.000967917	-0.000390311		Abcd2	-0.000390311
ABCD3	0.000913557	-0.000162078	0.000737773	-0.00232054	0.000103245	-0.000373062	-0.000487894	0.00114611	-0.000938717	-0.000337224	0.000150979	-0.000484558	-2.54476e-05	-0.000645472	1.93767e-05		Abcd3	1.93767e-05
ABCG4	0.000930172	0	-0.000764045	0.000676489	-0.000259927	-1.84809e-06	0	-0.00044091	0.000222779	0.000692099	-0.000889672	0.000765444	-0.00065351	0.000178998	0.000525711		Abcg4	0.000525711
ABCG8	-9.28816e-05	-0.000448661	-0.000400212	-0.00053545	0.000301435	-0.000236528	0.000175742	0	0	-0.000934347	-2.09051e-05	0.000726875	-0.000845176	0.000286545	0		Abcg8	0
ACSL1	-0.00045897	-0.000505666	-0.000185221	0.000380947	-0.00172156	-2.66429e-05	0.0306275	0.000651989	-0.000182627	-0.000674673	-0.000489179	-2.60287e-06	-0.000813374	-0.000743376	-0.000130432		Acsl1	-0.000130432
ACSL5	-0.00032878	-8.41308e-05	-0.000315537	0.000764187	0.000263129	7.19486e-05	-0.000730367	0.0125741	-0.000254736	-0.000698885	3.03671e-05	0.000189365	0.000474354	0.000188679	-0.000429087		Acsl5	-0.000429087
AGXT	-3.63662e-05	0.0002748	-0.000615519	0.000646696	-0.000176661	-0.000511287	-0.000140041	0	0	-0.000827716	-5.78554e-05	-4.60604e-05	0.000646568	-0.00101051	-0.00047702		Agxt	-0.00047702
AKR1D1	-0.000962421	0.00076229	-0.00042165	0.000821423	-0.000347098	0	-0.000346971	-0.000296972	0.00075011	-0.000318764	-0.000538668	0.000366555	0.000737149	0.000335973	0		Akr1d1	0
ALDH1A1	0.00101041	-0.00168202	-0.000645854	0.000268444	8.8303e-05	-0.000558898	-0.000761999	-0.000741646	0.000447031	-0.000811958	-0.000587953	0.000821513	-0.000240477	-0.000749167	0.000145334		Aldh1a1	0.000145334
ALDH8A1	0.000356948	-0.000533185	-0.000298866	-0.000707789	0	3.30103e-05	-7.89434e-05	-9.03704e-05	-0.000266303	0.000344137	4.33745e-05	0.000460213	0.000619871	0.000494816	-0.000734953		Aldh8a1	-0.000734953
ALDH9A1	-0.000384963	3.85226e-06	0.000336431	3.6919e-05	0.0001642	-0.000180266	-0.00051926	-0.00151175	0.00083776	-0.000675001	-0.000309719	0.000356801	-0.000648413	-0.000484351	0.000319924		Aldh9a1	0.000319924
AMACR	0.000475532	-0.000173017	0.000857013	0.00138741	-0.000934341	-0.000163243	0.000721959	-0.000223925	0.000336318	-0.000512425	0.000234321	-5.34081e-05	3.55532e-05	0.00087154	-3.57705e-05		Amacr	-3.57705e-05
APOA1	-0.000866362	-0.000548954	0.000674912	0.000955065	0.000603114	0.000365174	0.000453788	0	-0.000930984	0.000942807	-0.000240241	-0.000945404	-0.000277967	-0.000511621	0		Apoa1	0
AQP9	0	0.000885129	0.000208407	0.000873841	-0.000397508	-0.000784983	0.000416236	-0.000436113	-0.000896008	0.0011644	-0.000126599	-0.000703133	0.000438155	-0.000398722	0.000666288		Aqp9	0.000666288
AR	-0.000865557	0.000120442	0	0.00107457	0	-0.000522386	-0.00017013	0.00081148	0.000547105	-0.000688325	0.00034681	-0.000299338	0.000729429	5.33867e-05	0.0537511		Ar	0.0537511
ATXN1	-6.96607e-05	-7.03706e-05	-0.000238625	0.000262203	0.000200552	-0.000365512	0.000434186	0.00202375	0.000159712	-0.000734766	0.000272725	-0.000170118	-9.59815e-06	-0.000532575	-1.15052e-05		Atxn1	-1.15052e-05
BBOX1	-0.00075565	-9.61904e-05	0	0.000794963	0.000251237	8.16902e-05	0	0	-0.000416546	-0.000963135	-0.000119541	0.000977702	2.03954e-05	-0.000523046	-7.24114e-05		Bbox1	-7.24114e-05
BCAR3	0.000530343	4.39956e-05	0.000508818	-0.000117288	0.000232455	-0.000437265	8.88043e-05	-0.000726158	0.000397776	0.000170588	0.000151807	-0.000252886	8.24981e-05	-2.70574e-05	-0.000437528		Bcar3	-0.000437528
BMP6	0	-0.000966967	7.45035e-05	1.24543e-05	0	-0.000525649	0.00039359	0.000553317	-0.00100611	-0.000537148	0.00103469	-0.000252807	0.000743585	-0.000333885	0.000202288		Bmp6	0.000202288
CH25H	-0.000655851	0.000746681	0.000373448	-0.000157935	9.31639e-05	0.000495362	-0.000206758	-0.000122815	-0.000587739	0.000489835	-0.000747156	0.00375722	4.32768e-06	-0.000631906	0.000512986		Ch25h	0.000512986
CROT	-0.000285944	0.000347843	0.000544342	-0.000342991	0.00083055	0.000121069	-0.000318068	-0.000195375	0.000581217	-0.000775413	0.000490826	0.00108908	-7.41034e-05	0.000511773	-2.92397e-06		Crot	-2.92397e-06
CYP27A1	-0.000947555	9.73369e-05	0.000467655	-0.000261039	-1.2304e-05	-0.000764695	-0.000485121	0.00127457	-0.000575528	0.00109942	-8.43825e-06	0.000434433	5.04929e-05	0.000307329	0.000877747		Cyp27a1	0.000877747
CYP39A1	-0.000551156	0.000415913	0.000615777	0.000216164	-0.000543001	9.23193e-05	-0.000307498	0.00165083	-0.000934008	-0.000893521	0.00012896	0.000909398	-0.00065556	0.000285363	-5.90675e-05		Cyp39a1	-5.90675e-05
CYP46A1	-0.000505317	-0.000550189	0.000844937	-0.000256198	0	-0.000750544	0.000263797	-0.000506871	-0.000463525	0.000726337	-0.000652415	-0.000466274	-5.55706e-05	0.000531763	-0.000695364		Cyp46a1	-0.000695364
CYP7A1	0	-0.000260734	2.48331e-05	0.000865563	0	4.55186e-05	0.000464545	0	-0.000409602	0	-0.000103634	0.00092248	0.000769612	0.00064963	0		Cyp7a1	0
CYP7B1	0.000754608	0.000388985	0.000838506	-0.000154253	-0.00035141	0.000340604	0.000922085	0.000257405	0.000563173	0.000958535	-0.000741008	0.000472763	7.36953e-05	-0.00104013	-0.000556812		Cyp7b1	-0.000556812
CYP8B1	0.000814842	0	-0.000463681	0.000856511	0	0.000936977	0	-0.000462868	0.000859614	-0.0003833	0.000824331	-1.6226e-06	0.000955592	-0.000711266	3.28933e-05		Cyp8b1	3.28933e-05
DIO1	0	0	-0.000947811	0.000342582	0.000969913	-0.000946914	-0.000878302	0.000192335	0.00103586	9.93291e-05	-0.000371484	-0.000780981	-0.00037656	0.000192856	0		Dio1	0
DIO2	0	-1.22859e-06	-5.4352e-06	4.05362e-05	-0.000742601	0.000717928	-0.00072527	-0.000489342	4.72806e-05	-0.000403806	-0.000404493	-0.000510442	0.000562175	0.000511554	-0.000166563		Dio2	-0.000166563
EFHC1	-0.000240717	3.27187e-05	0.000664476	0.000338799	-0.0010025	-0.000365233	0.000621072	-0.00134895	0.000211486	-0.000437645	-0.000259644	0.000354849	0.000249181	5.32671e-06	-0.000865961		Efhc1	-0.000865961
FADS2	0.000617719	0.000493926	0.000162063	-0.00301739	0.000122043	-0.000155356	-0.000628344	-0.000630508	0.000471433	-0.000312568	-0.000309743	0.00122868	-2.48127e-05	-0.000276222	-8.44309e-05		Fads2	-8.44309e-05
GC	0	-0.00104453	-0.00092731	-0.000501453	0.000111736	0.000141525	-0.000880828	3.70353e-05	0.000321593	-0.00074741	-6.14523e-05	-0.000976613	-0.000779554	0.000611138	0		Gc	0
GCLM	0.000456037	1.99387e-05	0.000368302	0.00042465	-0.00095053	-0.000165839	-1.2368e-05	-0.000122626	-0.000535947	-0.000115333	0.000439347	-0.000157089	6.90317e-05	-0.000269943	-2.90908e-05		Gclm	-2.90908e-05
GNMT	-0.000935876	-5.5427e-05	-0.00038551	0.00180307	-0.000594163	-0.000422907	0.000134607	-0.000183748	0.000118038	0.000664685	-0.000693019	0.000522387	-0.00059752	-1.02257e-05	0.00010202		Gnmt	0.00010202
GNPAT	-0.000373307	-0.000674723	3.40392e-05	-0.000645641	-5.18149e-05	-6.55163e-05	-0.00067251	0.000534475	-0.000290092	0.000867418	-0.000181564	-9.90745e-05	0.000277305	-0.00114381	0.000222583		Gnpat	0.000222583
GSTK1	-0.000485224	-2.19718e-05	-0.000592987	0.000431251	-0.0302398	-0.000368476	-0.00089769	0.000362439	0.000239273	-0.000753161	-0.000943379	-0.000727696	3.42661e-05	-0.000392273	-0.0002412		Gstk1	-0.0002412
HACL1	-0.000328181	-8.86827e-05	0.000279434	-0.00019086	0.000850814	-8.39885e-05	0.000277756	9.23525e-05	-0.000389074	-0.000321112	-0.000131355	-0.000294398	0.000766514	0.000174848	-0.000179663		Hacl1	-0.000179663
HAO1	1.16415e-10	-0.000898581	-0.000210812	0.000723212	0.000239806	0.000847072	-0.000883489	-0.000878423	0	0	0.000377427	9.17991e-05	0.000747622	3.57726e-05	-0.000978208		Hao1	-0.000978208
HSD17B11	-0.000486276	-8.35176e-05	8.31608e-05	-0.000268455	-0.000582198	-0.000187286	-0.000210123	-9.55797e-05	6.59611e-05	-0.0201463	7.07974e-05	7.79806e-05	2.37791e-05	-0.00113151	-0.00028677		Hsd17b11	-0.00028677
HSD17B4	-0.000311756	-0.000291083	-0.000612089	0.000176637	-0.000323877	-3.63523e-05	-3.20252e-05	0.00174635	0.000226345	-0.000774184	-0.000363894	-0.000257288	-0.000419278	-0.000138946	-2.06924e-05		Hsd17b4	-2.06924e-05
HSD17B6	8.54243e-05	-0.000632819	-0.000178049	-0.000888513	0.000256039	0.000575537	-0.000577611	0.000203644	-0.000912889	-0.000131461	7.94514e-05	-0.000607282	0.000811132	-0.000193266	-0.000567325		Hsd17b6	-0.000567325
HSD3B1	0.000956018	0	0	0	-0.000154117	-0.000480383	-0.000720604	-0.000439979	-0.000403878	0	0.000940605	0	0	-0.000535279	0.000245124		Hsd3b2	0.000245124
HSD3B7	0.00068111	3.00976e-05	0.000698094	0.000118135	0.000232809	0.000512404	-0.00099856	0.0001801	0.00023332	0.00164764	0.000129189	6.84534e-05	-0.000142434	0.000128613	-0.000209505		Hsd3b7	-0.000209505
IDH2	-0.000395375	-7.67502e-05	0.040246	-0.00104004	-0.000946008	-1.99653e-05	-0.00634053	0.000546055	1.2039e-05	-0.000802256	-0.00107271	6.17837e-05	7.17389e-05	-0.000944392	-0.000254878		Idh2	-0.000254878
ISOC1	-0.000162759	0.000239057	0.000843275	0.000365176	-0.000887436	-1.82865e-05	0.000237143	0.000821435	-6.92577e-05	-0.000168879	-0.000789622	-0.000283231	-0.000187092	-0.000282742	0.000150199		Isoc1	0.000150199
KLF1	0.000877653	-0.000152307	-0.000137406	0.000131659	0	-0.0005037	0.000139127	0.000545056	0.000411377	-0.000955036	-3.0384e-05	-0.00035267	0	-0.000830892	-0.000515988		Klf1	-0.000515988
LONP2	0.000113154	6.61592e-05	-0.000467465	-0.000197173	0.000516407	-0.000166977	-0.000266006	-4.06438e-06	-0.000169571	-0.00110038	-0.000906083	0.000495397	0.000123786	-0.000262383	-0.000198237		Lonp2	-0.000198237
MLYCD	-0.000582196	5.90069e-05	0.000219875	-7.44633e-05	-2.7831e-05	-0.000659162	-0.000858261	0.00212404	8.41918e-05	-0.00107106	0.00028264	5.93549e-06	0.000729911	0.000335358	9.44709e-05		Mlycd	9.44709e-05
NEDD4	0.000635519	0.000421141	-0.000315805	-0.00145349	-0.000792982	-0.000984209	-7.79069e-05	0.00017297	0.000844056	-0.000368672	-0.000267799	-0.000310159	-0.000125084	-9.52456e-05	9.53748e-05
NPC1	-0.0006197	0.000227826	0.000738899	0.000208437	-9.82785e-05	-7.51988e-05	-0.000159881	0.000860907	-0.000230097	-0.000886097	0.000424493	-0.000117784	0.000144213	0.000315314	5.03754e-05		Npc1	5.03754e-05
NR0B2	0	8.49299e-05	-0.000314534	0	0.000913774	0.000441358	0.000459474	-0.000250557	0.000374054	-0.000363753	-0.000822796	0.000547259	0.000766715	0.000463715	0		Nr0b2	0
NR1H4	0.00057512	-0.000482678	0.00026362	-0.000759836	0.000961252	8.7877e-05	0.00069555	0.000624801	-0.000979178	-0.000459204	0.000308045	0.000663046	-0.00040891	3.24272e-05	0.000560577		Nr1h4	0.000560577
NR1I2	0	0.000544501	-0.000520425	0.000661009	0	0.000838536	0.000170229	-0.00099661	-0.000379018	9.17824e-06	-0.000585075	-0.000349735	0.00078894	-0.000992463	0		Nr1i2	0
NR3C2	-0.000857659	-0.000474479	0.000494495	0.00132776	0	0.000258138	0.000169262	-0.00123057	0.000426051	-0.000384542	0.000518104	0.000670367	-0.00036852	-0.000760854	0.000692557		Nr3c2	0.000692557
NUDT12	0.000427489	-0.000539203	-0.000399582	-0.00154154	-0.000540426	-0.000333893	0.000234281	-0.000137761	0.000211478	0.000806914	0.000609595	0.000589259	0.000323059	-0.000684935	0.000218107		Nudt12	0.000218107
OPTN	-0.000401922	8.78446e-05	-0.000144708	0.000472134	0.000208238	-0.000283955	-0.000742679	5.94878e-05	1.38864e-05	0.00139187	-0.00107119	0.000263057	-0.000223299	0.000197097	0.000163564		Optn	0.000163564
PAOX	0.000786155	-0.000109455	-5.18789e-05	-0.000339814	-0.000541575	-0.000365373	-0.00076503	0.000571088	0.000131444	5.06787e-05	0.000617448	-0.000162423	0.000106588	0.000552512	-0.000165264		Paox	-0.000165264
PECR	-0.000446145	-8.93865e-05	-2.01153e-05	0.00100939	-0.000213742	-0.000654039	-0.000485649	0.000472611	-0.000409674	0.00191498	-0.000401228	-0.000324604	0.000548747	0.000119863	0.000118334		Pecr	0.000118334
PEX1	3.33046e-05	0.000152081	-0.000177429	-7.88185e-05	-0.000807312	-0.000354498	-0.000787314	0.00100319	-0.000312087	-0.000885534	0.000385581	0.000388688	-0.000503825	-0.000100502	0.000302057		Pex1	0.000302057
PEX11A	-0.000371911	0.000355468	7.41712e-05	0.000216145	-0.000685211	-0.000626135	0.000809085	-0.000189766	0.000419534	0.000790959	-0.000690161	0.000233668	-0.000486544	0.000775357	2.34285e-05		Pex11a	2.34285e-05
PEX11G	0.000108095	-0.000118643	-0.000851775	-0.000585303	0.000278541	-0.000307025	-0.000281321	-0.000394238	0.000288969	-8.48289e-06	-0.000589187	-0.000661032	-5.71235e-05	-0.00125638	-0.000476764		Pex11g	-0.000476764
PEX12	0.000491078	0.000488073	0.000341891	0.000201161	-0.00084185	0.000581606	-0.000840637	-0.000671611	0.00101295	-0.000836487	-0.000177726	0.000853317	-0.000839612	0.000507183	-0.000686714		Pex12	-0.000686714
PEX13	-0.000328911	9.425e-05	0.000368256	0.00144604	-5.75452e-05	-0.000427703	-0.000780746	-2.5121e-05	-0.000379156	0.00042354	-0.000602869	0.000430405	-7.89096e-05	0.000268614	0.000245115		Pex13	0.000245115
PEX16	6.5079e-05	-1.46556e-05	-0.000578093	-0.000695864	-0.000728114	-0.000534753	-0.000572704	0.000217955	-0.000571056	-0.00120457	-0.000201218	-9.4664e-05	-0.000540268	-0.000938051	0.000181612		Pex16	0.000181612
PEX19	0.000494475	-0.000166838	-0.000107897	0.000429818	0.000528032	-7.89399e-05	-2.82661e-05	-0.000184791	-0.000781709	-0.000238679	-0.000513723	0.000337321	-0.000173373	0.000343583	0.000389083		Pex19	0.000389083
PEX26	-0.000249573	0.000193976	0.000122255	-0.00081757	0.000204719	-0.000144744	-0.000422716	0.000129487	0.000297287	0.00237834	0.000455786	-0.000347771	7.82867e-05	-0.000583999	-4.03756e-05		Pex26	-4.03756e-05
PEX6	9.42355e-05	-0.000149901	-0.000859669	0.000210157	-0.000871562	-0.00050397	0.00034993	-0.000268504	-0.000772964	0.000497609	0.000839159	0.000448087	-0.00011724	-0.000956415	0.000373797		Pex6	0.000373797
PEX7	-0.000529505	0.000130165	0.000157155	-0.0002024	0.000659947	-0.00046875	0.000417245	0.00011778	0.000410395	0.000817071	0.000527226	-0.000458219	-0.000401787	-4.61838e-05	-0.000754109		Pex7	-0.000754109
PFKM	-0.000377598	-0.000467534	5.25211e-05	-0.000397665	-0.000760605	-0.000407296	-0.000248675	-0.000288846	9.58156e-06	-0.000515733	-0.000549981	-0.000308751	0.000653296	-8.68653e-05	-8.38045e-05		Pfkm	-8.38045e-05
PIPOX	0.000897132	-0.000480107	-0.0015744	0.000265341	0.000107087	0.000436748	-0.00113252	0.000102831	0.000732165	-0.000919289	0.000737178	-0.000397146	-0.000466901	0.000931222	-0.000236124		Pipox	-0.000236124
PNPLA8	-0.000125463	3.44842e-05	-0.000633262	7.31717e-05	-0.000262912	-0.000677076	-5.95229e-05	0.00167933	-0.000750492	-0.00117813	-0.000834325	-0.000110653	-0.000853292	-0.000361077	-7.49054e-06		Pnpla8	-7.49054e-06
PRDX5	0.000105136	0.000212247	0.000412147	0.000243463	-0.0001795	-0.000231113	-0.0009891	-0.00426406	0.000251072	-0.000723272	-0.000819023	-0.000412925	0.000220499	-0.000538163	-0.000453498		Prdx5	-0.000453498
PXMP2	-4.89078e-05	-0.000472903	-0.000784788	0.000707804	0.000247709	-0.000483445	-9.51969e-06	0.000738379	0.000546624	-0.000562359	-0.00103044	0.000199126	0.000423329	-0.000895644	0.000361942		Pxmp2	0.000361942
RBP1	0.000749887	0.0014023	-0.00010461	-0.000319177	0.000487125	-0.00019532	0.000957889	0.000228363	-0.000230626	-0.000364523	-0.00203945	0.000573698	0.000242692	-0.000726471	-0.000425252		Rbp1	-0.000425252
RXRA	-0.00037446	7.23273e-05	0.000255126	0.00164607	-0.000238215	-0.000617833	-0.000291111	0.000161555	-0.000336099	-0.00110156	-0.000534455	-0.000766113	-0.000255209	-0.00115387	0.000216912		Rxra	0.000216912
RXRG	-0.000497669	0.000993773	0	-0.00090472	0	0.00053448	0.000283208	4.97636e-05	-0.000703233	-0.000769798	-0.000200216	-0.000487363	0.000419538	0.000563524	-6.03381e-05		Rxrg	-6.03381e-05
SERPINA6	0	0.000299807	-0.000119776	0.000736087	0.000487504	-0.000245278	0	-0.000101954	0	0.000258142	0.000337228	-7.8005e-05	-0.00099377	0.000541603	-0.000277513		Serpina6	-0.000277513
SLC22A18	4.66883e-05	3.83177e-05	-0.000141359	-0.000689417	-0.00045071	-0.000228691	3.14554e-05	3.89534e-05	0.000416986	-0.00094432	-0.00014066	0.000313458	0.00116375	-0.000253796	-0.000219342		Slc22a18	-0.000219342
SLC23A1	-0.000848972	-0.000735964	0.000527766	0.000143826	0	-0.000414929	0	-0.000367413	0.000657999	-0.00078412	-0.000962184	0.00085434	-0.000973532	0.000952931	0.000755723		Slc23a1	0.000755723
SLC23A2	-0.000308999	-0.000680219	-0.000681574	0.00111518	-0.000335828	1.5607e-05	-0.000601405	-0.000106383	1.44176e-05	0.00083149	-0.00106961	-0.000385146	0.000633075	-0.000846333	-0.000527132		Slc23a2	-0.000527132
SLC27A2	-0.000830406	-0.00025871	0.000761883	0.000521602	0.0005457	-0.011903	-7.96386e-06	4.71809e-05	-2.50246e-06	0.00061741	-0.00025133	-0.000488664	0.000174327	0.000196966	0.000357272		Slc27a2	0.000357272
SLC27A5	-0.00012393	8.26176e-05	0.000330601	-0.000128586	0.000357864	-6.6389e-05	-0.000379725	-0.00110691	0.000573085	-0.000730438	-0.00103203	-0.000399167	0.00081344	-0.000813936	0		Slc27a5	0
SLC29A1	0.000851429	-0.000311338	0.000379018	-0.000305197	4.17412e-05	-0.000521058	-0.000558097	0.000555178	0.000379129	-0.00131491	-0.000501431	-0.00100616	-0.000386754	-0.000838932	-0.000533087		Slc29a1	-0.000533087
SLC35B2	0.000327668	2.87255e-05	-5.93299e-05	-0.00011995	-0.000341732	-0.000112416	-0.000842031	0.000946434	0.000152715	-0.000512985	-0.00110906	0.000419182	-0.000372953	-0.00033448	0.00079751		Slc35b2	0.00079751
SLCO1A2	-0.00038368	0.000280229	0	-0.000946839	0.000103592	0.000800638	0	0.000340704	-0.000260561	-1.59272e-05	-0.000348128	0.000480762	0	-0.000843447	0.000715322		Slco1a5	0.000715322
SOAT2	-0.000175265	-0.000848042	0.000703944	-0.00020546	0	0	-0.000281718	-0.000698992	0.000698292	0.000288836	-0.000648175	0.000565026	-0.000667599	-0.000985482	0.000375303		Soat2	0.000375303
SULT1B1	0	0.000252296	-4.30953e-05	0.000312903	-0.000527969	-0.000947815	-0.00143623	0.00099873	-0.000210559	-0.000629153	0.00077012	0.000728704	0.000660314	-0.000482359	1.87958e-05		Sult1b1	1.87958e-05
SULT2B1	-0.000482828	0.000308741	0.000965768	-0.000463767	0.000574402	0.000133441	0	-0.000157296	0.000150943	0.000139406	-0.000947874	0.000583885	-0.000827375	-0.000294493	-0.000537211		Sult2b1	-0.000537211
TFCP2L1	0.000107455	0.000370514	0.000185531	-0.000680386	2.44179e-05	0.000232618	0.000885498	0.000511957	-0.000493378	-0.000669216	0.000157504	0.00016717	0	-1.28057e-09	0.000666487		Tfcp2l1	0.000666487
TTR	-0.000262822	-0.000854759	-0.00079226	-0.000876268	-0.00036356	-0.000308637	0	-0.000649464	-0.000506241	0.000822908	-0.000255755	-8.00747e-05	0.000466284	-0.000546542	0.000798761		Ttr	0.000798761
ACAT2	-0.000218297	0.000110797	-3.74689e-06	-6.77456e-05	0.000122796	5.90599e-05	-0.000520673	-0.000194618	-0.000490807	-0.000766361	-0.000438136	0.000433708	0.000264386	0.000381838	0.00078967		Acat3	0.00078967
ACSS2	0.00038867	-0.000309606	-0.000838279	-0.00128062	0.000324801	-0.000343873	0.000473193	0.000108734	-0.000251094	-0.000977544	-7.22523e-05	0.00050612	0.00046052	-0.000213376	-0.000145081		Acss2	-0.000145081
ADH4	0	6.99923e-05	5.22158e-06	-0.000419966	-0.000621494	4.84278e-05	0.00069505	0.000395244	-0.000824918	-0.000926442	-0.00110512	-0.000833282	-0.00070722	-0.000202334	-0.000578736		Adh4	-0.000578736
ALCAM	0.000751411	6.57102e-05	0.000232179	0.000440483	0.00097603	-0.00071924	-0.000591924	0.0298305	-0.000595861	-0.000466758	0.000185688	0.000550352	-0.000500914	0.000755136	0.000371966		Alcam	0.000371966
ALDOC	-0.000659874	-0.000316307	0.000384625	0.000688171	-0.000402954	0.00054499	-0.000212575	-0.000938974	-0.000459577	0.000373946	0.000430084	0.000945655	0.000671936	-0.000778642	-0.000595209		Aldoc	-0.000595209
ANTXR2	-0.000824227	7.55135e-05	-0.000430255	0.000313527	5.79422e-06	-0.000362398	1.5036e-05	0.000184291	-0.000546204	-0.00022545	-0.00118812	0.000252315	-6.95348e-05	-0.00131579	0.00750985		Antxr2	0.00750985
ANXA13	0	-0.000100556	0.000876403	-0.00060488	-0.000831317	-0.00102076	0	-0.000268283	0.000784669	-0.000172528	-0.000453699	0.000462519	0.000537915	0.000712133	-0.000379588		Anxa13	-0.000379588
ANXA5	0.0313007	0.0105897	0.0166627	0.000272842	0.000529069	-0.000540167	-0.000932143	0.000328332	0.000122933	-6.56443e-05	-0.00105016	0.000160238	5.46832e-05	-0.000346432	-0.000374401		Anxa5	-0.000374401
ATF5	-0.000753812	-0.00022077	0.000816619	-0.000451964	0.000323957	0.000411054	-0.000161357	-0.000103232	-0.000451383	-0.00118394	-0.000127728	-0.000433491	0.000707238	-0.000432578	0.000473267		Atf5	0.000473267
ATXN2	-0.000632716	0.000205258	-0.000131608	0.000287641	-0.000172839	-0.000261516	-0.000394186	0.000544565	0.000265515	-0.000172365	-0.000208495	0.000293335	0.000299445	-0.000254221	-0.000273726		Atxn2	-0.000273726
CBS	0	0.000290275	0	-3.51229e-05	-0.000882163	0.000730777	0.000105911	0	0.000328965	-0.000795349	-0.000296288	-0.000558452	-0.000364726	0.000213954	9.96797e-05		Cbs	9.96797e-05
CD9	-0.000312289	1.78202e-05	0.000210376	0.000449288	0.0358559	-0.000569231	-6.36483e-06	-7.95641e-05	0.000222035	3.77474e-05	0.000103378	-0.0979197	-0.119126	0.00545171	-0.000205878		Cd9	-0.000205878
CHKA	2.59441e-05	-9.78444e-05	-0.000395029	-0.000316598	-0.000653145	-0.000585614	-0.00100993	0.0215733	-0.00017264	-0.000533058	-7.4684e-05	-4.2177e-05	-0.000409704	-0.000894815	-0.000237265		Chka	-0.000237265
CPEB2	0.00046881	0.000234776	0.000420209	0.000482013	0.000475369	-0.00079752	0.000421205	-0.00144907	-0.00111944	0.00194325	-0.00052253	0.000202276	-0.000824545	-0.000691585	-0.000286044		Cpeb2	-0.000286044
CXCL16	-0.000408202	-0.0570216	-0.000731607	9.50541e-05	-0.000817998	-0.000363048	-0.000796063	-0.0128673	4.99061e-05	0.000298319	-0.000413426	-4.00563e-05	0.000830264	-0.000986898	-5.3959e-05		Cxcl16	-5.3959e-05
CYP51A1	-2.90621e-05	0.000126206	0.001022	0.000567412	0.000174644	-0.000392326	-0.000507201	-4.10745e-05	-0.000316907	-0.000571217	6.74902e-05	8.31423e-05	0.000638584	2.43235e-05	-0.000740501		Cyp51	-0.000740501
ERRFI1	-0.000901741	-4.76184e-05	-0.000309971	0.000755921	-0.000465718	1.58834e-05	-0.000247149	4.88136e-05	6.89461e-05	0.000126791	-0.000889007	0.00113558	0.000155622	-0.000911399	-0.000362064		Errfi1	-0.000362064
ETHE1	-0.000312722	-9.03624e-05	0.00020478	-2.78201e-05	-0.00028115	-0.000289555	-0.00130132	0.000458326	-0.000390493	-0.00106252	-0.00109446	-0.000332392	0.00012976	-0.000545253	-3.42467e-05		Ethe1	-3.42467e-05
FABP5	0.0248409	0.000709127	0.0431203	-0.0726052	0.0843225	0.314946	-0.000638877	7.96317e-06	-0.00069113	-8.30447e-05	-0.00067941	-0.000350153	-0.000257369	0.000586795	-0.000256362		Fabp5	-0.000256362
FASN	-0.000505831	5.47101e-05	0.000336141	-0.000284537	0.000587106	0.000218579	-0.000349293	-0.0010382	0.000501373	0.00152771	-4.03922e-05	-2.87154e-05	-0.000149859	-4.06117e-05	-0.000844238		Fasn	-0.000844238
FBXO6	-0.000156711	-0.000320497	0.000826023	-0.000475695	1.81182e-05	-0.000511055	-6.25393e-05	-0.000126564	-0.000470832	-0.000918479	-0.000760551	-0.000478621	0.000331788	-0.000231772	0.000246329		Fbxo6	0.000246329
FDFT1	-0.00010194	-5.53416e-05	-0.000167103	-0.000703278	-0.00126343	-0.000295782	-0.0011976	-1.22931e-06	-0.000449817	0.000233535	-0.00108409	0.000143478	-0.000145228	-0.000342517	-0.00018997		Fdft1	-0.00018997
FDPS	2.12435e-05	6.21747e-05	0.00120818	8.47678e-05	-0.00018631	1.16979e-05	-0.000424134	0.000619604	-0.000354544	-0.00125411	0.0095803	-0.000886334	-0.0154114	-0.00125527	-0.000616234		Fdps	-0.000616234
GLDC	-0.000236056	0.0008033	0.000698825	0.000146081	0.000430884	0.000802197	0.000408893	-0.000215183	-0.000180865	-0.00030771	0.000352168	-0.000225623	0.000661258	0.00011954	0.000873654		Gldc	0.000873654
GPX8	0	0.000458778	-0.000630865	-0.000993221	0.000617297	-0.000543376	-0.000679963	0.000254051	-0.00068544	0.000422255	-0.00117815	0.000813085	0.0220714	-0.00778163	-0.000410634		Gpx8	-0.000410634
GSTM2	-0.000239793	9.18898e-05	-0.000251681	0.000251245	-0.000629824	-0.000428121	-0.00062075	1.92485e-05	-0.000479847	-0.00095799	-0.000783295	0.000154277	0.00046393	0.000465185	0.000685716		Gstm7	0.000685716
GUSB	0.000144702	-0.000132106	-8.81473e-05	-0.000110327	-0.000862835	-0.000590558	-0.00121876	0.000857911	0.000201087	-0.00115327	-0.000641945	3.99599e-05	-0.000557433	-0.000908946	0.000451171		Gusb	0.000451171
HSD17B7	-0.000312481	-1.82635e-06	0.00027958	0.000108944	-8.33605e-05	-0.000423343	-0.000362525	-0.000107744	-0.000513683	-0.000549773	0.000150251	3.92552e-06	-0.00012544	-0.000845606	-0.000178736		Hsd17b7	-0.000178736
LDLR	-0.000621659	-0.000105502	0.00066874	-0.000437759	-0.000602431	-0.000159528	-0.000469059	-0.00446968	-0.00118655	-0.000743714	-0.00041382	-9.49169e-05	-0.000228112	-0.000818648	-8.60113e-05		Ldlr	-8.60113e-05
LGMN	0.000874338	3.6058e-05	0.000701632	0.000423052	-0.000731138	3.11044e-05	-0.00103931	0.000983225	0.00025792	-0.000306443	-0.000510009	5.44478e-05	-0.000616023	0.000346259	0.000190115		Lgmn	0.000190115
LSS	-0.000422869	0.000490386	0.000474835	0.000475565	0.000156553	-0.000529567	0.000986892	0.000112189	-5.12534e-05	-0.00140024	-0.000532227	-0.000568926	-0.000122674	-0.000417844	-6.70828e-05		Lss	-6.70828e-05
MAL2	0.000922529	-0.0758195	0	0	0.000478939	-0.000166705	0	-0.0115957	-0.000832785	-0.000610669	-0.000777221	0.00151337	-0.000555348	-0.000454941	0.00068036		Mal2	0.00068036
MVK	0.000545988	0.000124395	-0.000815732	-0.000300736	0.000465626	-0.00048614	-0.000774781	-3.30382e-05	-0.000568829	-0.000653135	-0.000578498	0.000162092	0.000719343	-0.000670454	9.98781e-05		Mvk	9.98781e-05
NFIL3	-0.0009155	-0.000384831	0.00112752	0.000761728	-0.000668597	4.05169e-05	-0.000202362	0.00047971	-0.00122467	-0.000732468	-0.000621335	-0.000366569	-0.000556804	0.00033422	0.000144424		Nfil3	0.000144424
NIBAN1	-0.000144381	-0.000963476	0.000857431	0	-0.000147619	0.000463613	0	-0.00018268	0.000185368	0	-0.000396818	0.000179687	0.00077781	1.16415e-09	0.000392723
NSDHL	-0.000544084	-0.000109647	5.36862e-05	-0.000796418	0.000657847	-0.000343046	-0.000423781	0.00108153	0.000623302	0.000357238	-0.000927108	-0.000377	0.000302787	0.000431464	-8.99837e-05		Nsdhl	-8.99837e-05
PCYT2	-5.23874e-05	0.000243942	-0.000262145	-0.000476185	-0.000494844	-0.000724095	0.000494197	0.000198762	0.000669631	-0.000235262	-0.000773014	0.000193168	-8.07375e-06	-0.000118701	-0.000611076		Pcyt2	-0.000611076
PDK3	-0.000371143	-0.000741952	-0.000262769	-0.000227992	0.000121391	0.000504635	-0.000718156	0.000191601	-0.000448799	-0.000705111	0.000703971	0.000128022	0.000815461	-0.000391398	0.000216947		Pdk3	0.000216947
PLSCR1	0.000332494	-0.000952048	0.000647486	0.000365641	-0.000532814	-0.000529573	-0.000815142	-0.000182656	-0.000176209	-0.00108187	-0.000208561	-0.000304611	-0.000266765	-0.00102347	-0.000267237		Plscr1	-0.000267237
PMVK	-0.00111716	5.10709e-05	0.00117394	0.000268219	0.00010869	-0.000259845	-0.000693583	-0.000182517	-0.000423154	-0.00122437	-0.000869563	0.00020483	-0.000613507	-0.000430646	-0.000154231		Pmvk	-0.000154231
PNRC1	-0.000875299	-0.000113026	-0.0450046	0.000251422	-0.000373344	-0.000257256	-0.000663456	0.00070006	-0.000225739	-0.000907653	-0.000986839	-0.000231554	-0.000272438	0.00461433	-0.000203709		Pnrc1	-0.000203709
S100A11	-0.000803033	0.000242404	-0.000192393	0.00782697	0.000163914	-0.00035149	-0.00097763	-0.000749159	-0.000482224	0.0605323	-0.000765945	-0.000267495	0.000161482	-0.000554476	0		Gm5068	0
SEMA3B	-0.000837598	0	-7.31918e-05	-0.00059178	0.000273386	-0.000253571	0.000215443	8.06195e-05	-0.000849054	0.000461087	-0.000564821	-0.00043574	-0.000758466	0.000519621	-0.000600052		Sema3b	-0.000600052
SQLE	0.000840439	5.80277e-05	-5.9735e-05	-0.000485767	0.000558889	-0.000288255	-0.000695424	0.000119242	0.000270909	0.000342487	0.000135471	0.000294374	0.000321217	-0.000927202	-0.000367518		Sqle	-0.000367518
SREBF2	0.00041608	1.88621e-05	-0.000295338	-0.000748406	-0.00135971	-0.000302751	-0.000254734	-2.59993e-05	0.000319584	-0.000859298	0.000489618	-0.000174615	-1.34216e-05	-0.000828152	-0.000231385		Srebf2	-0.000231385
STARD4	-0.000672219	6.01624e-05	6.735e-05	-0.000351844	-0.00174582	0.000232188	-0.00064012	-0.00122347	-0.000564072	-0.00119181	-0.00053698	7.49808e-05	0.000755261	0.000216841	-0.000534744		Stard4	-0.000534744
STX5	-0.000915646	-0.00025852	0.000424	0.000500407	-0.000178721	-0.000241526	-0.000912063	-0.007884	-2.70962e-05	-0.00100794	-9.43074e-05	0.000598603	-6.85999e-05	4.53371e-05	0.000262481		Stx5a	0.000262481
TM7SF2	0.000957353	-0.000171719	-0.000174588	-0.000149737	-0.00086353	-0.000355456	-0.000945678	-0.000142851	0.000219155	0.000337709	-0.000227187	0.0001781	0.00012183	-0.000646553	0.000484319		Tm7sf2	0.000484319
TMEM97	0.000127078	-0.000121572	0.000355474	-0.000374003	-0.00073204	-0.000387192	-0.00136607	3.47273e-05	-0.000527452	0.000619303	-0.000752065	0.000345808	-0.000942405	-0.00070966	0.000177559		Tmem97	0.000177559
TP53INP1	0.00173461	-3.34696e-05	-3.63008e-05	0.00127167	0.000342446	-0.00024602	-0.000528847	-0.000367719	0.000278702	-0.000885419	-0.00055989	0.000276958	0.000899692	-0.000210354	3.11213e-05		Trp53inp1	3.11213e-05
TRIB3	-0.000960944	-0.000397563	-5.90869e-05	-0.000606821	0.000920478	0.000122201	-0.000890499	-0.000118807	-0.000920031	0.000156179	-0.000665392	-0.00042117	-0.000155101	3.75788e-05	0.000668225		Trib3	0.000668225
A2M	-0.00030677	1.5298e-05	-5.23195e-05	0.000194891	-0.000681772	-0.000853453	-0.000309841	0.000685136	0.0977431	0.000710694	-0.000368523	-0.00162831	-0.000536999	0.00033972	0.000243545		A2m	0.000243545
ACOX2	0.000489578	-0.000264047	-2.59878e-05	0.00052326	-0.000541366	0.000429999	-0.000352005	-0.000606968	-0.000836008	0.000560232	-0.000640347	-0.000249819	-4.69057e-05	0.000317953	0		Acox2	0
ANG	8.00642e-05	9.65499e-05	0.000316203	-0.0002859	0.000223559	-0.000724499	-0.000504324	-0.00403583	0.000402273	-0.000525151	-0.000605224	0.000284842	0.000651851	0.000340644	0.000216832		Ang	0.000216832
APOC1	0.000343224	-0.000247177	-0.000141055	0.000280867	0.107872	-0.000309701	-0.000514313	0.000397439	3.73767e-05	0.0766716	-0.000557052	0.000946639	0.00031408	-0.000263439	0
APOC2	0.000362114	0.000484209	0.000165867	0.000744137	-0.000652441	-0.000580191	-3.92959e-05	-0.000478068	-1.96662e-05	-0.000958361	-0.000924074	0.000590858	-0.000370677	0.000368042	-0.000825239		Apoc2	-0.000825239
APOC3	0.000256747	0.000809801	0.000236077	0.000124158	0	0.000622407	-0.000446821	0	-0.000569434	4.66608e-05	0.000533411	0.0013998	3.22349e-05	2.89053e-05	-0.00010389
ARF4	-0.000113186	-9.42931e-06	-0.000512253	0.000533267	-0.0352157	-0.000111124	-0.000848438	0.000518887	0.000144263	-0.000904884	-0.000804725	0.000556853	0.000456801	-0.00108444	-7.05608e-05		Arf4	-7.05608e-05
C1QA	0.000438228	-0.000712165	0.000897958	0.000102642	-0.0758779	-0.000283157	7.66929e-05	0.000340502	0.000318178	0.10126	0.000352971	0.000378287	0.000479948	0.000242088	0.00046576		C1qa	0.00046576
C1R	-0.000268986	7.94225e-05	-0.000626176	-0.000148908	0.00069118	9.28108e-05	5.14164e-05	0.00441882	0.000275636	-0.000852597	-0.0194623	0.00108742	0.00058163	0.0102668	0.000505698		C1ra	0.000505698
C1S	-0.000302099	3.04952e-05	-0.000930322	-0.000208063	0.000799446	-0.000604024	0.000727661	0.00413361	-0.000469887	-9.53415e-05	-0.0269489	0.00194448	0.0283675	-0.000131496	0.000660844		C1s	0.000660844
C8A	5.97014e-05	-0.000542475	0	0.000270478	0.000888938	-0.000454243	0.000737042	0.000210542	0	5.72604e-05	0.000298078	0.000360062	0.000761176	0.000535821	-0.000316181		C8a	-0.000316181
C8B	-0.000611736	0.000656309	0	0.000366397	-0.000672629	0.000299674	-0.000779455	0	0.000276428	-0.000411473	0.000103345	0.000595682	0.000383751	-0.000684041	0		C8b	0
C8G	-0.000444919	-0.000845796	-0.000322601	-0.000842803	0.000279981	-5.39696e-05	0	-0.000485292	0.00069936	-0.000836809	0.000496786	-0.000323968	0.000807625	0.000551922	0.000227054		C8g	0.000227054
C9	0	8.67287e-05	0.000903293	0.000438104	0.000438176	0	0	0.000271582	9.3553e-05	-3.18256e-06	8.55307e-05	3.34275e-05	-0.000251448	-0.000730668	-0.000874105		C9	-0.000874105
CAPN2	-0.000364633	-0.000126409	0.000175738	0.000547707	-0.000773752	-0.000425636	1.61412e-05	0.00100241	-0.000415312	0.00147506	-0.000511884	-0.000139785	-0.000444255	-0.000629484	0.000192689		Capn2	0.000192689
CAPN5	0.000753227	-0.00200315	0.000280675	-6.05713e-05	0.000562176	-0.000837267	-0.000133179	-0.0235499	0.000840933	-5.1229e-05	0.000481403	-0.000684121	0.000111642	-0.00110594	0.000412223		Capn5	0.000412223
CFB	0.00042682	0.000141966	-0.000932561	-0.000474469	-5.87564e-05	-0.000153833	-0.000145288	-7.51333e-05	2.45828e-06	0.000399442	-0.000645881	0.00140304	-0.000434332	-0.000251132	0.000364899		Cfb	0.000364899
CFD	0.000490038	-0.000231319	-0.000281038	-0.000497322	-0.0407314	-0.000240176	0.122209	-0.000465487	-7.08299e-05	-0.000354642	0.000465559	0.000820321	-0.000297315	0.000156462	0.000900665		Cfd	0.000900665
CFH	-0.000189966	5.36942e-05	-0.00107672	-0.00119129	0.000497396	-0.000483126	0.000739306	-0.000667921	0.00105254	0.000671111	-0.000932724	0.00101388	-4.29614e-06	-0.00117199	0.00110786		Cfh	0.00110786
CFI	-0.000975784	-0.000290322	-0.000806596	0.00122455	0.000252988	0.0510715	0.000672538	0.0544009	0.00100395	-0.000214598	-0.00040588	0.0442308	-0.000507167	-0.0201677	-0.000565726		Cfi	-0.000565726
COMP	0	-0.000310268	0.000679252	-0.000638581	0.000266153	0.000892738	-0.000768264	0.000115821	0.000578945	0.00100158	-0.00125842	0.00248145	-0.000352748	-0.000818846	-0.000951521		Comp	-0.000951521
CPB2	-3.62257e-05	0.000509901	0.000157563	-9.28903e-05	-0.000544727	-0.000626064	0	0.000510055	-0.000450725	0.000623606	8.67871e-05	0.000200893	-0.000942567	-0.000465781	0		Cpb2	0
CPN1	0.00013138	0.000175536	-0.000624116	0.000691669	0	-0.000542198	0.000880122	-0.000223822	0.000459393	0	0.000161928	0.000647923	-8.9152e-05	0.000703775	0.000541677		Cpn1	0.000541677
CPQ	0.000670872	8.83406e-05	-0.00039418	-0.000632207	-0.000770069	-0.000153062	-0.000171227	0.00114073	0.000740569	0.000272627	-0.00132974	0.000513102	5.07188e-05	-0.000411822	0.0307929		Cpq	0.0307929
CRIP2	0.000815348	2.17667e-05	-0.000860016	0.000516331	-0.000941038	2.45622e-06	0.00103514	7.10565e-05	0.00080803	0.000475332	-0.000123854	-0.0486237	-0.000293559	1.08382e-05	0.000774017
CSRP1	-0.000984467	-0.000143995	0.000290444	0.000733233	-0.000517867	-0.000661484	-0.000828993	9.76719e-05	-0.000537833	-0.0012037	-0.00130851	-0.000258619	-0.000443917	0.000275464	-0.00039929		Csrp1	-0.00039929
CTSB	0.0148039	0.000540238	0.000406916	0.000388607	0.000285011	-0.000191872	-0.00070536	-6.86352e-05	-0.000143498	0.00281281	-0.000681689	0.000408694	0.000190496	-0.00104392	-0.000499021		Ctsb	-0.000499021
CTSE	-0.000927357	-0.106147	0	0	-0.000362164	0.000301069	-0.00053892	0.00030507	-0.000876053	0.000310007	0.000139943	-0.000488561	-2.4811e-05	0.000700892	1.16945e-05		Ctse	1.16945e-05
CTSH	-0.000368862	-0.0228508	-0.000112231	-0.000617994	-2.08771e-05	-0.000713072	-0.000875545	0.000140671	5.34196e-05	-0.000646423	0.000603926	0.00041856	0.000521742	-0.00124937	-0.000104162		Ctsh	-0.000104162
CTSK	0.000640763	0.000222202	-0.00100432	0.000147107	-0.00120246	0.000799543	-0.000933923	0.000132486	0.000647408	0.000164914	-0.000996982	0.135058	-0.000131074	-0.000721787	-0.000170629		Ctsk	-0.000170629
CTSO	-3.49494e-05	-0.00026827	-0.00056264	-8.76008e-05	-0.000103472	-0.000192708	-0.000448693	-0.000275428	-0.000528295	-0.00048557	-0.000555776	0.00103596	-0.000486485	-0.000977519	2.52074e-05		Ctso	2.52074e-05
CTSV	-0.000342196	-0.000295188	0.00092867	-0.000854192	-0.000256741	-0.000918788	-0.000360168	0.000292133	0.000120879	-3.75253e-05	-0.000850758	0.000191914	0.000371817	-0.000350126	-0.000561636		Ctsl	-0.000561636
DCT	-0.000872072	0.000463917	0.00102552	0.000102385	-0.000622109	-0.000735773	0.000579947	-0.000777572	0.000112638	0.000324293	0.000680695	-0.000589671	-0.000329868	0.000125535	5.15409e-05		Dct	5.15409e-05
DPP4	-0.00107827	0.000511287	-0.000761933	-0.00123882	-0.000221497	0.000411901	0.000151987	0.000364062	0.000146476	-0.000498326	0.00063255	0.000689884	0.000526992	-0.000502978	0.144982		Dpp4	0.144982
DUSP14	0.000670118	0.000101768	-0.000979633	-6.7756e-06	-0.001036	-0.000678252	-7.37163e-05	-0.000522711	-0.000472049	0.000167578	-0.000680374	0.000160921	-0.000559675	0.00307845	-0.000600816		Dusp14	-0.000600816
DUSP6	-0.00113803	-3.14578e-05	0.000472501	0.000616026	-0.000435823	-0.000140855	-0.000276054	0.00227745	4.72249e-05	-0.000208321	0.0159211	-0.000905918	0.000199958	-0.0285019	-0.000139364		Dusp6	-0.000139364
F10	0	0.000413622	0.000369755	0.000130973	0	0.000898162	0	-0.000489034	0	0	-0.00207182	0.000703096	-0.000211964	0.0291626	0.000228484		F10	0.000228484
F11	-0.00066307	-0.000871254	-0.000992869	0.000910649	0.000873621	0.000463216	0	0	-0.000588563	0.000506552	-0.000627782	1.81907e-05	0.000885953	0.000436625	0		F11	0
F12	0.000658069	-0.000403929	-0.000657328	0.000150105	-0.000153817	0.000889161	0.000795907	0.000516588	-0.000828823	-0.000995864	0.00065445	5.54228e-05	-0.0006465	3.45958e-05	0.000690102		F12	0.000690102
F13B	0	2.81137e-05	-0.000508568	-6.98224e-05	0.000475007	-0.000166679	0	0.000230867	0	-0.00047497	-0.00045502	0.000102427	0.000891405	1.84566e-05	0		F13b	0
F2RL2	-0.000380635	-5.9458e-05	-0.000501823	-0.000654869	0	0.000338073	0.000833045	0.000646323	9.34569e-05	0.000766406	7.60995e-05	-0.000412717	-0.000877836	-0.000437143	-0.000124723		F2rl2	-0.000124723
F3	-0.000447566	-0.000251465	0.000207884	0.000226571	-0.000395867	0.0585189	-7.35946e-05	-0.0198954	-0.000566769	-0.000213023	-0.000463592	-2.20456e-05	0.000121306	-0.000724176	6.95052e-05		F3	6.95052e-05
F8	-0.000632886	2.60894e-05	0.00058585	0.00118364	-0.000577056	-0.000608959	-4.40606e-05	-6.76351e-05	0.000799009	0.000291903	0.0579987	-0.000887363	0.000561906	-0.00814586	0.000559115		F8	0.000559115
F9	0	0	0	0.000270503	-0.000669415	0.000479783	-0.00015374	-0.00079481	0	0	-0.000446742	0.000231972	0.000203074	-0.000785949	-0.00093302		F9	-0.00093302
FGA	0.000677348	0.000175134	0.000349127	0.000825015	-0.000987575	1.29738e-05	0	-0.000503765	-0.000734502	0.000456042	-0.000691706	-0.00013926	0.000618601	-0.000728125	0		Fga	0
FGG	-0.000781926	-0.000246382	0.000255782	0.000319851	0.000984374	0.000167526	-0.0002013	0.000461802	0.000293703	-0.000967246	-0.00028403	-0.000372661	-0.000442258	0.000350038	0.000481046		Fgg	0.000481046
FN1	-0.000330679	0.221936	-6.12294e-05	0.000459442	0.312664	-0.000231157	0.00120449	0.00521983	-0.00924476	-0.00060801	-0.00112801	0.000339506	0.000587557	-0.000525803	-0.0172255		Fn1	-0.0172255
FURIN	0.000890273	6.64658e-05	-0.000705677	-0.000388405	-0.000252874	0.000281998	0.0002782	-0.00680836	-0.000884507	-0.000169577	-0.000197381	-0.000889478	9.1994e-05	-0.00129485	-0.000527969		Furin	-0.000527969
FYN	-0.0120113	0.000186491	-0.000811981	0.00047837	-0.000420249	-7.8976e-05	-0.000652396	0.000587881	-0.000644431	0.000357883	0.00117933	-0.000230324	0.000120848	-0.000677916	-0.000270029		Fyn	-0.000270029
GDA	0.000632388	-5.53952e-05	0.000500046	0.000524334	0.000255264	-0.000914347	0	0.000565173	0.000404242	-0.000711064	-2.16869e-05	0.000716712	-0.000728172	-0.000785101	0.12088		Gda	0.12088
GNB2	-0.000574434	1.20266e-06	0.000482516	0.000592013	-0.000964842	-0.000168503	-0.00098218	-4.37509e-05	0.000222041	-0.000361364	-0.000614057	-0.000363323	-3.54887e-05	-0.000482105	-0.000114641		Gnb2	-0.000114641
GNG12	0.000408485	-0.000147579	0.000448551	5.01479e-05	8.34939e-05	-0.000189978	0.000944821	-3.89386e-06	0.000754345	0.00263442	-0.000426022	0.000447707	-6.12344e-05	-7.27432e-05	-3.58115e-05		Gng12	-3.58115e-05
GP1BA	-0.000248592	0.000861776	-0.000343337	-0.000486417	-0.000311743	-0.000958972	-0.000566066	-0.000443413	0.000650146	4.73754e-05	0.000650317	-5.67576e-05	-0.000283123	-0.000468017	0		Gp1ba	0
GP9	-0.000398614	0	-0.000381647	-0.000593901	0	0.000633065	-0.000295382	0.000824972	0.000278588	0.000201026	0.000442564	0.000305215	-0.000822665	0.001	0.000250628		Gp9	0.000250628
HMGCS2	0	0.000294424	0.000315491	0	0.000332014	-0.000191396	0	-0.00607708	0	-0.000280899	-0.00103494	0.000594715	-0.000482993	0.00071995	-9.66094e-05		Hmgcs2	-9.66094e-05
HNF4A	0.000728212	-0.000334895	4.70083e-05	-0.000846695	-0.000321506	0.000806846	-7.57091e-05	-0.00038763	-0.000158488	-7.27385e-05	-9.89715e-05	-6.50447e-06	-0.000665999	-0.000724007	0.000358299		Hnf4a	0.000358299
HPN	-0.000597851	-0.000493619	0	-0.000494882	0.000850006	-0.00030813	0	0.000138489	-0.000511122	0.000672172	0.000437594	-0.000644719	-0.000507012	-0.00064479	0.000147569		Hpn	0.000147569
HRG	6.98387e-06	0.000854475	0.000678069	0.000153569	0	-0.000974962	0.000858666	-0.000907853	-0.000209827	0.000591244	-0.000314074	0.000118189	-0.00077318	-0.000248075	-0.00016882
HTRA1	-0.000701403	0.00013051	0.000721009	0.000392835	0.000718385	-0.000473954	0.000736851	0.00100554	0.000620705	0.000326403	0.000606582	0.000768089	0.000477217	-0.0153558	-6.32126e-05		Htra1	-6.32126e-05
ISCU	0.0124893	7.27924e-05	-6.28297e-05	0.000711157	-0.000422794	-0.000223295	-0.00125809	0.000181592	0.000462304	-0.00124913	-0.00131806	-0.000286449	0.000114368	-3.75178e-05	0.00053796		Iscu	0.00053796
ITGB3	1.16415e-10	0.000762933	0	0.000127561	-0.000186427	0.000639649	0.000563994	0.000321105	-0.000518501	-0.000645225	-0.000443842	-1.31468e-06	-0.000451075	-0.000690938	-5.4171e-06		Itgb3	-5.4171e-06
ITIH1	0	-0.000876798	-0.000474837	-0.000271713	0	0.000461821	0	-0.000430223	-0.000198014	0.000161979	0.000637191	-0.000219948	0.000476432	-0.000777409	0		Itih1	0
KLF7	0.00101173	-0.000139375	2.24701e-05	0.00167922	-3.66296e-05	-0.000504206	0.000305125	0.000621848	0.000103643	-0.000240047	-0.000736818	-0.000242044	-2.38534e-05	-0.000656276	-0.00021625		Klf7	-0.00021625
KLK8	0.000490854	2.81142e-05	0	-1.81923e-05	-0.000302639	-0.000108262	0	6.19346e-05	-0.000405621	0	-0.000937345	-0.000357808	0.000281834	0.000656257	0.000393156		Klk8	0.000393156
KLKB1	-0.000197743	-0.000537596	0.000289746	0.000317077	-0.000633066	-0.000892633	-0.000279552	0.00171775	-0.000394913	0.00026258	8.91827e-05	-6.41941e-05	0.00103326	0.00032625	0.000736092		Klkb1	0.000736092
LAMP2	-0.000581636	6.60833e-05	-0.000499684	0.000744807	-0.000245035	-0.000150455	-0.000334378	0.000340583	0.000576608	-0.0222588	-0.000987869	8.47259e-05	-3.8685e-05	-0.000829967	8.85084e-05		Lamp2	8.85084e-05
LEFTY2	0	-0.000409923	0.000194071	-0.000174514	0.000606964	0.000548934	0	0.000519998	0	-0.000909835	-0.000855198	-0.000305313	0.000540037	-0.000409797	8.43856e-05		Lefty2	8.43856e-05
LRP1	0.000309329	0.000103226	0.000987678	0.000370926	-0.000244139	-0.000553911	0.000430333	0.0269261	0.000107764	0.000159862	-0.00970871	0.210469	0.0715802	-0.000655093	0.000173917		Lrp1	0.000173917
LTA4H	-0.000134389	-0.000283422	-0.000481164	0.000416235	0.000292082	0.00056489	-0.000292493	0.00164452	-0.00038628	-0.00141878	-0.000454864	-0.00122587	-0.000543141	-0.000327722	5.78833e-05		Lta4h	5.78833e-05
MAFF	-0.0013387	-3.39707e-05	-0.00026313	0.000483163	-0.00106178	-0.000757096	0.0004081	-0.00436415	-0.000542614	-0.00112851	-0.000518625	-0.000603224	-0.000453782	0.000261343	-0.000253166		Maff	-0.000253166
MASP2	-0.000310171	0.000632408	0	-0.000445001	0.000894792	-0.000210334	-0.000445929	0.000863034	-6.11143e-05	-0.000907022	0.000307212	0.000687823	0.000578356	0.000332385	3.85433e-05		Masp2	3.85433e-05
MEP1A	0	0.000290418	0	-0.000930253	0.000358521	0.000529587	-0.000334272	-0.000524646	-0.000591664	-0.000531666	0	0	0	6.02093e-05	6.9705e-05		Mep1a	6.9705e-05
MMP1	-4.35207e-06	-0.000188288	0.000987784	-0.000796079	-0.000811204	0.000177521	0.000608315	-0.000461088	0.000634578	-0.000889063	0.00106216	-0.000529938	-0.000832914	0.000444384	-0.000907392		Mmp1a	-0.000907392
MMP10	0.000621053	0.000904946	-0.000487895	0.000679356	0.000775143	-0.00041825	-0.00057693	0	0.000215996	-0.000826776	0.000314407	-0.000856385	0.000113538	-0.000587546	-0.000139039		Mmp10	-0.000139039
MMP11	0.000911726	-5.85926e-05	-0.000497363	0.000304271	0.000153353	0.000922779	-0.000111731	-0.00035335	0.000430591	0.000794253	-0.00144376	-8.21059e-05	0.136608	-0.000788061	-0.000239434		Mmp11	-0.000239434
MMP14	-0.000854997	0.000655866	-0.000955797	-0.000454704	0.000525119	5.45097e-05	-0.000822241	-1.9757e-05	0.000196184	-0.00115559	-0.00171075	0.000508146	0.091439	-0.00649931	-0.000318465		Mmp14	-0.000318465
MMP15	-0.000770654	0.0001206	0.000545954	0.000664116	-0.00031984	0.000140547	-0.000435404	-0.000269239	0.000111969	-3.47411e-05	0.000641931	-0.000101895	-0.000671769	3.84133e-05	-0.000173739		Mmp15	-0.000173739
MMP3	0.000428441	0.000164752	0	-0.000110257	-0.000862418	-0.000351726	0	9.47726e-05	-0.000888381	0	-0.000839851	0.000172545	-0.000303945	0.00023244	0.000167735		Mmp3	0.000167735
MMP7	-0.000545244	-0.13694	1.58137e-05	0.000250205	0.000780252	0.225496	0.000617243	0.0184799	-0.000249327	-0.000548584	-0.000210023	-0.000617889	0.000155009	0.000466874	0.000789252		Mmp7	0.000789252
MMP8	0.000560128	-0.000739684	0	-0.000564908	-8.09168e-05	-0.000661333	-0.000954193	-0.000357793	-0.000144103	0.000336484	-1.16415e-09	0	0	0.000504299	0.000841135		Mmp8	0.000841135
MSRB2	0.000372917	3.15233e-05	5.67082e-06	0.00038876	-0.000484264	-0.000154848	-0.000955138	0.00111543	-0.000366336	-0.00065813	-0.00109638	0.000664487	-0.000241475	-5.35771e-05	0.000505586		Msrb2	0.000505586
MST1	0.000118674	-0.000177399	1.57059e-05	-0.000361468	-0.000826352	0.000205407	0.000422113	-7.27432e-05	0.000383222	4.30642e-05	-0.000463192	0.000310966	0.00111139	0.000703329	-0.000669663		Mst1	-0.000669663
P2RY1	0.00100421	0.000284659	-0.000472453	0.00118228	-0.0002845	-0.000380011	-0.000103424	0.000833308	-0.000124948	-0.00094212	0.000863735	-2.18885e-05	0.000935366	4.08269e-06	0.000782548		P2ry1	0.000782548
PDGFB	0.000748894	0.00014926	0.000522722	0.000511659	-0.00105114	0.000361647	0.0013217	-0.000541377	-0.000474788	-0.000330025	-0.000252096	-0.00100144	0.000404425	1.91216e-05	0.00024084		Pdgfb	0.00024084
PEF1	0.000190524	-0.000138301	-0.000846477	0.000365185	-1.12004e-05	-0.000345357	-0.00047215	-0.00466956	2.74321e-05	0.000107832	-0.00041388	-0.000707151	-6.26355e-05	-6.18896e-05	-0.00039051		Pef1	-0.00039051
PLAU	-0.00059721	0.000996849	0.000523082	0.00192091	-0.000502474	0.000663953	0.000231861	-0.000317225	-0.000115511	0.00068392	-0.00155728	0.000429581	0.000267802	-0.000143659	0.000500938		Plau	0.000500938
PLEK	-0.000206855	0.000509071	-0.000389188	-0.000663254	-0.000110458	-0.000567156	-5.09741e-05	5.52196e-05	-0.000545468	-0.000371214	0.000723577	-0.000692857	1.77617e-05	-0.000858309	0.000974893		Plek	0.000974893
PLG	-3.3015e-05	-0.0006923	-0.000486245	-0.00016521	0.000427896	0.000418862	0.00043077	-0.000441018	0.000534225	0.000369607	0.000218447	-0.000321645	-0.00082829	0.000728073	-0.0007726		Plg	-0.0007726
PREP	-0.000604508	-0.000379048	-0.000313302	0.000247253	-0.000673599	-0.000332942	-0.00028421	-0.00732744	0.000436329	-0.00116311	0.000465158	0.000190445	-0.0005954	-0.00040199	-0.000367416		Prep	-0.000367416
PROC	-0.000218177	8.75464e-05	0.000637423	0.000354904	-3.76305e-05	-7.23696e-06	0.000627248	-0.000636189	-0.000139504	7.80419e-05	-0.000850703	-0.000119808	0.000450076	-0.000147761	-0.000412384		Proc	-0.000412384
PROS1	-0.000823488	-0.000255613	0.000935914	0.000536712	0.000347606	-0.000609292	-0.000779541	-0.000499328	-5.66533e-05	-0.000927349	-0.00112275	0.000370033	-6.27413e-05	-0.00119195	-0.000329472		Pros1	-0.000329472
PROZ	0.000268871	-7.53934e-05	0	-0.000584289	0	-0.000875968	0.000465079	-0.000238562	0.000604247	0.000966737	0.000962537	0.000628255	0.00075702	-0.000948241	0.000957279		Proz	0.000957279
PRSS23	-0.000271424	0.095113	-0.000181791	0.000499884	-0.000727108	0.000788461	0.000699452	-0.00013903	0.00011785	0.000630383	-0.000500599	0.000536213	-0.000113529	-0.000701243	-0.000362949		Prss23	-0.000362949
RABIF	4.44638e-05	-9.11071e-05	4.267e-05	-0.000868872	-0.000311605	-0.000354913	-0.000748408	-0.000535127	-0.000385075	-0.000823102	-0.000579466	-0.000878143	-0.000406393	0.000153557	4.77015e-06		Rabif	4.77015e-06
RAC1	0.000364932	-4.0612e-05	0.000384643	0.000328411	0.00034241	-0.00016459	-0.000824761	0.00110709	8.87673e-05	-6.94621e-05	0.000447295	-4.77055e-05	-0.000280977	-0.000991756	-0.000259785		Rac1	-0.000259785
RAPGEF3	0.000893244	-3.11171e-05	0.000928853	0.000375851	0.000536665	-0.000779545	0.000191312	-0.00143432	-0.000746228	-0.000456855	0.000795226	-0.00092117	-0.00026722	-0.000633818	0.000242172		Rapgef3	0.000242172
RGN	0.000736233	0.000226851	0.000697527	-0.000698991	7.49396e-05	-0.000828801	-0.000454835	8.71625e-06	-0.000415215	0.000986084	-0.000140326	0.000222981	7.49081e-05	0.000585194	0.000776644		Rgn	0.000776644
S100A1	0.0007104	-0.000187693	0	-0.000995418	-0.000481776	0.000842996	0.000936718	-0.000774092	-0.000396484	0.000271706	-0.000236162	-0.000336299	-0.000807352	-0.000509786	0.000571858		S100a1	0.000571858
S100A13	-0.000533806	0.000795948	0.000643004	3.15869e-05	0.000200569	-8.48703e-05	4.07971e-05	-0.00488614	0.000545941	-0.000826034	-1.48206e-05	7.88634e-05	0.000203519	-0.0188821	-0.000574899		S100a13	-0.000574899
SERPINA1	-0.000855969	0.000226798	0.000926346	-0.000812512	-0.000412755	-0.000360024	0.00779799	0.0297498	-1.95606e-05	-0.0422306	-0.000307814	0.000297751	-0.000468179	-0.00105991	0		Serpina1e	0
SERPINB2	8.62883e-05	0.000637553	4.29786e-05	-0.000477021	0.000812953	-0.000962157	4.53873e-05	0.000779246	-0.00028573	-0.000808231	2.29323e-05	0.000548551	-9.88739e-06	0.000319226	-1.54137e-05		Serpinb2	-1.54137e-05
SERPINC1	0	-0.000768572	-0.000926379	-0.000955137	-0.000955941	0.00081565	0.000398836	0.000972106	-0.00047539	-0.000147351	-0.000738599	0.000271907	-0.000758244	-0.000160044	-0.000346059		Serpinc1	-0.000346059
SERPINE1	0.000250096	0.245009	-0.000229205	0.0091852	-0.000161355	0.000820685	-0.000287193	0.00110353	-0.000400633	-0.00109414	-0.00181113	0.00116623	0.0996931	-0.0105691	-0.0305305		Serpine1	-0.0305305
SERPING1	-0.000834234	-3.53881e-05	-3.94435e-05	0.000496874	-0.00234726	-0.000429471	-0.000500192	0.0175392	0.0741747	-0.00193626	-0.000969449	-0.000145037	0.000283858	0.000303665	-0.000752666		Serping1	-0.000752666
SH2B2	0.000569857	5.06071e-05	0.000603802	0.000399257	-8.73355e-05	0.000809013	-0.00128066	-0.000447477	-0.000703113	-0.000304053	-0.000283797	0.00090068	-0.000427806	-6.90889e-05	0.000336351		Sh2b2	0.000336351
SIRT2	-0.000148442	0.000926305	0.000319699	0.000119021	-8.08617e-05	-0.000258043	-0.000156112	-0.00129795	-0.000390195	-0.000570806	-0.000368365	8.06481e-05	8.46383e-05	-0.000251145	-0.000134462		Sirt2	-0.000134462
SPARC	-0.000551739	0.0064467	0.000335992	0.000392361	0.000115282	-0.000572423	-0.00015687	-0.000513006	-0.00104544	-0.00154542	-0.00097965	0.000120987	0.000248334	0.00104899	-0.0173168		Sparc	-0.0173168
TF	-0.000194582	-0.000739768	-0.000595686	-6.54419e-05	-0.00062031	0.000144362	1.48903e-05	0.000404703	-7.87596e-05	-9.4556e-05	-0.000552048	-0.000643272	-0.000464405	0.000503058	0.00122008		Trf	0.00122008
TFPI2	-0.000961667	0.00038934	-0.000817715	-2.639e-05	0.000231145	-0.00054696	-0.000285608	0	0.000823897	0.00117572	-0.000712445	0.000220924	-0.000507954	-0.00103151	-0.00011355		Tfpi2	-0.00011355
THBS1	-0.00099971	-3.57828e-05	-0.000162205	-0.000158942	-0.0690257	0.000454029	0.000645221	-0.0058677	-0.00982107	-0.000369026	-0.00779208	0.0242625	0.000441734	-0.000251694	-0.000533971		Thbs1	-0.000533971
TMPRSS6	-0.000581023	0.000181545	0.00035928	0.000854685	0	0.000262924	0	0.000819267	0.000735556	-0.000194539	-0.000275612	3.35342e-05	-6.70901e-06	-0.000334586	0.000346105		Tmprss6	0.000346105
USP11	0.000477221	0.000131262	0.000317945	0.000350904	-0.000423686	-0.000327527	-0.00025468	0.00165931	-0.000286228	0.001214	-0.000298084	-0.000359603	0.000439282	-0.000295812	0.000170841		Usp11	0.000170841
WDR1	0.000103155	-7.01539e-05	0.000388427	0.000357032	0.000169846	-0.000211226	-0.000921451	0.000275585	-9.20953e-05	-0.000218882	-0.000869627	-0.000256203	-0.000640386	-0.000172869	-9.89991e-05		Wdr1	-9.89991e-05
ADRA2B	0.000357604	-0.000683008	-0.000507986	0.000656243	0.000414599	8.4746e-05	0.000477186	0.00029311	-0.000604135	-0.000257779	0.000571633	0.000707121	0.000337048	-0.000363629	0.00093238		Adra2b	0.00093238
AKAP10	0.000152446	0.00052064	-0.000731479	0.00126373	-2.13149e-05	0.000167377	0.000203299	0.000670246	-0.000252946	0.00103215	-0.000849309	-0.000432438	-0.000264556	-0.000759008	0.000231915		Akap10	0.000231915
APOA4	0	-0.00068899	0.000924063	0	3.15219e-05	0.000473167	-0.000672285	-0.000519751	-0.000806268	0.000783356	4.39422e-05	6.02825e-05	0	-1.15645e-05	0		Apoa4	0
APOBEC3F	-0.000445389	0.000729935	0.000566395	0.000224343	6.32453e-05	-0.00024084	3.33191e-05	0.000331097	-0.00052346	-0.000396936	0.000655892	-0.000306882	-6.60171e-05	-4.26117e-05	0
APOBEC3G	0.000111639	-0.000142457	0.000526908	0.000548628	0.000497679	-0.000625617	-0.000831974	0.00142346	0.000421426	0.000971257	6.66247e-05	6.25682e-05	-0.000113031	-6.86384e-05	-0.000558522
ATOX1	5.1636e-05	7.8572e-05	-7.08082e-05	-2.33254e-06	0.000466872	-0.000518727	-0.00116289	-0.000570686	-0.000240458	0.000128969	-0.000358246	3.32763e-05	-0.00045923	-0.00117354	-0.000144415		Atox1	-0.000144415
BRPF3	-0.000737344	0.000174727	-0.000892489	0.00118011	0.000988468	0.000222282	-0.000340216	0.000724561	-0.000312957	7.69141e-05	0.000528027	0.000315797	0.000408664	-0.000767384	0.000921717		Brpf3	0.000921717
C1QC	-0.000162208	0.000392863	-0.000386884	-0.000658455	-0.0567931	-0.000745398	-0.000107007	3.0163e-05	0.000459216	0.0871657	0.0002625	0.000421048	-0.000653344	-7.9117e-06	0.000570831		C1qc	0.000570831
C4BPB	-0.000428536	7.42942e-05	0	-0.000160757	-0.000579473	-0.000149668	0	-0.00012298	-0.00064193	0.00024084	-0.000608807	-0.000909681	-0.000404212	-0.000468704	-0.0002294
CA2	0.000375397	-0.000567316	0.000560284	-0.0466145	0.000450723	0.000128094	-0.000793483	-0.00102603	-0.00067906	6.65492e-05	5.74071e-05	2.25586e-05	-0.000355953	0.000688255	-0.000151549		Car2	-0.000151549
CALM1	-0.00090265	-1.59471e-05	-0.000751835	0.000311171	0.000472201	-0.000252136	-0.000774524	0.000721362	4.85926e-05	-0.000241252	-0.000396364	-0.000489037	0.000241044	8.47093e-05	0.000197942
CALM3	0.000539828	5.90861e-06	0.000392834	0.000324611	0.00182105	-6.33071e-05	-0.000782596	-0.000170481	-0.000399541	-0.000374511	-0.00149834	-0.000279965	-8.94687e-05	0.000300387	-0.000989191
CASP10	0.000361963	-0.00042357	3.74258e-05	-0.000537676	-0.000202837	-0.000384111	-0.000127667	0.00246143	-0.000403954	-0.000435651	0.00039869	-0.000689077	-0.000541209	0.000196618	0
CASP5	0.000491592	-0.00018968	-0.000918572	0.000161184	0.000651574	-0.00073054	-0.000480804	0.000497346	-0.000588287	0.0013477	-0.000823006	-0.00064679	0	0.000440655	0
CBLB	0.0132034	7.61207e-05	-8.03956e-05	0.000484099	0.000493544	0.000177556	-0.000559623	7.82373e-05	-0.00063003	0.000425927	-0.000709449	-0.000300894	-1.8985e-05	-0.000423427	-0.000271615		Cblb	-0.000271615
CD46	-0.000250628	-0.000134658	9.61467e-05	0.000977948	-0.000331808	-0.000650751	-0.000836814	0.0141	9.53812e-05	-0.000776774	0.000349988	-9.92221e-05	-0.000257779	-0.000283844	-0.000338958		Cd46	-0.000338958
CD55	-0.000697285	-6.30708e-05	0.000122196	-0.000181285	-0.000542493	-0.000423526	-0.000128706	-0.00132036	-0.000759305	-0.000611512	0.0113676	-0.000934141	-0.000109779	-0.00134282	0.0503906		Cd55	0.0503906
CD59	0.00117435	0.000520173	0.00118112	0.000284291	-0.000264668	-0.000616406	-0.00407555	-0.00221294	0.00105913	-0.000322392	-0.000483614	-0.000847564	-0.000200753	-0.000355017	0.000135751		Cd59b	0.000135751
CDA	0.00033418	-0.000224061	-0.000620935	-0.000383325	0.000523842	0.000515893	-0.000658709	-0.000138814	-0.000236568	-3.95671e-05	0.000182824	-0.000314839	-0.000152279	0.000331799	-0.000251122		Cda	-0.000251122
CDH13	-0.0006009	-0.000628409	-0.00092364	0.000461402	0.000923132	0.000290519	0.000444626	-0.00123579	0.000852632	-6.5713e-05	0.0104239	-0.000646658	7.40827e-05	-0.00077183	4.81173e-05		Cdh13	4.81173e-05
CDK5R1	0.000392382	-0.000621599	-0.000928246	-0.000361346	-0.000663599	0.000709719	0.000516544	-0.000470487	0.000558251	-0.000463818	0.00074907	0.000668547	-0.000835	-0.00107973	-0.000708045		Cdk5r1	-0.000708045
CEBPB	-0.000797437	3.54264e-05	-0.000355673	0.000506347	0.00010128	-0.000123443	-0.000148496	0.00101779	-0.000668714	-0.00060722	-0.00147831	0.000590823	0.000219869	0.000124	-0.000250139		Cebpb	-0.000250139
COL4A2	0.000811962	0.000421233	0.00069645	0.000580036	-0.00016093	0.000814855	-0.000760792	-0.00092034	0.000849359	-0.000657803	-0.00110344	-0.000266306	0.000442326	-7.26572e-05	-0.000304638		Col4a2	-0.000304638
CP	0.000951719	0.000190226	-5.20442e-05	9.79029e-05	-0.000421036	-0.000195165	0.000558959	0.00195366	-0.000326128	0.00112102	-0.000465174	0.000310067	0.000833044	0.000647007	0.000553215		Cp	0.000553215
CPM	0.000576548	-9.52568e-05	-5.78514e-06	-0.000373165	0.000104151	-0.000583952	-0.000127327	0.00030743	0.000878135	0.000228794	-0.000377565	0.000161464	-3.39479e-06	-7.10294e-05	-0.00092006		Cpm	-0.00092006
CR1	8.33044e-05	-0.00019446	-0.000919656	-0.000676578	0.000933955	0.000377565	-0.00113351	-0.000322519	-2.86085e-05	-0.000921987	-0.000857257	0	-0.000848015	-0.001	-0.000454682
CR2	-0.00051606	-0.000674822	-0.000473152	-7.03359e-05	0.000217117	0.000516338	0	0.000442291	0.000454865	-0.000744434	0	-0.000538169	0	0	-0.000886949		Cr2	-0.000886949
CTSC	-0.000237733	0.000597586	0.000667818	0.000169844	-0.00090961	0.234574	-0.000880951	0.000226701	-9.09594e-05	-1.14997e-05	-0.00113994	0.000804472	0.00100396	-0.00388226	4.06546e-05		Ctsc	4.06546e-05
CTSD	-4.19086e-05	5.29341e-05	0.000410267	0.000268228	3.10905e-05	-0.000458336	-0.000208989	-0.00135654	-0.00013439	-0.000331589	-0.000705851	-9.92908e-05	-0.000535556	-0.000795334	0.000127544		Ctsd	0.000127544
CTSL	-0.00102019	0.00712426	-7.78172e-06	0.000931978	0.000331565	-0.000316048	-6.64314e-05	0.00117868	0.000215249	-0.000391059	-0.000930204	0.000166642	-0.000477713	-0.000743323	0
CXCL1	-0.000487746	-0.000261715	-0.000587029	0.000248624	0.000278143	0.240795	0.000233822	0.000588229	-0.000701442	-0.000163853	-0.000404844	-0.00031049	5.01663e-06	-0.000944683	0
DGKG	0.000823765	0.000760574	0.000606067	0.000225799	5.31601e-05	0.00033823	0.000237067	-0.000142372	-0.000354397	3.70182e-05	-0.000939092	-7.63796e-05	0.000142541	6.1174e-05	-0.000599597		Dgkg	-0.000599597
DGKH	0.00692445	0.000127533	-0.000345312	0.000304806	-0.000432828	-0.000228717	0.000398252	-0.00186292	-0.00017689	-0.000520878	-0.00103335	-0.00139005	-0.000367639	-0.000617113	-0.000908968		Dgkh	-0.000908968
DOCK10	-0.00120179	0.000617069	-0.000276589	-6.07426e-05	3.6554e-05	-0.000272266	-0.000771248	-0.000621791	-0.000310874	-0.000182879	-0.000110635	0.000776898	-0.000627597	0.000640502	-1.9698e-05		Dock10	-1.9698e-05
DOCK4	0.000959856	0.000218608	-0.000706499	-0.00105478	0.000679122	0.000109734	-0.000456857	0.00696479	0.000627865	-0.000238126	0.000372372	-0.000917762	0.000285731	-0.000216352	0.000170562		Dock4	0.000170562
DOCK9	-0.000570066	0.000205617	-0.00134603	-8.9222e-05	-4.32144e-05	0.000149741	0	0.00109737	-0.000386264	0.000356392	0.0279418	-0.000743161	0.000180339	-0.000634984	-0.000324711		Dock9	-0.000324711
DUSP5	0.000227162	-0.000131065	0.000633494	-0.000460264	0.000144146	0.000787189	-0.00100283	-0.00520945	-0.000807376	-0.00148548	0.0197044	0.000579516	-0.00107473	-0.00639899	0.000688043		Dusp5	0.000688043
DYRK2	0.000520786	-0.000409525	0.000254714	0.000614358	6.44802e-05	-9.74801e-05	0.000810775	0.000848525	-0.000781678	-0.00195473	-0.000726856	-0.000403414	0.000595537	-0.00100933	1.54979e-05		Dyrk2	1.54979e-05
EHD1	-0.000579941	-1.99445e-05	-1.5757e-06	0.000649067	0.000235951	-0.000252163	0.000300744	-0.000138754	0.000224053	-0.00131593	-0.000276187	-0.000756375	0.000294716	-0.000353829	0.000495446		Ehd1	0.000495446
ERAP2	-0.000313705	-0.000183637	-0.000246317	-2.36325e-05	2.06208e-05	-4.5092e-05	-0.00101642	0.000772547	-8.37073e-05	-0.000191808	-0.000689768	0.000987792	-2.9488e-05	-0.000944571	-0.000666946
F5	-0.000804487	-0.00033658	0.000770847	0.000166457	-0.000528734	-0.000280969	0	0.00262037	0.000388124	-0.000314218	0.000382765	0.000750751	2.64326e-05	6.08696e-05	0.000548177		F5	0.000548177
F7	0.000560522	-0.000517674	0.00040108	-0.000602861	-1.36015e-05	0.000543003	0	-0.000564646	-0.000535592	-5.0988e-05	6.37592e-05	-0.000581179	-0.000909637	-0.000968261	-0.000446561		F7	-0.000446561
FCER1G	0.00058525	-0.000678797	0.0274584	0.000676643	0.000192209	-0.000174727	-0.000870904	-0.000251037	-3.73542e-05	0.00222654	-0.000634622	-0.000666051	0.000967831	-0.000614299	0.0257557		Fcer1g	0.0257557
FCN1	0.000208512	-0.000979214	-0.000241023	0.000135176	-0.00111271	-0.000805031	0.205838	-0.000178999	-0.0121299	-0.0431889	-0.000366922	-6.28377e-05	-1.00437e-05	0.000586215	0		Fcnb	0
FDX1	-0.000457291	3.47573e-05	-9.36618e-05	-0.00023451	-0.000419575	-0.000244649	-0.000997126	-0.00424955	-0.000145007	-0.015794	-0.000520667	0.00033578	-0.000107762	-0.000850609	0.000276152		Fdx1	0.000276152
GCA	-0.000742099	-0.000252156	-0.000332922	0.000668686	-0.0082292	-0.000689244	-0.000739096	-0.0004296	0.000146792	-0.0335576	0.000276857	0.000425093	-2.85787e-05	-0.000202836	-0.000791026		Gca	-0.000791026
GMFB	-0.00014847	-0.000180178	0.000164918	-5.51831e-05	8.13808e-05	-0.000494514	-0.000913936	0.000503207	-6.83612e-05	-0.0010427	-0.000105761	2.39904e-05	0.00022005	0.000119012	0.000344928		Gmfb	0.000344928
GNB4	0.000320453	0.000478961	0.000631986	0.000703175	0.00010454	-0.000588158	-0.000523409	0.000416672	0.0248819	-0.000853282	-0.000534916	-0.000115346	0.000213603	-0.000354465	-0.0329395		Gnb4	-0.0329395
GNG2	-0.00121446	-2.09911e-06	0.000827367	-0.000256419	0.000326961	0.000478539	-0.000276395	-7.52277e-05	-0.000284179	-0.00124122	-0.000331474	0.00118073	0.000324535	-0.000521034	-0.000426597		Gng2	-0.000426597
GNGT2	0.000517733	-0.00060509	-0.000452874	-0.00033523	-0.000271111	0.000644421	-0.000827707	-8.04084e-05	7.72502e-05	-0.000436918	0.000968228	2.32108e-05	0.000747039	0.00047034	0.0866097		Gngt2	0.0866097
GRB2	-0.000220682	5.07212e-06	0.00024893	-0.00025176	-0.000462275	-0.000568995	-0.000817443	-0.000290363	-0.000211128	-0.000106971	-0.000329304	-0.000922967	0.00024404	-0.000701096	0.000424137		Grb2	0.000424137
GZMK	0.0409354	-3.36429e-05	-0.000360187	-0.000117808	-2.1546e-05	-0.000490196	-0.000493233	-0.000160691	-0.000685946	0.00257061	-0.000279583	0.000341061	9.30927e-05	-0.00056223	0		Gzmk	0
HPCAL4	-0.000453573	0.000502676	0.000622812	-0.000874127	0	0.000878145	0.000674676	0.000101022	0.000737197	-0.000467709	0	0.0002714	-0.000137309	-0.000954122	0.000858059		Hpcal4	0.000858059
HSPA1A	-0.000331731	-0.00016695	0.000408403	0.000577234	-0.000797655	-7.23075e-05	-0.00110629	0.000232978	-0.000376876	0.0102287	-0.000641972	0.000533112	0.000124968	-0.000318274	-0.000332107		Hspa1a	-0.000332107
HSPA5	-0.000226866	4.67018e-06	-1.90209e-05	0.0003954	-0.000337357	-0.000216552	-0.00098034	-0.00464534	0.000127245	-0.00400586	-0.000523151	0.000339935	-0.000230531	-0.000820032	-0.000386732		Hspa5	-0.000386732
IRF2	0.000136095	9.77563e-05	-0.000203178	-0.000397111	-5.75095e-05	-0.000445384	-0.000877188	0.00110298	6.81842e-05	-0.000751097	9.2446e-05	-8.17605e-05	0.000491156	-0.000951608	-0.00027746		Irf2	-0.00027746
ITGAM	0.000213638	-0.000692961	0.000656127	-0.00018792	0.000706127	-0.000213091	8.68629e-05	0.00106966	-0.000213118	-0.000792142	-0.000851059	-0.000765203	0.000478387	-0.000201469	0.0443197		Itgam	0.0443197
KCNIP2	0.000920084	-0.000757512	-0.000706751	0.000249851	0	0.000132155	-0.000194068	0.000403057	-3.95795e-05	0.000456544	-8.34191e-05	-0.000419788	0.000875153	0.000762548	0.000496091		Kcnip2	0.000496091
KCNIP3	0	-0.000625048	0.000976545	-0.00022084	7.37081e-05	-0.000120525	0	-0.000573182	0.000717486	0.000682832	-0.000779697	-3.61091e-05	-8.10309e-05	-0.000313711	-0.000626088		Kcnip3	-0.000626088
KIF2A	-0.000893356	1.64169e-05	0.000274321	0.000844005	5.34328e-05	-0.000546664	-0.000668736	0.000808529	-0.000397273	-0.00120517	0.000399148	-0.000343004	0.000836197	-0.000293352	6.87548e-05		Kif2a	6.87548e-05
KLK1	-0.000854935	-0.000100666	-0.00061586	0.000263097	-0.000544505	-0.000544572	-0.000414152	0.0071114	-6.47033e-05	0.000285808	-0.000760597	-0.000775944	0.000851838	-0.000487403	0.000782434
KYNU	-0.000128589	-2.76805e-05	-0.000792218	-5.68558e-05	-0.000125223	0.000158889	0.00020817	-0.00037605	-0.000248229	3.51181e-05	0.000632187	0.000794781	-0.000890465	-0.000828596	-0.000473125		Kynu	-0.000473125
L3MBTL4	0.000541062	-0.000573932	-0.00034708	-0.000429982	-0.000320344	-0.000407827	0.000225022	0.00207546	-0.000168014	4.96065e-05	0.000267279	-0.000176816	0.000573634	-0.00024827	-0.000224581		L3mbtl4	-0.000224581
LAP3	-9.97323e-05	-3.31321e-05	0.000448896	-0.000671488	-0.03963	-0.000465726	-0.00100025	0.000668754	8.17202e-05	-0.000338354	0.0271406	0.000148717	-0.00047709	-0.0023313	-0.000492838		Lap3	-0.000492838
LIPA	-0.000800147	-0.000162117	-0.000212866	-0.000437536	-1.64227e-05	-0.000718671	-0.000196735	-0.000607761	0.0193671	-0.000631587	-0.000358608	-0.000345402	9.90491e-05	-0.00073412	8.24275e-05		Lipa	8.24275e-05
LTF	-0.000877489	3.06946e-05	-0.000257343	0.000121429	0.000747905	-6.96939e-05	-0.000726506	0.000220071	-0.000440426	0.000594834	0.00019503	0.000786177	0.000798424	-0.000235742	-0.000581266		Ltf	-0.000581266
MMP12	-0.000532006	-0.000865992	0.000950324	-0.000722528	-0.000113359	-0.000438878	-0.000978837	0.000422129	0.000786978	0.000761192	-0.000119486	0.000467312	-0.000576976	-0.000921672	-0.000562034		Mmp12	-0.000562034
MMP13	0.000765751	0.000588126	-0.000695631	0.00053373	0	3.29147e-05	0	-0.000265968	0	-0.000642194	0.000739212	0.000574001	-0.00089086	-0.000575931	-0.000655504		Mmp13	-0.000655504
MSRB1	0.0008149	0.000172921	-0.000540376	-0.000863132	-0.0005294	-0.000205746	-0.00116557	0.0016911	-0.000140646	-0.000919332	-1.48204e-07	-8.98166e-05	-0.000299323	0.000153627	0.00085242		Msrb1	0.00085242
MT3	0.00103624	4.35163e-05	0.000784298	0.000340376	0.000279385	0.000801043	-0.000145419	0.000520678	0.000887253	-0.000106338	-0.000164135	-0.00087141	-0.000800175	-0.000902991	-0.000551303
NOTCH4	-8.56428e-05	-0.000148957	-0.000915346	-0.000283876	0.000305993	0.00055343	-0.000909088	-6.03148e-06	0.000709889	-0.00100099	0.074971	-0.00439795	0.000424994	-0.0259574	-0.000720239		Notch4	-0.000720239
PCLO	0.000328964	0.000605638	-0.000880435	0.000581027	0	-0.00043171	-0.000544097	0.00166513	-0.000714896	0.00065839	0.000547386	0.00149273	-3.78441e-05	-0.000698408	0		Pclo	0
PDP1	-0.000434648	-0.000189502	0.000692142	-0.000216371	-4.4281e-05	-0.000674167	-0.000616195	0.000340544	-0.000509769	-0.00048318	-0.000744213	0.000140564	-1.47373e-05	0.000364734	-0.000152737		Pdp1	-0.000152737
PHEX	0.000402633	-0.000596139	0.000518088	-0.000740055	-0.000728089	-0.000415547	0.000505111	-5.87266e-05	0.000379473	-0.000983111	0.000811861	-0.000529869	0.000183543	-0.000369721	-0.000533228		Phex	-0.000533228
PIK3CA	0.000282237	0.000212787	-0.000518844	-9.60014e-05	8.19528e-05	-0.000421879	-0.000835133	0.00605063	5.03209e-05	-0.000811473	-0.000807657	-0.000558756	0.000737296	-0.000111125	0.000176518		Pik3ca	0.000176518
PIK3CG	0.000511751	-0.000654909	9.20783e-05	0.000837907	-0.000431421	0.000726393	-0.000679294	-0.000229461	-0.000758377	-0.000574167	-0.000656971	-0.000417609	0.000184245	-0.000510904	0.00078139		Pik3cg	0.00078139
PIK3R5	-0.000227866	-0.000248682	0.000504009	-0.00137463	0.000237733	0.000691805	-0.000561457	-0.000164192	-0.000156109	-0.000162546	-0.000623949	0.000914728	0.000818595	0.000120017	0.000136453		Pik3r5	0.000136453
PIM1	-0.00568005	8.681e-05	-0.000217396	0.000830313	0.00114049	-0.000467374	-8.40588e-06	-0.000345409	-0.000192003	0.00122902	-0.000678895	0.00237713	0.000219606	-0.00128574	0.0401		Pim1	0.0401
PLA2G4A	-0.000317879	-0.000411214	-0.000782088	0.00141922	6.02814e-05	0.000191131	-0.000417008	4.09672e-05	-0.000884449	-5.07809e-06	0.000119098	0.00134253	-0.00104704	-0.00022688	-0.000778958		Pla2g4a	-0.000778958
PLA2G7	-0.000488837	-0.000801714	-0.000450534	0.000448883	5.65974e-05	6.64048e-05	-0.000211324	-0.000190573	-0.00027329	-0.00113109	-0.00067594	-9.73397e-05	0.000204545	-0.000277658	-0.00010701		Pla2g7	-0.00010701
PPP2CB	0.00106996	8.55864e-05	0.000104922	0.000955019	0.000649168	-0.000339032	-0.00014406	-0.000253038	-0.000692028	-0.000901638	0.000246784	-5.34455e-05	-0.000348246	-0.000848618	-0.0005846		Ppp2cb	-0.0005846
PPP4C	-0.00014184	2.62464e-05	-2.13547e-05	0.000108739	-0.00498132	-0.000297119	-0.000733372	0.000533748	-0.000264767	-0.0266021	-0.000220581	-0.000235034	0.000159915	-0.000517088	0.000542436		Ppp4c	0.000542436
PRCP	-0.000275341	0.000149905	-0.00046487	-0.00053386	-0.000199345	0.000543373	-0.000733175	0.000203056	0.000856383	-0.0016457	0.000859027	-6.34672e-05	-0.000184381	-0.00610041	0.000289943		Prcp	0.000289943
PRDM4	-0.000232287	-0.000497709	-0.000766859	-0.00139958	0.000716071	-0.0001308	-0.000442824	0.000250515	-0.000706045	-0.000156926	0.000185261	-0.000102379	0.000829899	-0.000713517	-0.00036686		Prdm4	-0.00036686
PRKCD	0.000109334	-0.000317856	0.000121712	-0.000831989	0.000119779	-0.0006093	-0.000578572	-0.00848477	-0.000107145	0.000611124	-0.000483036	0.000201173	-0.000184953	0.000510698	-0.000849891		Prkcd	-0.000849891
PRSS3	0.000433404	-9.83609e-05	0.000806271	0.000618492	0.000659331	0.000580641	1.1588e-06	-1.38212e-05	-0.000236928	-0.000298783	0.000514941	0.00114605	-0.000255831	0.000361599	-0.000512267		Try5	-0.000512267
PRSS36	0.000139645	-0.000351859	0.000845653	-3.21522e-06	-0.000290123	0.000836182	0.000293713	5.2275e-05	0.000190311	0.000530875	-0.000769318	-0.000804132	-0.000195196	-0.000555463	0.000714577		Prss36	0.000714577
PSMB9	-0.000369781	-0.00010356	-0.000464448	0.000526115	-0.000154444	-0.000634448	-0.00133358	0.00127691	0.000172929	-0.0207511	-3.95774e-05	-0.000281326	-0.000642356	-0.000773137	0.000250715		Psmb9	0.000250715
RAF1	-0.000454918	0.000239579	0.000478671	-0.000379901	0.000202694	8.40425e-05	-0.000761114	0.0021796	-0.000780195	-0.000450549	-0.000784636	-0.000375949	-1.01914e-05	-1.18387e-05	0.000635139		Raf1	0.000635139
RASGRP1	-0.000101535	-9.4471e-08	-5.79605e-05	0.000780673	0.000438347	0.000957623	-0.000884123	0.000541594	0.000743601	0.000599434	-0.000822552	-0.000523846	0.000743437	0.000273705	-0.000745832		Rasgrp1	-0.000745832
RBSN	-0.000804418	-0.000638428	-0.000616881	-2.77947e-05	-0.0009462	-0.000182779	0.000281226	-0.000261011	-0.000213134	0.000157203	8.219e-05	0	0.000135883	-0.000289004	0.000596111
RCE1	-0.0001277	5.99386e-05	-0.000353632	0.000978235	-0.000898247	-0.000388503	-3.43705e-05	-5.33654e-05	-3.55078e-06	-0.000422346	0.000410204	8.39967e-05	0.000765376	-0.000404397	-0.000370933		Rce1	-0.000370933
RHOG	0.000118278	-2.14324e-05	-0.000242779	-0.000336851	-0.000673282	-0.000463423	-0.000848988	-0.00194181	0.000239256	-0.00173829	-0.000500107	0.00038556	-0.000242537	-0.000674892	0.000308286		Rhog	0.000308286
RNF4	-0.000627226	-9.90473e-05	0.000645829	0.000186794	0.000215426	-0.0001943	-0.00125836	0.00109464	8.89085e-05	-0.000706564	-0.000336919	-6.14363e-05	0.000417722	0.000118697	-0.000116475		Rnf4	-0.000116475
S100A12	0.000172658	-0.00105962	-0.00020459	-0.000488476	-0.128029	7.76998e-05	0.00139277	-0.00068773	-0.000483961	-0.000668913	0	0	0	-0.000604918	0
S100A9	-0.000809159	-0.000194632	-0.000651534	0.000503248	6.43818e-05	0.000404626	0.168484	0.000127886	-0.156697	-0.0365971	0.000157145	-0.000849223	0.000583868	0.000855305	3.39705e-05		S100a9	3.39705e-05
SCG3	-0.000753783	-0.000215841	0.000461686	0.00089628	0	-0.00067608	0	0	-0.000812233	-0.000536811	0.000795631	0.00139446	0.000145382	-0.000504611	4.23343e-05		Scg3	4.23343e-05
SH2B3	0.000751912	0.000808307	0.000533402	0.000398807	-0.000121988	-0.000415362	1.26062e-05	0.000228868	-0.000621881	-0.000698512	0.00075987	-0.0010261	0.000242672	-0.00141119	0.000100742		Sh2b3	0.000100742
SIRT6	0.000790888	0.00012549	0.00044556	-0.000140551	0.000423267	8.91103e-05	-0.000194247	7.97101e-05	0.000375731	-0.000455482	-0.000471245	-0.000245112	0.000366301	-0.00035088	-0.000171998		Sirt6	-0.000171998
SPOCK2	-0.00074933	0.000712035	-0.014252	0.000725008	0.000830682	-0.000713408	-0.00103988	0.000151885	0.00010086	-0.00102534	-1.8296e-05	-0.000583332	0.000348144	-0.000547345	0.000632466		Spock2	0.000632466
TNFAIP3	-0.000602563	-0.000330189	-0.000612962	0.0682187	0.00010973	-0.00050588	0.0658595	0.00102737	-0.000499996	-0.000656935	-0.000499102	-4.88174e-05	0.000103604	-0.00115585	0.0294571		Tnfaip3	0.0294571
USP14	-6.81112e-05	3.80175e-05	0.000253948	0.000257897	0.000778674	-0.00015075	-0.000128111	0.0012574	-0.00052401	-0.000443223	-0.000418452	-9.06531e-05	9.29523e-05	-0.000711248	-0.000122743		Usp14	-0.000122743
USP15	-0.000572997	6.87522e-05	-0.000480317	0.000219013	-9.57134e-05	-0.000503526	-0.000892642	0.000124859	-0.00032504	-0.000143791	-0.000876598	4.71988e-05	-0.00023592	-0.000969622	0.000309018		Usp15	0.000309018
USP16	-0.000551913	-2.71579e-06	0.000133457	-0.00149228	9.6543e-05	-0.000348448	-0.00059822	0.000430739	-0.000586988	0.000494048	-0.000541772	0.000154766	-0.000178991	-0.000255733	-0.000578749		Usp16	-0.000578749
USP8	-0.000274511	-0.000191421	-3.34964e-05	0.000230424	0.000117902	-0.000187513	-0.000620438	-5.33295e-05	-0.00018421	0.000959443	-0.000593064	6.35411e-05	-0.000116355	-0.000484492	-9.58018e-05		Usp8	-9.58018e-05
VCPIP1	-0.000840834	-0.00033682	-0.00101012	3.95102e-05	-0.000108867	-0.000405118	-0.00036822	-0.011309	-0.000308137	-0.000304751	-0.000878073	-0.000209011	-0.000137102	-0.00102148	-0.000322727		Vcpip1	-0.000322727
XPNPEP1	-0.0010526	-0.000158324	-0.000288832	-0.000273711	-0.000685905	-0.000494482	-0.000362941	-0.00457695	0.000229073	-0.00119266	-0.000859479	-0.000116924	1.85665e-05	-0.000770042	-0.000405351		Xpnpep1	-0.000405351
ZEB1	-0.000449436	0.000103963	0.000556831	-0.0161943	-0.000151311	0.00045706	-0.000753908	0.000175129	-0.000750094	0.000398667	-0.000215571	-0.00102665	0.000681315	-0.000942459	-0.00018392		Zeb1	-0.00018392
ZFPM2	0.000326896	0.000907853	0.000123502	-0.00019	-0.000152361	0.000324296	0	-8.79387e-05	0.00020449	0	3.49954e-05	0.000938414	-0.000843539	0.00014747	0.000419204		Zfpm2	0.000419204
AAAS	0.000120576	4.19733e-05	-0.000444829	-4.22383e-05	-0.000848023	-0.000337851	-0.00020695	0.00121712	-4.2775e-05	-0.0004116	-0.000229687	-0.000515369	-0.0003756	-0.000682461	-0.000420675		Aaas	-0.000420675
ADA	-0.000883334	-0.000663892	-0.000199762	-0.000988129	-0.000242889	-0.000204756	-0.00049524	-0.00013969	-0.00094043	9.13516e-05	-0.000444883	0.000256861	9.7648e-05	-0.000436789	-0.000645776		Ada	-0.000645776
AGO4	-0.00116564	-3.43859e-05	0.000668147	0.000422964	0.000248661	-0.000345227	0.000525059	-0.000135252	-0.000516685	-0.00112698	-0.000235919	0.000257752	0.000350635	0.00022069	-0.000175096		Ago4	-0.000175096
AK1	-0.000354567	4.18916e-05	0.000713203	-4.94107e-05	-0.000596431	-8.61581e-05	-0.0010528	-0.000472058	0.000524448	-0.000307574	-0.000512152	-0.000876544	-0.0476284	0.0172467	-0.000189472		Ak1	-0.000189472
AK3	0.000331292	0.000109154	-6.1833e-05	-0.000482733	-0.000648913	-0.000128477	-0.00100492	9.40426e-05	0.000552794	-0.00049205	-0.000271543	-0.000133427	-0.000269081	2.14073e-05	-0.000149566		Ak3	-0.000149566
ALYREF	-0.00047476	3.71903e-05	5.81518e-05	0.000288963	-0.000124228	-6.63438e-05	-0.000638438	-0.000625235	0.00025255	-8.30535e-05	0.000221273	-0.000117522	0.000119411	-0.00118057	6.10577e-05
APRT	-0.000140215	-1.0655e-05	-0.00078667	0.000446302	0.00056925	0.000158916	-0.000937762	3.84604e-05	-1.16196e-05	-0.0234309	-0.000658514	-0.0010214	3.60948e-05	-0.000990724	-0.000359115		Aprt	-0.000359115
ARL6IP1	0.0037983	6.47e-06	-0.000153316	0.000513734	-0.000252874	-0.000323554	-0.000872351	-0.00189457	0.000136315	-0.000109209	-4.99786e-05	-0.000623979	-0.000129406	-0.000864866	0.000486346		Arl6ip1	0.000486346
BCAM	0.000136148	-0.000124557	-0.000598497	0.00189006	-0.000525259	0.0971957	-0.000226857	-7.69488e-05	0.000644751	-0.000250057	0.0122592	-0.112519	-0.109959	0.00333395	0.000339123		Bcam	0.000339123
BOLA2	-0.000469941	-0.000860577	-0.000728671	0	0.000745367	0.000924339	0.000777155	0	-2.02411e-06	0.000783585	0	0.000835753	-0.00042554	-1.16415e-10	-0.000278026
BRF2	-0.000352844	-0.000152958	-7.9506e-05	-0.00116453	0.000513768	-0.000461693	-0.000424949	-4.76585e-05	-0.000795328	-0.000673408	-0.000517271	0.000156415	0.00104337	-9.2874e-05	-0.00031731		Brf2	-0.00031731
CANT1	-0.000792376	-0.000152506	0.000103742	0.00094334	-0.000234471	0.000113371	-0.000208493	0.000336714	-3.86918e-05	0.000188905	-0.000892363	3.90686e-05	-0.000392113	-0.00106353	-0.000302404		Cant1	-0.000302404
CCNO	-0.000585608	-0.00058943	-0.000729231	-0.000324139	-0.000165984	0.00111159	0	-0.000301211	-0.000382198	0.000151773	0.000283792	0.000566526	-0.000309756	-0.000836977	0.000794279		Ccno	0.000794279
CETN2	0.000594209	-0.000214159	-0.000493006	-1.49317e-07	-0.000451211	-0.000127072	-0.000435039	-0.00160346	-0.000265448	-7.0003e-05	-0.0013382	0.000478607	0.000275091	-0.000720387	0.000140046		Cetn2	0.000140046
CLP1	0.00079611	9.33651e-06	-0.000633808	0.00143301	-7.93787e-05	0.000349274	-0.00158321	-0.000394979	-0.000449294	0.000196189	0.000472033	0.000759419	-0.000746943	-0.000271498	-0.000246821		Clp1	-0.000246821
CMPK2	0.000481376	0.000106127	0.000841536	-0.000262078	0.000638703	-0.000597883	-0.000227747	0.00203462	-8.17865e-05	-0.00142801	-0.00016446	-0.000765245	-0.000107905	-0.000381673	0.000621498		Cmpk2	0.000621498
COX17	9.37423e-06	5.10593e-05	0.000687473	-0.000179567	0.000424868	-0.000216467	-0.000808048	0.000540922	-0.000546087	-0.0010777	-0.00111996	-0.000521459	-0.000471195	-0.000165621	9.17034e-05		Cox17	9.17034e-05
CSTF3	-0.000229449	4.33486e-05	0.000890008	6.36345e-05	-0.000250304	-0.000383597	-0.000908823	0.000325678	-0.000416171	-0.0017053	-0.00101717	-0.000109163	0.000195895	-0.00097043	-0.00030385		Cstf3	-0.00030385
DAD1	0.000156834	-0.000132493	-0.000260098	0.000342595	0.000407156	-0.000230877	-0.000944613	-0.00636267	6.58127e-05	-1.25116e-05	-0.000524755	-0.00052726	0.000266375	-0.000902262	-0.000253732		Dad1	-0.000253732
DCTN4	9.33553e-05	0.000214332	-6.2809e-06	-0.000415363	-9.76863e-05	-0.000301252	-0.000211306	-0.0120415	-0.000399772	-0.000574034	9.42798e-05	0.000188871	0.000702279	5.63946e-05	0.000334425		Dctn4	0.000334425
DDB1	5.57844e-05	-0.000109546	0.000801131	0.000270723	-9.8245e-05	-9.19975e-06	-0.000794969	-0.00350211	-0.0002936	-0.000723941	-0.000512082	-7.7866e-05	7.8043e-05	-0.000228268	-0.000261339		Ddb1	-0.000261339
DDB2	-0.000389309	-0.000133198	0.000500569	0.000552939	3.88809e-05	0.00059128	-0.00132937	-1.10624e-05	0.000706876	-0.000862949	-0.00017559	0.000407754	-0.000246184	0.000302774	0.000873827		Ddb2	0.000873827
DGCR8	-6.84903e-05	0.00012814	-0.000105924	0.000557302	-0.000963512	-0.000606734	-0.000798729	-0.00015075	-0.00105876	-0.000681079	-0.000188035	-1.32218e-05	0.000482191	-0.000143989	0.000525133		Dgcr8	0.000525133
DGUOK	-0.00029906	8.08227e-05	-0.000402997	0.000277455	-0.000952778	-0.000363676	-0.000884572	-0.00401728	8.09107e-06	-0.000680999	-0.000578969	0.000134163	-0.000246656	-0.000836441	0.000273231		Dguok	0.000273231
DUT	-0.000795434	-6.02878e-05	0.0586993	0.000468536	0.00017515	-0.000235444	-0.000809888	0.00199135	-1.9195e-05	-0.000816005	-0.000695266	-0.000783731	-0.000127077	-0.000465623	-0.000667905		Dut	-0.000667905
EDF1	8.86305e-06	-5.60719e-05	-0.000797986	4.51448e-05	2.63322e-05	-0.000104904	-0.000770633	-0.000624413	-0.000226873	-0.000370953	-0.00103066	-0.00876355	-7.19476e-06	0.000197434	-0.000122677		Edf1	-0.000122677
EIF1B	-0.000365248	-2.35976e-05	0.000338685	0.000799839	0.00013067	-0.000318893	1.32893e-05	0.000554513	0.000223119	-0.000435489	-0.000743213	-0.000336275	-0.000211234	0.00031072	0.000206498		Eif1b	0.000206498
ELL	-0.00123293	0.000121181	0.00032331	-0.000827938	-0.000443674	-0.000309089	-9.04452e-05	-0.000433143	-0.000796887	-0.00111339	-0.000407863	0.000441082	0.000270836	-0.000167437	0.000110017		Ell	0.000110017
ELOA	0	0	0	0	0	-0.000528589	0	0.000179017	-0.000632731	-2.43464e-05	0.000508342	0.000990287	-0.000834047	-0.000939552	-0.000615742
ERCC1	-0.000412127	2.79939e-05	0.000408393	0.000485527	-0.000263067	0.000162772	-0.000801559	0.000300465	-0.000104138	-0.00018059	-0.000935442	-0.000184112	-0.000227983	-0.00045203	4.10239e-05		Ercc1	4.10239e-05
ERCC2	-0.000507172	0.00039906	-0.000322201	-0.000710055	-0.000245273	0.00046834	-0.000376273	-0.0001745	-0.0010467	0.000371375	-0.000575751	0.00044696	0.000112389	0.000202922	-0.00103421		Ercc2	-0.00103421
ERCC3	7.70425e-05	0.000264946	8.41526e-05	0.000567688	-0.000673939	-0.000652003	-0.00088064	0.00118768	0.00031477	-0.000252456	3.71697e-05	0.000470923	0.000292785	-0.000551114	-0.000486219		Ercc3	-0.000486219
ERCC4	-2.95842e-05	-0.00020366	0.00016292	0.0010707	-0.000565979	-0.000220592	2.27524e-05	-0.000616763	-0.000551125	-0.00102066	-0.000239574	0.00014356	0.000100349	0.000240943	-0.000741903		Ercc4	-0.000741903
ERCC5	-0.000375303	-0.000674594	-0.000114838	-0.000609835	-7.50272e-05	0.000326431	-0.000257314	-0.00204641	-0.000714958	0.000611106	-0.000448661	-6.86367e-05	0.000686447	-0.000317154	-0.000201137		Ercc5	-0.000201137
ERCC8	-0.000551721	-0.000105365	-1.12094e-05	0.000861759	0.000275384	-0.000490518	0.000320469	-0.000384014	-0.000566909	-0.000628653	-0.00086115	-0.000516208	-0.000893587	0.000325617	0.000291094		Ercc8	0.000291094
FEN1	0.00119995	3.04883e-05	0.125476	-0.000485752	8.27957e-05	-0.00080206	-0.000737342	0.000229754	0.000987852	-0.000376956	-0.000234539	-2.68502e-05	0.000441246	-0.000640333	-0.000494868		Fen1	-0.000494868
GMPR2	-0.000504909	-0.000137184	0.000210019	-0.000315078	0.00032069	-0.000108147	-0.000542224	0.000991528	-0.000275752	-0.000600441	0.000138818	-0.000264748	-0.000469832	-0.00104993	0.000329332		Gmpr2	0.000329332
GSDME	0.000420847	-0.000959642	-0.000551657	0	0	0.000665269	0.000249631	0	0	0	-0.000930359	0	-0.000413844	0.000349934	7.37634e-05
GTF2A2	-0.000137446	8.09415e-05	-0.000248877	0.000603184	-0.000437764	-0.000192829	-0.000919771	-0.000897907	-2.81546e-05	0.000397248	-0.000694971	0.000136105	0.00011472	-0.000678534	9.59018e-05		Gtf2a2	9.59018e-05
GTF2B	-0.000248226	-0.000170972	-3.257e-05	-0.00013674	0.000171664	-0.000325838	-0.000741326	0.00116291	-0.000320722	-0.000673173	-0.000292564	-0.000234688	-0.000529762	-0.000277878	2.4281e-05		Gtf2b	2.4281e-05
GTF2H1	-0.000358783	-0.000213957	-0.000594912	0.000790383	1.3325e-05	0.000690482	-0.00103123	-0.0100176	-0.00044157	2.63472e-05	-0.000889148	0.000105978	9.87927e-05	2.6937e-07	-0.000104253		Gtf2h1	-0.000104253
GTF2H3	0.000942577	0.0002903	0.00042175	-0.000142934	-0.000386514	4.96947e-05	0.000486075	-0.000272451	-0.000359817	0.000395423	-0.000136022	-0.000991554	7.7993e-05	0.000234605	9.58792e-05		Gtf2h3	9.58792e-05
GTF2H5	-8.01271e-05	-0.00011306	0.000463447	-0.000320396	-0.00024277	-0.000454804	-0.000618205	0.000112576	-0.000335924	4.67519e-05	-0.000430251	0.000428226	-3.79223e-05	-0.000729661	-0.000140373		Gtf2h5	-0.000140373
GTF3C5	0.000159385	-0.000343224	0.000489408	0.000550481	6.96349e-05	-7.35483e-06	-2.22928e-05	0.00114246	0.000430436	-0.000868159	-8.43158e-05	0.000309118	0.000209686	-8.83827e-05	0.000492482		Gtf3c5	0.000492482
GUK1	-0.000490388	0.000200069	-0.000327948	0.000391121	0.000424469	-0.000186115	-0.000992328	-9.20823e-05	-0.000264879	-0.0160776	-0.000402963	-0.000600238	-0.000365141	0.000216356	0.0001425		Guk1	0.0001425
HPRT1	9.94989e-05	-0.000210201	0.00115601	3.30952e-05	-0.000108581	-0.000362385	-0.00107201	-0.0198707	0.000162652	-0.00146963	-0.000113745	8.88053e-05	0.000143773	-0.00010476	0.000206352		Hprt	0.000206352
IMPDH2	-0.000508152	7.9366e-05	0.0012918	0.000299535	-0.000521357	-3.72385e-05	-0.000690964	-0.000425389	-0.000273041	-5.21421e-05	-0.00143212	0.000116683	-0.000350195	0.000180001	-0.000886385		Gm15210	-0.000886385
ITPA	-0.000866745	2.26844e-05	0.000303283	0.000557094	4.96215e-05	4.79597e-05	-0.000725973	0.00154203	0.000226879	-0.00030367	-0.000459622	0.00107218	1.91299e-06	-0.000635734	-0.000542163		Itpa	-0.000542163
LIG1	-0.000218653	-0.000614919	0.00511347	0.000223235	-0.00094165	0.00035778	2.04992e-05	-0.000620369	0.00063511	-0.000341905	-0.000716339	-0.000277794	-0.000480967	-4.07816e-05	-0.000793206		Lig1	-0.000793206
MPC2	-0.000529162	-0.000228673	0.000233558	-0.000399688	-0.000601831	-0.000420968	-0.00110209	2.09988e-05	0.000303469	9.06183e-05	-0.000921472	5.92145e-05	-6.31899e-05	-0.000595146	0.000236079		Mpc2	0.000236079
MPG	0.000451967	8.05094e-05	0.000125683	-0.000867864	-0.000256849	-0.000559061	-0.000331812	-0.000196408	-0.000364594	-0.000836474	-0.000905717	-0.000460256	-0.000237398	-1.08709e-06	-0.000288817		Mpg	-0.000288817
MRPL40	-0.000271307	-0.000238303	-0.000530011	0.000287862	6.9919e-06	-0.000379692	-0.00117754	-0.00486514	-0.000509785	-9.9337e-05	-0.000538498	-0.000750306	-0.000421795	-0.000461609	-0.000165026		Mrpl40	-0.000165026
NCBP2	-0.000198648	1.55084e-05	0.000462212	-0.000163353	-0.000448025	-0.000144539	-0.000907764	-0.00154892	0.000200945	-0.000573989	-0.000780403	0.000559135	7.52614e-05	-0.000491451	-0.00053741		Ncbp2	-0.00053741
NELFB	5.05379e-05	-0.000285339	0.000508403	0	0.000449822	-0.000539667	-0.000473074	-0.000139039	-0.000550292	-0.000855381	-0.000781812	-0.000168561	8.95931e-05	-0.000903965	-0.000152437		Nelfb	-0.000152437
NELFCD	0.000442207	-0.00010116	0.000311063	0	-0.00035739	-0.00033906	-0.000443478	-0.00332318	-0.00011176	-0.00118141	-0.000984739	-0.000992448	-7.57079e-05	-0.000659999	-0.000184087		Nelfcd	-0.000184087
NELFE	-5.26346e-05	-3.9756e-05	0.000371745	0.000668759	4.3197e-05	-0.000504212	-0.000852101	0.000586453	-0.000420293	-0.00162741	-0.000543934	0.000101203	-0.000296509	-0.000994716	-0.000761374		Nelfe	-0.000761374
NFX1	0.000150511	-3.92768e-05	-7.07441e-05	-0.000195846	2.9795e-05	-0.000187605	-0.000692739	-0.000188766	-0.000187502	0.00196111	-0.000458782	-0.000555693	0.00034945	-0.000606475	-0.000308911		Nfx1	-0.000308911
NME3	-0.000358415	-9.35456e-05	-0.000820613	4.07127e-05	-0.000547108	-0.000428961	-0.000749347	4.06293e-05	-3.45472e-05	-0.000774305	-0.00070054	0.000255083	-0.000338282	-0.000577693	-0.000342427		Nme3	-0.000342427
NME4	-0.00119553	7.83341e-05	-0.000118102	0.000392575	-0.000597896	-0.000622085	-0.00110632	-0.000378997	-0.000463345	-0.00110833	-0.00109605	-0.000222521	-0.000145402	-0.000466662	0.000255944		Nme4	0.000255944
NPR2	0.000449259	-0.000894912	0.000908521	-8.88046e-05	1.77402e-05	0.00110536	-0.000474506	1.1728e-05	0.00022971	-0.000296431	-0.000120676	-0.000903171	-0.000501132	0.000336324	0.000267713		Npr2	0.000267713
NT5C	-0.000243451	-0.000123252	9.28261e-05	0.000947489	8.65307e-05	-0.000215336	-0.000921064	-0.00251808	0.000438758	0.000167871	-0.00139701	-5.41572e-05	-0.000125704	-0.000472419	-0.000181003		Nt5c	-0.000181003
NT5C3A	-0.000911421	2.11752e-06	-0.000244674	0	-0.000681821	-0.00046162	-6.8619e-05	-8.21864e-05	-0.000572591	0.000585159	-0.000321157	0.000730135	-0.000153689	-0.000638486	-0.000338144		Nt5c3	-0.000338144
NUDT21	-4.29659e-05	0.000102041	0.000802794	-0.000183638	-0.00040862	-4.88828e-07	-0.00121021	0.000274099	-0.000404859	-0.000126179	-0.000502565	-0.000663857	-9.6572e-05	-0.000206091	-0.000248518		Nudt21	-0.000248518
NUDT9	0.000215118	-0.000487543	0.00065543	-0.000718119	9.5348e-05	4.82595e-05	-0.000418003	-3.3001e-05	-0.000304034	-0.000807457	0.000282096	-2.11334e-05	-0.000251117	-0.000965784	-0.000143859		Nudt9	-0.000143859
PCNA	-0.000414355	7.61621e-05	0.148751	-4.35726e-05	-0.000257989	-0.000356814	-0.000367506	-0.000180176	0.000338023	0.000132561	-0.000637688	0.000187472	8.39804e-05	-0.000762092	-0.000247752		Pcna	-0.000247752
PDE4B	-0.0172005	-0.000310794	0.000574624	0.000475283	-0.000383376	-0.000727456	5.93623e-05	0.0106265	-0.000716358	-7.06704e-05	0.000483041	0.000870267	-0.00018207	-0.000957075	0.000412693		Pde4b	0.000412693
PDE6G	0.000321114	-0.000700145	0.000173087	0	-8.73266e-06	0.000568261	-0.000313929	0.000610326	-3.80385e-05	-0.000578453	-0.000809156	0.000400571	-0.000809858	0.000278753	0		Pde6g	0
PNP	-0.000186984	-2.20689e-05	-0.000963961	0.000438482	-0.00104899	-0.000185201	0.000269326	-0.006399	-0.000831786	-0.000830828	0.0528901	-0.000415198	-0.000322256	-0.0153982	0.000514212		Pnp2	0.000514212
POLA1	0.000638031	0.000244107	-0.000487914	-0.000313447	0.000873357	-0.000592852	-0.00118515	-8.36917e-05	0.000785712	-0.000619211	-0.000312336	0.00037752	0.000146061	-0.000781467	-0.000524576		Pola1	-0.000524576
POLA2	0.000696489	0.000378867	-7.65838e-06	0.000569249	-0.000853799	-0.000938191	-0.00126096	-0.000121586	-0.000206432	-0.00158925	0.000899881	-0.000305788	0.000990825	-0.000425107	-0.000547428		Pola2	-0.000547428
POLB	0.000193358	-0.000203303	-0.000638106	-0.000706635	-0.000105025	-0.000165489	-0.000892093	0.00122021	3.32874e-05	-0.000808368	0.00101937	-0.000760495	0.000589478	6.0384e-06	0.000279384		Polb	0.000279384
POLD1	-0.000913834	0.000161236	0.000936421	-0.000607562	3.11751e-05	-0.000657824	-0.000353517	-0.000365864	0.000541404	-0.000734266	0.000353609	0.000115302	0.000325194	-0.000523327	-0.000536309		Pold1	-0.000536309
POLD3	9.1686e-05	0.000242007	0.00013534	-0.000551912	0.000120437	-0.000618048	-0.000841009	-0.00949683	-0.000300923	-4.37396e-05	0.000230885	-0.000630952	0.000739395	0.000304836	-0.000570205		Pold3	-0.000570205
POLD4	-0.000213884	-5.7789e-05	-0.000161738	0.000583189	2.29823e-05	0.0036339	-0.00104805	-0.000135361	0.000363419	-0.00104984	-0.00145041	-0.000338005	0.000209655	7.76093e-05	-0.000161731		Pold4	-0.000161731
POLE4	-0.000538109	-6.04124e-05	0.000585403	0.000708161	0.000461282	-0.000564238	-0.000672911	-0.00042187	-0.000473912	0.00125278	-0.000654676	-0.000476118	-0.00013441	-0.000769646	-0.000482933		Pole4	-0.000482933
POLH	-0.000653306	2.82758e-05	3.71214e-06	-0.00043236	0.000496663	0.000420623	0.000562557	8.6531e-05	-0.000476466	-0.000523929	-0.000771756	0.00093939	0.000106109	-0.000193518	0.000362246		Polh	0.000362246
POLL	0.000186816	0.000106247	0.000136811	0.000706658	0.000348063	0.000605778	0.000409169	-0.0012091	-0.000115934	-0.00092619	-0.000855582	0.000452414	-0.000784777	-0.000114787	0.000365734		Poll	0.000365734
POLR1C	0.000203139	0.000106241	0.000631977	-0.000774917	0.000707788	-4.00291e-05	-0.000243414	-0.00662764	-0.0011797	-0.0007561	0.000513009	-8.8776e-05	0.000322085	-0.000557172	-0.000383788		Polr1c	-0.000383788
POLR1D	-0.000795138	-8.98418e-05	-0.000454372	-0.000915419	-0.000343081	-0.000207345	-0.000944242	6.30556e-05	-0.000516239	-0.000484021	-0.000934079	-0.000282343	-0.000560096	-0.000532675	-0.000128716		Polr1d	-0.000128716
POLR1H	0.000429721	0	-8.53665e-05	-0.000392505	-0.000931601	0.000124931	-0.000994531	-0.000739852	0	-0.000378627	-0.000526527	0.000430955	0.000207852	7.54005e-05	0
POLR2A	-0.000879531	-0.000148582	-0.00021513	-0.000403612	0.000140966	-0.000301651	-0.000485897	0.00264378	-0.00063184	-0.000751085	-0.000499174	-0.000348295	0.000189672	-0.000787321	-9.97831e-06		Polr2a	-9.97831e-06
POLR2C	0.000139273	-2.81267e-05	0.000298791	0.000402597	-0.000114744	-0.000173388	-0.000781644	3.37442e-05	-0.000203204	-0.000977663	-0.000960361	0.000775755	1.36126e-05	-0.000176647	-0.000326039		Polr2c	-0.000326039
POLR2D	-0.000312055	0.000143684	0.000142387	-0.000405929	-0.000155793	0.000404254	0.000196184	5.34833e-05	-0.000458385	-0.000178756	-0.000340606	0.000451423	-0.000783886	6.27223e-05	-0.00050389		Polr2d	-0.00050389
POLR2E	-8.77117e-05	-0.000231952	0.000141034	0.000422685	-0.000192183	-0.000444638	-0.00110575	-0.00165372	0.000275425	-0.0045071	-0.00131696	0.000226046	-0.000142851	-0.000550902	0.000175495		Polr2e	0.000175495
POLR2F	-0.000603468	-3.05978e-05	0.000711012	-0.000470976	-0.000329404	-0.000231422	-0.000763152	0.000310255	-0.000438606	-0.000478732	-0.000953017	-0.000376796	-2.31058e-05	-0.000451343	-4.96757e-05		Polr2f	-4.96757e-05
POLR2G	-0.000197748	4.41703e-05	0.000566996	0.000287563	-0.00045928	0.00019837	-0.000999521	0.000429121	0.000214834	-0.0221975	-0.000802293	-0.0008865	-0.000273042	-0.000488223	-0.00015045		Polr2g	-0.00015045
POLR2H	0.00022964	4.11358e-05	0.000646776	0.000217907	-5.64265e-05	-0.000231066	-0.000946481	-0.000431127	-0.00079537	-3.53141e-05	-0.000599929	-0.000161856	-0.000307657	-0.000641572	6.9628e-05		Polr2h	6.9628e-05
POLR2I	-0.000610097	-0.00013244	4.15788e-05	0.000393234	0.000254405	-0.000192843	-0.000726944	0.000120147	-0.000666277	-0.000653289	-0.00108478	-0.000639633	-0.000548641	-0.000313211	-0.000142367		Polr2i	-0.000142367
POLR2J	0.000188667	2.60831e-05	0.000173893	0.000614374	0.000180743	-0.000147257	-0.000722347	-0.0098531	-0.00066746	8.22285e-05	-0.000591879	-7.26091e-06	-0.000144539	-0.00076764	0.000226291		Polr2j	0.000226291
POLR2K	-0.000505225	-0.000184002	0.000229369	-0.000312783	-9.88631e-05	-0.000266837	-0.000373255	0.00039041	-0.000343541	-0.0005386	-0.000385956	-0.00052364	0.000213217	-0.000500694	-1.49354e-05		Polr2k	-1.49354e-05
POLR3C	-0.000264686	-0.000362735	0.00020372	-0.000179229	0.000248305	8.4729e-05	-0.000598089	0.000102237	0.00057308	-0.000249354	-0.000795244	0.000226579	0.000128483	-0.000298326	-0.000369517		Polr3c	-0.000369517
POLR3GL	-0.000673661	-0.00012708	-0.000315147	-0.000282319	-2.20151e-05	0.000112102	-0.00049703	-0.000474835	-0.000235086	-0.000771411	0.000150725	-0.000613188	0.000169702	-0.000374808	-0.000484244		Polr3gl	-0.000484244
POM121	0.000242439	-7.91592e-05	-0.000186878	0.000444094	-0.000801091	-0.000643935	-0.000925453	-3.29482e-05	-0.000734036	-0.000285011	-0.000723447	0.000313238	-0.000347434	-0.000537561	-0.00031706		Pom121	-0.00031706
PRIM1	-0.000532513	-0.000628327	0.000883694	-8.78828e-05	-0.000151738	-0.000466282	-5.54246e-05	0.000121122	0.0003008	0.00227925	-0.000510392	0.000781754	0.000604349	0.000508207	-4.73639e-05		Prim1	-4.73639e-05
RAD51	0.000513638	0.000298206	-0.000174773	0.000109261	-0.000277693	-0.000428732	0.000649568	-0.00045197	0.000180667	-0.000312839	0.000172339	0.000153661	-0.000230433	0.000663061	-0.000543901		Rad51	-0.000543901
RAD52	-0.000891727	-0.000411999	-0.00104188	0.00124244	-0.000217921	-1.41829e-05	0.000684291	-8.74089e-05	0.000418383	0.000397491	-0.000275277	-0.000248295	0.000664346	-0.000848182	0.000170628		Rad52	0.000170628
RAE1	0.000200127	0.000106753	-0.000565784	0.000187174	-0.000143697	-0.000437824	-0.000510948	-0.000195669	-7.43067e-05	-0.000517117	-0.000124469	-0.000177334	-2.24315e-05	-0.000197143	-0.00010241		Rae1	-0.00010241
RALA	0.000740855	9.62588e-05	0.000289772	-0.000651186	0.000606228	-0.000477215	-0.00152636	-0.000382755	-0.000435856	-0.015139	0.000354288	0.000193723	0.000362171	-0.0056267	-3.0939e-05		Rala	-3.0939e-05
RBX1	-0.000121994	-6.0859e-05	0.00383222	0.00030206	0.000534106	-0.000316386	-0.000918404	0.000397422	-0.00025158	-0.000222118	-0.00105183	-0.000530909	-0.000144506	-0.000631552	0.000505942		Gm9840	0.000505942
REV3L	-0.00113247	0.000246045	-0.000103004	-9.68909e-05	-0.000304994	-0.000254342	-0.000931104	0.000718523	5.41727e-05	0.0006642	-0.00111887	-2.57051e-05	0.000294678	-0.000348797	5.96383e-05		Rev3l	5.96383e-05
RFC2	0.000388959	-0.000251087	0.000582635	0.000396111	-0.000722678	-0.000135694	-0.000301082	0.000238751	0.000256778	0.000288654	-0.000407534	-9.57915e-06	0.000475545	0.000382532	0.000205688		Rfc2	0.000205688
RFC3	-0.000338395	0.000241628	-0.000294269	-0.000188279	-0.000859929	-0.00071849	-0.000767044	-0.00064675	-0.000977593	0.000426676	0.000433626	-5.86465e-05	-0.000386477	-9.06124e-05	-0.000123137		Rfc3	-0.000123137
RFC4	0.000755682	-2.8332e-05	0.000718208	0.000156675	0.000753851	0.00055176	-0.000273019	-0.000829563	6.17309e-05	-0.000338304	0.000366917	-0.000501117	-0.000351927	0.000713753	-0.000217934		Rfc4	-0.000217934
RFC5	0.000417929	3.61216e-05	0.000780475	0.000251657	0.000219247	-0.000330139	-0.000920029	0.000223895	0.000260485	-0.00033453	-0.00097711	0.000427069	-0.000615365	0.000942177	-4.24704e-05		Rfc5	-4.24704e-05
RNMT	6.94896e-05	-7.85668e-05	-1.78519e-05	-0.000167388	-9.777e-05	-9.47513e-05	-0.000693268	-5.80933e-05	-0.000787914	0.000876565	-0.000784187	0.00041549	0.000133787	-0.000594303	-0.000384892		Rnmt	-0.000384892
RPA2	0.000227042	-9.58947e-06	-0.000194333	0.00022209	-0.0006984	-0.000360801	-0.000570542	-0.00150632	0.000246794	-0.00298842	-0.000843949	-6.51581e-05	4.93938e-05	-0.00082171	0.000153812		Rpa2	0.000153812
RPA3	-0.000216343	-0.000112922	0.071759	8.20356e-05	0.000761992	-0.000551935	-0.000858502	0.000436251	-0.000116849	0.00121637	-0.000169101	5.55462e-05	-0.000147182	-0.000999341	0.000489112		Rpa3	0.000489112
RRM2B	-0.00116753	9.28257e-05	0.000382778	-0.000764796	-0.000231706	-0.000117839	-0.000769861	-0.000171712	-0.000423264	-0.00115305	-0.000661703	0.000557976	0.00026535	0.000285687	-0.000497031		Rrm2b	-0.000497031
SAC3D1	-0.000383118	-6.54759e-06	-0.000819762	0.000240267	0.000561293	-0.000375765	-4.46938e-05	0.000393178	-0.000364999	-0.000455427	-0.000749446	-2.72789e-05	0.00050095	-0.000447906	-0.000743003		Sac3d1	-0.000743003
SDCBP	0.000324232	-9.01638e-05	0.000772675	-3.20854e-05	-0.000164591	-0.000484155	-1.18673e-05	0.000562151	0.00010661	-0.000233515	0.00026385	-0.00031213	-0.000326439	-0.000938909	0.000804804		Sdcbp	0.000804804
SEC61A1	-0.000738149	0.000155111	-0.000185781	0.000633966	7.29747e-06	0.00038528	-0.000974961	0.000384889	-8.21445e-05	0.000961953	-0.000884237	0.000456932	0.000242981	-0.000925714	-0.00015542		Sec61a1	-0.00015542
SF3A3	-0.000661698	8.52306e-05	-0.000259356	0.00030758	-0.000384239	-0.000122964	-0.00121082	-2.07804e-05	9.60962e-06	-0.000729035	-0.000279695	-0.000195576	1.07297e-05	-0.000206371	-0.000125112		Sf3a3	-0.000125112
SMAD5	-0.000402448	0.000128892	0.000224188	0.000754654	0.00025499	-3.82671e-05	-0.000220105	0.00150097	0.000487184	-0.000119818	-0.000765622	-0.000476919	-0.00023435	-0.00054952	-0.000175143		Smad5	-0.000175143
SNAPC4	-0.000725012	-0.00024483	-0.000624527	0.00144171	-0.000949044	-0.000452002	-0.000757543	0.000132238	-0.000578362	-0.000561799	-0.00054488	-0.000929605	0.000651257	-0.000582135	-0.000206934		Snapc4	-0.000206934
SNAPC5	4.77178e-05	-0.000230144	0.000300582	0.000188486	-0.000299735	0.000216999	-0.000678342	0.000459999	-0.000223204	-0.00082646	2.04077e-05	7.26044e-05	-4.62128e-05	0.00010722	7.82263e-05		Snapc5	7.82263e-05
SRSF6	0.000200956	0.00012841	-0.000300166	0.000248318	0.000277443	0.000188132	-0.000552218	0.0127364	-0.00038668	-0.000439003	-0.00082813	0.000239682	-0.000373986	-0.00059754	-8.00392e-05		Srsf6	-8.00392e-05
SSRP1	0.000390176	8.40248e-05	0.0248163	0.000409926	0.000218476	-0.000213318	-0.000960862	-0.0012274	7.65452e-05	-0.00184213	-0.000798322	-0.00062372	6.85098e-05	-0.000462159	-0.000223972		Ssrp1	-0.000223972
STX3	-0.0010353	0.000260484	0.000733257	-1.51198e-05	0.000385708	0.000152311	-0.000559795	0.000215146	0.000122438	-0.00147798	3.06868e-05	4.77428e-06	4.40508e-05	-0.000468892	9.89706e-05		Stx3	9.89706e-05
SUPT4H1	-0.000825113	7.53652e-06	-9.63832e-05	-0.000570063	-0.000314906	-3.08654e-05	-0.000966507	0.0190653	-0.000176198	-0.00736515	-0.000404361	-0.000192283	-0.000307463	-0.000509716	0.00047163		Supt4a	0.00047163
SUPT5H	-0.000562864	0.000625293	-0.000288001	0.000358732	0.000119693	-0.000394249	-0.000308449	-0.000237412	-0.000305306	0.000202994	-0.000228817	0.000121502	-8.40008e-05	-0.0011219	-0.000580585		Supt5	-0.000580585
SURF1	-0.000647447	-0.00017209	-2.03418e-05	-0.000771135	0.000371829	-0.000272719	-0.000597473	-0.00447521	-0.000262269	-0.00106656	-0.00102519	-0.000116332	-0.000358933	-0.000391275	0.000371108		Surf1	0.000371108
TAF10	7.25186e-05	0.000120799	-0.000140232	0.000424793	0.000108073	-0.000374146	-0.000927849	-5.29051e-05	-0.000204521	-0.000381009	-0.000101755	-0.000191609	0.000669852	-0.000398213	0.00387563		Taf10	0.00387563
TAF12	-7.34705e-05	0.000214369	-4.22637e-05	0.000706762	-6.85349e-05	-1.8415e-05	-0.000621231	0.00135555	-0.000412694	-0.00249231	-0.000788187	0.00100119	2.01545e-05	-0.000646053	0.000478769		Taf12	0.000478769
TAF13	0.000182807	-3.38219e-05	-0.000714842	-0.000141729	-5.54775e-05	0.000496931	0.000245177	-0.000391767	-0.000759832	0.00194001	-0.00128309	-8.44054e-05	0.000337362	-0.000481489	0.00037455		Taf13	0.00037455
TAF1C	0.000358154	-1.18763e-05	-4.14516e-05	0.00037273	-8.18381e-05	-0.000807358	0.000783968	0.000130279	-6.18181e-05	-0.000253706	0.000328584	-0.000938053	-0.00043251	-0.000440129	0.000575972		Taf1c	0.000575972
TAF6	-0.000745112	1.67778e-05	-0.00027192	5.41867e-05	0.000494602	-0.000539057	3.87e-05	-0.000151534	-0.000623451	-0.000854324	-0.000999518	-0.000332324	0.000167503	-0.000619585	0.000146043		Taf6	0.000146043
TAF9	-0.000513064	0.000105629	0	3.73018e-05	0.000240254	-1.7307e-05	-0.000642596	-1.89794e-05	-1.95471e-05	0.000315008	-0.000609704	-0.000412662	-6.04878e-05	-0.00107408	0.000785462		Taf9	0.000785462
TARBP2	0.000453456	-0.000280009	0.000275275	7.07253e-05	-0.000381383	-0.000177231	0.000194324	3.0065e-05	-0.000205682	-0.00034826	0.000770483	0.00016549	-0.00076325	-0.00122123	2.34166e-05		Tarbp2	2.34166e-05
TK2	-0.000928209	-0.00025491	-0.000461354	0.000654538	5.2554e-05	-0.000146985	-0.000338415	0.00102235	-0.00028161	-0.000597723	-0.00113014	-0.000255563	0.000447698	-0.000102858	-0.000318567		Tk2	-0.000318567
TMED2	-0.000396162	-8.10568e-05	0.000759964	0.000277086	-0.000402349	-0.000274909	-0.000792568	0.00161241	0.000290583	-0.0382806	-0.0012784	-0.00053523	0.000316538	-0.000311355	-0.000457385		Tmed2	-0.000457385
TP53	-0.000367586	-0.000277377	0.00033569	-0.000517924	-0.000346847	-0.000838064	-0.00110093	7.96655e-05	-0.000201078	-0.000577868	-0.000296251	-0.000102334	-4.73446e-05	-0.000434226	3.94377e-05		Trp53	3.94377e-05
TSG101	-0.000673036	3.68539e-05	0.000579808	0.000292697	0.000106527	2.868e-05	-0.000678803	6.4871e-05	-0.000315442	0.000208429	-0.00042142	0.000762445	-0.000402357	-0.000557858	0.000121474		Tsg101	0.000121474
TYMS	-9.28587e-07	-9.44406e-06	0.277621	-0.000797594	0.000377124	0.00657358	-0.000639385	0.000258035	-0.00072069	-0.00104521	0.000413138	0.000363422	-0.000138824	0.000601363	-0.00783676		Tyms	-0.00783676
UMPS	0.000268029	0.00021773	0.000266389	-0.000409845	-0.000962625	0.00010439	-0.000164059	-0.00124444	-0.000560957	-0.00108875	0.000552098	0.000865571	-0.000442015	-0.000930348	0.000115412		Umps	0.000115412
UPF3B	-0.000858411	-0.000260377	-0.000369495	0.000876824	0.000632899	-0.000416077	-0.00045861	0.00200486	-0.000726232	-0.000737233	-0.00057047	-0.00019728	-0.000293537	-0.000652164	1.77834e-05		Upf3b	1.77834e-05
VPS28	-0.000177856	-0.000168789	-0.000167082	0.000280072	2.29663e-05	-0.000317515	-0.000969637	1.03495e-05	-5.59756e-05	-0.000750153	-0.000475935	-0.000225772	-0.000442698	-0.000109285	0.000284428		Vps28	0.000284428
VPS37B	4.65189e-05	7.97347e-05	-8.03277e-05	0.000384536	-0.000129558	-0.000349776	-3.69596e-05	-0.0106824	-0.000241096	-0.000879501	4.29943e-05	-0.000855919	0.000332935	-0.000496527	0.000754903		Vps37b	0.000754903
VPS37D	0	-0.000432445	0.00048581	-0.000577772	0.00069683	-0.00101217	-0.000989349	0.000225948	0.000640392	0.000438887	0.000824621	0.000415527	-0.00029495	-0.000141736	0.000788247		Vps37d	0.000788247
XPC	-0.00100442	-0.000200812	-0.000136247	0.00117547	-0.000148625	-0.00039377	-0.000557748	0.000231759	-0.000231374	-0.000126011	-0.000532862	0.000391629	0.000303862	-0.000627084	-0.000571647		Xpc	-0.000571647
ZNF707	-0.000814154	-0.000114286	-0.000840096	0.000663996	-0.000986924	0.000389226	-0.000307569	-0.000854397	0.000785528	-0.000756746	0.000104451	-0.000546239	-1.4654e-05	0.000575943	-0.0010172		Zfp707	-0.0010172
ZWINT	-0.000805313	-0.000192483	0.234116	-0.000107417	-0.00096493	0.00164592	0.000519377	0.000328644	0.000641989	-0.00087242	-0.000414439	0.000543655	0.00036391	-0.00016991	-0.000157667		Zwint	-0.000157667
ANP32E	-0.000327244	8.20909e-05	0.00143724	-0.000177465	-0.000112767	-0.000606362	-0.00100671	-0.000118735	-0.000157844	0.00124821	-0.000820826	5.4472e-05	0.000205267	-0.0005377	0
ASF1A	-0.000112958	-0.000217445	-0.000668407	5.67283e-05	-0.000282921	0.00018763	-0.000214578	-0.000255528	-9.02449e-05	-0.000737366	-0.000605104	0.000510838	0.000228034	-0.000891157	0.00025322		Asf1a	0.00025322
ASF1B	0.00067721	0.000163776	0.110634	0.000490744	0.000425334	0.00174846	0.000358933	0.000304876	0.000576612	-6.80015e-05	-0.000286303	-0.000165576	-0.000163901	-0.00102374	0.000335294		Asf1b	0.000335294
ATAD2	0.000405919	0.000224978	0.0770329	-0.000371836	0.000347244	-0.000272016	-0.000444994	-8.70503e-05	-0.000523069	-0.000596913	-0.000445407	0.000494752	-0.000530701	7.7072e-05	-0.000615801		Atad2	-0.000615801
AURKA	0.000849494	0.000439101	0.000453232	0.000681337	0.000286683	0.000744462	-0.000753909	-0.000276224	-0.000748526	-0.00137978	0.000375545	0.000350987	-0.000479465	0.00101592	0.000537295		Aurka	0.000537295
AURKB	0.000630575	0.000633312	0.00137587	-0.000291994	9.88952e-05	0.000526195	0.000785896	-0.000418771	-0.000402437	0.000971204	0.000349631	-0.000237076	0.000469197	-0.000511617	-0.000985287		Aurkb	-0.000985287
BARD1	-0.000427655	-0.000243561	-2.47049e-05	0.000395368	-0.000876338	0.000117659	0.000109165	-0.000395893	0.000131041	-0.00105824	0.000235825	8.0638e-05	0.000326494	0.000490485	0.000403044		Bard1	0.000403044
BIRC5	4.43578e-05	-7.76701e-05	0.215658	0.000134155	0.000280127	0.0004461	-0.00100826	7.93931e-05	0.000577987	0.000978491	-0.000199141	-0.000288745	0.000686831	-0.000186922	-0.000352324		Birc5	-0.000352324
BRCA2	-0.000974305	0.000557961	0.000946216	0.000706201	0.000181823	0.0013772	0.00013777	-0.00146334	4.41966e-05	-0.000703774	0.000509871	0.000717015	-0.000438276	-0.000456795	-0.000581766		Brca2	-0.000581766
BRMS1L	-0.000542699	0.000598382	-0.000851744	0.000299856	0.000194922	-9.11038e-05	9.00519e-06	0.00109558	0.000291794	-0.000771622	-0.000905365	0.00010255	-0.000688785	-0.000840776	-0.000410967		Brms1l	-0.000410967
BUB1B	-0.000760889	0.000419081	0.000143391	0.000575725	0.000712599	0.000789991	0.000623648	-0.00140343	-0.000224319	-0.000131461	0.000366845	-0.000109385	-0.000440206	-0.000776381	-0.000502041		Bub1b	-0.000502041
CBX5	-0.000848416	1.56672e-05	0.000475526	0.000332942	0.000140653	-0.000300401	-0.000519642	-0.000186375	-0.000446813	-0.000785608	-0.000698107	0.000223009	0.000299489	-0.000743072	0.000134786		Cbx5	0.000134786
CCNB2	-7.78352e-05	-1.62585e-05	0.00234157	-0.000282347	-7.6478e-05	0.000662096	0.000418961	-0.000410466	-0.000768092	-0.000203244	0.00068132	0.000743966	0.000574365	-0.000896482	0.000255729		Ccnb2	0.000255729
CCNE1	0.000584159	-0.000221797	-0.000646481	0.000700712	-0.000339871	0.000882873	0.000708716	-1.63114e-05	0.000159067	0.000408742	0.000933601	-0.00033513	-7.92507e-05	0.00070943	-0.00117714		Ccne1	-0.00117714
CCP110	0.000566343	-0.00014175	0.000567516	-0.000129871	-0.000729953	-0.000355742	-0.00138708	0.000250942	-0.000911475	0.00054247	0.000617627	0.000570573	0.000300949	0.00076963	0.000886218		Ccp110	0.000886218
CDC20	0.000256674	-0.000179717	0.00178114	0.00039998	-0.000216565	0.0929796	-0.000905805	0.000258567	7.80988e-05	0.000562463	-0.000406119	0.000320382	0.00148414	0.000434307	-0.000568867		Cdc20	-0.000568867
CDC25A	0.000706773	-0.000584908	-0.000991765	-0.000533501	0.000493289	7.58296e-05	-0.000126191	-9.85522e-05	0.000970573	-0.000987937	6.95141e-05	0.000836272	-0.00100238	0.000586879	7.78397e-05		Cdc25a	7.78397e-05
CDCA3	0.000281861	-0.000320461	-1.28599e-05	-0.000403812	-0.000560748	0.000615111	-0.000705678	0.00183383	0.000801998	0.000182677	-0.000356298	-0.000203236	-0.000441955	-0.0003392	0.000310864		Cdca3	0.000310864
CDCA8	-0.000595525	-0.000382744	0.000470754	-0.000169237	6.57447e-05	-0.000220021	0.000597175	-3.85311e-06	0.000689805	-0.000635401	0.00090812	-0.00067762	0.000167061	-0.000139108	-0.000614371		Cdca8	-0.000614371
CDK1	1.60482e-05	-0.000291377	0.019152	0.00021244	-0.000301626	0.0119666	-0.000814051	-0.000307532	0.000863271	-0.000168717	0.000179391	-0.000621855	0.000882699	-0.000582046	-0.000600216		Cdk1	-0.000600216
CDK4	-0.000444107	0.000319755	-0.000393941	-0.00010893	0.000373299	8.88858e-05	-0.000318748	8.86977e-05	-0.00031837	-0.00118627	-0.000547211	-0.000219375	-5.56975e-05	-0.00127088	-0.000218536		Cdk4	-0.000218536
CDKN3	0.000980969	0.000408151	0.0256771	-0.000570472	7.36229e-05	0.00066635	0.000124326	-0.000283485	-0.000291411	0.000754518	6.50326e-05	-0.000249049	-0.000805939	-0.000360424	-0.000684607		Cdkn3	-0.000684607
CENPE	0.000968581	-0.000245456	0.0780739	-0.00073297	-0.000128685	0.000406118	0.000727981	-0.000534952	-0.000392169	-0.000958917	-0.000324899	-0.000181806	0.000709723	0.000694051	-0.000374879		Cenpe	-0.000374879
CENPM	0.00040517	-0.000259971	0.0483579	0.000296466	-0.000445794	-0.000750664	0.000683956	-0.000572388	-0.000695257	-0.000608435	0.000683835	-7.98713e-05	0.000621634	-0.000751349	0.000121863		Cenpm	0.000121863
CHEK1	0.00055638	0.00024627	0.000302164	-0.000182553	0.000669539	0.000959121	-0.000737968	0.000335373	0.000797506	7.52345e-05	-0.000958056	-0.000652377	0.000132504	-1.40705e-06	-0.00109618		Chek1	-0.00109618
CHEK2	8.63404e-05	-0.000484829	0.00078476	0.000645041	0.00070107	0.000627235	-0.00026436	-0.000166629	-0.000430176	0.00220888	0.000358499	-0.000339092	-0.00066158	-0.00083862	-0.00121578		Chek2	-0.00121578
CIT	-0.000356077	-0.000355917	-0.000182456	-0.000811151	-0.00072468	0.000524293	0.000179439	0.00098452	0.000518394	-0.000265889	-0.000586049	0.000719459	-2.30328e-05	0.000573441	-7.33685e-05		Cit	-7.33685e-05
CKS1B	-9.4763e-05	-0.000104477	0.152068	0.000115222	-0.000271456	0.00103209	-0.000539604	-0.00101823	-0.000925134	0.000470022	-0.000757849	-4.14625e-06	-1.87735e-05	-0.000742492	3.56136e-05		Cks1b	3.56136e-05
CKS2	-9.81325e-05	-1.25441e-05	0.00810058	-8.00634e-05	-0.000562619	0.0240723	-0.000841517	-0.00319166	-0.000415658	-0.000691724	-0.000315618	-0.000368013	-0.000243733	-0.000371302	-0.000708412		Cks2	-0.000708412
CNOT9	0.000152399	-1.14803e-05	-0.000752491	0	-0.000252289	-0.000352056	0	-8.72982e-05	-0.000689868	-0.000625295	-0.000711013	-0.000246198	-1.42147e-05	-2.32831e-10	0.000876211
CSE1L	0.000424261	0.000132423	-8.08049e-05	0.000121073	-1.64246e-05	-0.000524075	-0.00135351	2.35976e-05	-0.000498083	-0.000220476	-0.000687374	-0.00064836	-0.000244589	-0.000352268	-8.01302e-05		Cse1l	-8.01302e-05
CTCF	-0.000687978	1.31154e-05	0.00010001	0.000310509	-0.000703417	-0.000505059	-9.65863e-05	-0.00015579	-0.000318526	-0.00180853	-0.000767575	-0.000338634	2.98996e-05	-0.00112801	-0.000345023		Ctcf	-0.000345023
CTPS1	-0.000390167	-0.000591842	-0.000328864	0.000291434	-0.000388327	-0.000941148	-0.000349766	-0.00123988	-0.000274623	-0.00027645	-0.00061763	0.000520278	-0.000627307	-0.000350849	0.000758633		Ctps	0.000758633
DCK	-0.000923191	0.00021687	-0.000248188	-0.000173004	-0.000253331	3.48931e-05	-0.000922779	-0.000312892	0.0180229	-0.000595332	-0.000244904	5.17884e-05	0.000195964	-0.00011073	-0.00076254		Dck	-0.00076254
DCLRE1B	-0.000398325	0.000296806	0.000911344	-0.000690534	0.000196695	0.000368686	3.40369e-05	0.00213803	-0.000418706	-0.000326372	-6.45483e-05	-0.000265236	3.01492e-05	-0.000960446	-0.000382559		Dclre1b	-0.000382559
DCTPP1	-0.00080196	9.14929e-05	0.00201153	0.000170966	0.000146456	-0.000535773	-0.000648199	-0.00493119	-0.000217428	-0.00125478	-0.000845081	0.000509526	0.000278662	-0.00104749	-0.000496833		Dctpp1	-0.000496833
DDX39A	-0.000541506	-0.000182728	0.0137462	0.000126389	-0.000242938	-0.000363632	-0.000882294	-0.0168334	-0.000514994	-0.000140189	-0.000535204	-0.000359062	0.000424161	-0.000962887	-0.000567091		Ddx39	-0.000567091
DEK	-0.000382534	8.16632e-05	0.0249587	0.00041742	-0.000237111	-0.00028233	-0.000785913	0.00139677	7.91434e-05	-0.000742917	-0.000768572	-5.7085e-05	-0.000285256	0.000387979	-0.000215924		Dek	-0.000215924
DEPDC1	-0.000583756	0.000286301	9.10247e-05	-0.000229594	-0.000537234	0.000119187	-0.000331862	-0.000139991	0.00076306	0.000797107	0.000862699	0.000204735	-0.000571121	0.000893073	-0.000243685		Depdc1a	-0.000243685
DIAPH3	0.000956624	-0.000441517	0.000320838	0.000344302	-0.000186312	5.98645e-05	0.000757134	1.20589e-05	-0.000983449	3.44939e-06	0.000636978	0.000120745	0.000907389	-0.000736803	-0.000484411		Diap3	-0.000484411
DLGAP5	-0.000399289	0.000602795	0.00164824	0.000379362	-0.000902837	0.00138681	-0.000981498	0.000254756	0.000690842	-0.000542101	-0.000685127	-0.000297109	0.000651878	0.000601631	0.000132979		Dlgap5	0.000132979
DNMT1	-0.000163738	-0.000258282	0.0144859	-0.0013145	-0.000223044	-0.000223359	-0.00104085	-0.0141077	-0.000169921	-3.28492e-05	-0.000439662	-0.000736505	-0.000408417	-0.000623686	-0.000386098		Dnmt1	-0.000386098
DONSON	0.000500922	-7.52046e-05	0.000191338	-0.000124308	0.000588856	-0.00032243	0.000155627	-0.000148575	-0.000300768	0.00013657	-0.000606201	0.000181102	-0.000362682	0.000509267	-3.8415e-05		Donson	-3.8415e-05
DSCC1	0.000417381	-0.000797266	6.46645e-05	-0.000116851	0.000421203	0.000419889	-0.000337379	-0.00062835	0.00077984	-0.000292997	0.000282834	-0.000307673	-0.000392642	-0.000285562	-0.000703122		Dscc1	-0.000703122
E2F8	-9.56313e-05	-0.000660882	0.000764632	0.000187178	0.00053161	2.77068e-06	0	0.000584043	0.000207704	0.000184679	1.22835e-05	0.000541374	0.000657922	-3.49195e-05	0.000498949		E2f8	0.000498949
EED	-0.000609176	-0.000243767	0.00056404	-0.000724036	4.80835e-05	-0.000290739	-0.000597118	0.000119311	-0.000308896	-0.000381042	-0.000344086	-0.000255324	9.72259e-05	-0.00062013	-0.000101785		Eed	-0.000101785
EIF2S1	-0.000742197	-5.6551e-05	-0.000149711	0.0011555	-2.98054e-05	-7.63088e-05	-0.000491279	-0.0098108	6.09783e-05	0.00127304	-0.000152928	0.000104282	-0.000153422	-0.000859908	0.00016231		Eif2s1	0.00016231
ESPL1	-0.000426796	-0.0003026	0.000513326	5.45586e-05	0.000243078	-0.000311951	-8.15963e-05	0.00139684	-0.000965393	-0.000168018	-0.000181916	9.69522e-05	-0.000406502	0.00049143	0.000775732		Espl1	0.000775732
EXOSC8	-0.000229033	-3.08403e-05	0.000844205	0.00074295	-5.8405e-05	2.59185e-05	-0.000891689	-0.00087887	0.00022489	-0.00130912	-0.00086177	-0.000219728	-0.000187534	-9.43003e-05	8.48921e-05		Exosc8	8.48921e-05
EZH2	0.000265883	0.000206365	0.00989417	-0.000450045	-0.00019775	-0.000288432	0.000140779	0.00208634	-5.98985e-05	-0.00110164	-0.000766737	0.000283609	-7.52689e-05	-0.000982942	-6.78055e-05		Ezh2	-6.78055e-05
GINS1	-0.000972576	-0.000660049	0.00143234	-0.000467048	0.000442202	-0.000467219	-0.000276491	-0.000783224	-0.000649949	0.000722664	3.44056e-05	0.000806063	-0.000597813	0.000622851	0.000187623		Gins1	0.000187623
GINS3	1.2233e-05	3.38675e-05	-0.00037065	0.000296867	-0.000448027	7.88041e-05	-0.00056856	0.000242566	-0.000729111	0.000631729	-0.000449053	0.00119289	-0.000779964	-0.000111616	-0.000944159		Gins3	-0.000944159
GINS4	0.000522015	0.000710792	0.00016282	-0.000588111	-0.000511303	-0.000626271	-0.000525813	-0.000183733	0.000446952	-0.000991134	0.000776559	-0.000733957	-0.000858478	0.000530393	-6.83065e-05		Gins4	-6.83065e-05
GSPT1	-7.67947e-05	5.8236e-05	-0.000123419	0.000199969	-0.000261304	9.02413e-05	-0.000521846	-0.000880629	-0.00062628	0.00108581	-0.000125188	-1.7841e-05	-0.00011588	-0.00073922	0.000104752		Gspt1	0.000104752
H2AX	0	0	-6.44586e-05	0	0	0	0	-0.000536398	-0.000752214	0	0	0	0	0	0.000547811
H2AZ1	1.16415e-10	0.000319796	9.54043e-05	0	0	0	0.000949075	0	0	0	-0.000246538	0	0.00075378	0.001	-0.000707856
HELLS	-0.000680482	0.000238179	0.179938	0.00013098	-0.000325864	0.000433139	-0.00038253	-0.0185554	7.60178e-05	-0.000105329	-0.000653598	3.03976e-05	0.00056613	-0.000445948	-0.000203522		Hells	-0.000203522
HMGA1	-0.00118789	0.000609417	0.00104317	0.000520768	-6.59207e-05	-0.00049459	-0.000850476	0.000576217	-0.000752046	-0.0374147	-0.000345024	-0.000538451	-0.000625998	-0.000982144	0		Hmga1-rs1	0
HMGB3	-0.00061002	-8.74424e-05	0.00117397	0.000539627	-0.000368772	0.0585949	-0.00076971	0.000947138	-0.000417493	-0.000958862	-0.00105076	9.69253e-05	0.00067166	-0.000935152	-0.000608451
HMMR	0.000679884	0.00044589	0.0018382	-0.000603195	-0.000290377	-6.14689e-05	-0.000161474	0.000347226	0.000291863	-0.000883096	-0.000918468	0.000931637	-0.000143267	0.000286415	-0.000548936		Hmmr	-0.000548936
HNRNPD	-8.28064e-05	2.30725e-05	-3.4532e-05	-2.71355e-05	-8.05758e-05	-8.18754e-05	-0.000456115	0.000901184	-0.000316127	-0.000766461	-9.62288e-05	0.000433237	-0.000114242	-0.000794987	-0.000177349		Hnrnpd	-0.000177349
HUS1	-0.000580941	9.72363e-05	-4.92787e-05	-4.84835e-05	-0.000122034	0.00011585	-0.000661927	0.000433494	-0.000535563	-0.00018716	-0.000896672	-0.00016886	-0.00022282	-0.000860823	7.64569e-05		Hus1	7.64569e-05
ILF3	-5.41395e-05	-5.83832e-05	0.000227108	0.000421672	-0.000849698	-4.60463e-05	-0.000702505	0.00750741	-0.000233579	-0.000213363	-0.000132292	-0.000991645	7.5841e-05	-0.000984131	-0.000169914		Ilf3	-0.000169914
ING3	-0.000594985	0.000274603	0.000436277	-0.000116277	-0.000433602	-0.000338303	-0.000162333	0.00185481	0.000168799	-0.000804171	0.000488249	-0.00059169	0.000142578	-0.000143328	0.0004371		Ing3	0.0004371
IPO7	-9.07697e-05	-0.000108481	-8.41123e-05	0.000225341	-0.000680394	-0.000310516	-0.00110241	0.00057521	-0.000336369	-0.000839823	-0.000189947	-0.000494712	-0.000380142	-0.00108717	-0.000160084		Ipo7	-0.000160084
JPT1	-0.00059176	0.000360517	0	0.000831787	0.000392229	0.000682802	0.000872405	0	0.000268366	0	0	0	0	-1.68687e-05	0.000663369
KIF18B	0.000862785	0.000266568	-0.000718197	0.000789807	0.000214719	-0.000553538	-0.00075665	0.00023154	-3.86703e-05	-0.000454455	0.000550506	0.000775881	0.000167918	-0.000121401	0.000387608		Kif18b	0.000387608
KIF22	-0.00115189	-0.000116987	0.000784365	0.000464086	-0.000704884	0.000498453	-0.000343395	3.21696e-05	-0.000330144	0.000403822	-0.000817622	0.000192008	9.59416e-05	-6.99642e-05	0.000194414		Kif22	0.000194414
KIF2C	0.000145393	-0.000577961	0.000603936	0.000544391	0.000240127	0.000691733	-0.000650877	-0.000744786	0.000567199	0.000295314	0.000421133	5.73136e-05	0.000901493	-0.000275146	-0.000820145		Kif2c	-0.000820145
KIF4A	-0.00096379	-0.000256015	0.000465027	0.000801249	-0.000614442	4.59948e-05	-0.000351621	0.000200493	-0.00026526	-0.00031241	-0.000366515	0.000738717	1.77434e-05	0.000563695	-0.00093159		Kif4	-0.00093159
KPNA2	-0.000371326	-8.20047e-05	0.00136388	0.000729515	1.12649e-05	0.000285069	-0.00114697	0.000102492	-0.000487374	-0.001295	-0.00110912	-0.000200889	7.40528e-05	-0.000355816	0.000717936		Kpna2	0.000717936
LBR	7.9416e-05	-2.91435e-05	0.000732863	1.32824e-05	0.000336876	0.000171136	-0.000698109	-2.72398e-05	-0.000224155	-0.000905599	-0.000538773	-0.00103019	-0.000305934	-0.000964466	-0.00010432		Lbr	-0.00010432
LMNB1	0.000158797	1.71444e-05	0.0269993	0.000117385	0.00026799	6.57911e-05	-0.000436944	-0.00012536	-0.000658382	0.000672546	-0.000876733	0.000297898	0.000573326	-0.000656179	-0.000728843		Lmnb1	-0.000728843
LUC7L3	-9.32331e-05	0.000100947	-0.0007189	0.000351038	0.000189297	-3.34273e-05	-0.000716711	0.000633419	-2.56853e-05	-0.00118441	-0.000484694	8.38057e-05	0.000407257	-0.000855291	-0.000381517		Luc7l3	-0.000381517
LYAR	-0.00303576	-5.99108e-05	-0.00153473	-0.00027624	0.000182255	-0.000372678	-0.00101867	-0.009136	-0.000686168	0.00128541	-0.000551187	-6.81839e-05	0.000313482	-0.000449336	-0.000140401		Lyar	-0.000140401
MAD2L1	-6.71033e-05	0.000154691	0.0993757	7.54791e-05	0.00103214	0.000804782	-0.00047971	-3.32013e-05	0.000674604	0.00198459	6.97102e-05	0.000522152	0.000714553	-0.000484178	-0.000173861		Mad2l1	-0.000173861
MCM2	0.000252802	0.000469063	0.000324661	-0.000207982	0.000305608	-0.000223419	-0.000352748	-0.00152074	-0.000596805	0.000672817	1.51719e-05	0.000720254	-0.000405957	-0.000879816	-0.000924988		Mcm2	-0.000924988
MCM3	-0.000114479	9.15468e-05	0.0710089	-0.000261242	-0.000875318	-0.000340424	-0.000640598	-0.000574687	0.000570127	-7.49152e-05	0.000483743	-8.19999e-05	6.21901e-05	-0.000542457	0.00033966		Mcm3	0.00033966
MCM4	-6.49521e-05	-0.000313366	0.0662231	0.00071369	0.000601397	-0.000120455	-1.41111e-05	-0.000550097	-0.000369663	0.00089194	4.18812e-05	-0.000885579	0.000479981	-0.000108517	-0.000557126		Mcm4	-0.000557126
MCM5	0.0437032	0.000307316	0.149241	-0.000435007	0.000253649	0.000234662	-0.00146117	-0.000175298	-0.000331878	-0.00100914	0.0010492	-0.000517625	0.000193312	-0.00100913	-2.77132e-05		Mcm5	-2.77132e-05
MCM6	0.00021222	-0.00035027	0.0586293	-0.00032228	-0.000503937	5.11296e-06	-3.29812e-05	-0.000209971	0.000557587	0.00108635	-0.000158431	0.000733747	0.000502597	0.000543723	0.000226517		Mcm6	0.000226517
MCM7	0.000262338	0.000126753	0.227546	-0.000150416	-0.000148436	0.000917338	-0.00027508	1.88135e-05	-0.000157618	-0.000516132	-0.000619453	-0.000841901	-0.000178941	-0.000627339	-0.000415078		Mcm7	-0.000415078
MELK	0.0002988	0.000390368	0.000109345	-0.00027849	-0.000959842	0.000457928	-0.000447515	-0.000211337	-0.000168947	0.00120959	0.00097554	-0.000729883	0.000567362	0.000163639	0.000427445		Melk	0.000427445
MKI67	0.000609243	-0.000449288	0.300439	0.000240691	0.00024733	-0.000561689	-0.00115872	-0.00167835	-0.000169891	-0.000124876	0.00066441	0.000638911	-0.000443627	0.000641385	-0.000765276		Mki67	-0.000765276
MLH1	0.000302573	-0.000303974	0.000218155	0.000391481	-0.000635228	-0.000414064	-0.000630664	-0.000511906	-8.03919e-05	-0.000921944	0.000282635	0.000171847	0.000550186	-0.000912905	0.000536584		Mlh1	0.000536584
MMS22L	-0.000387158	7.98561e-05	-0.000339623	-0.000135702	0.00062505	1.21864e-05	0.000347713	-0.00169072	-0.000564476	0.000180503	2.23636e-05	0.000245872	0.000859248	-0.0010297	-0.000448612		Mms22l	-0.000448612
MRE11	-0.000275684	-0.000991416	-0.000435572	0.000194321	-3.83682e-06	-8.68555e-05	-7.35424e-05	0	0	0	-3.90795e-05	-0.000686457	-0.000105086	-7.96051e-05	-0.000788981
MSH2	-5.24871e-05	0.000419633	-0.000111618	-0.000327894	0.000673218	-0.000433052	-0.000348974	0.00054702	0.000432234	-0.000637344	0.00077383	-0.000292088	-0.000123225	0.000398144	0.000295114		Msh2	0.000295114
MTHFD2	-0.000158001	-0.000148518	0.00112257	0.000228256	-0.000174637	0.000415372	-0.000930624	-0.000693894	-6.23409e-05	-0.000263713	-0.0053429	-0.000847216	6.74779e-05	0.0398818	-0.000181467		Mthfd2	-0.000181467
MXD3	-0.00090333	-0.000478493	-0.000439715	-0.000163602	2.39816e-05	0.000143333	0.00071293	-0.000122309	4.39335e-05	0.000286701	-0.00024717	-0.000729788	-0.000135733	-0.000508434	-0.000637896		Mxd3	-0.000637896
MYBL2	-0.000718118	-0.000439474	-0.000264851	0.000559884	1.39556e-05	-0.000289648	0.000650945	-0.000541487	0.000382676	0.00079894	0.000853242	0.000527627	-0.000157453	0.000896972	0.000793254		Mybl2	0.000793254
MYC	-0.000886312	-8.98642e-05	-0.00106921	-0.000394415	-0.000284595	1.16414e-05	-0.000215551	-0.0060529	-0.000378831	-0.000613321	-0.00102136	-6.40909e-05	-0.000142098	0.00422568	-0.000322446		Myc	-0.000322446
NAA38	-0.000379463	-0.00018721	0.000464746	0.000239006	-2.43293e-07	-0.000169512	-0.000379466	3.93696e-05	-0.000535473	-7.06284e-05	-0.00086236	-5.43761e-06	0.000481879	-0.00107056	-0.000231855		Naa38	-0.000231855
NAP1L1	-0.000289262	-4.91726e-05	-0.000373026	0.000401107	0.000114107	-0.000192382	-0.00107539	0.0149814	-0.000300624	-0.000713893	-0.000800533	-9.69435e-05	0.000132567	-0.0002383	-0.000302911		Nap1l1	-0.000302911
NASP	-0.00039377	-6.20282e-05	0.0520928	-0.0477718	-0.000717895	-9.16879e-05	-0.000939086	0.00112411	-0.000260754	-0.000603402	0.000148164	-0.000713442	0.000198887	-0.000439937	-0.000363752		Nasp	-0.000363752
NBN	-0.00064092	4.67804e-05	-0.000492086	-0.00013117	0.000633819	-0.000543034	-0.000569457	0.0004364	-0.000240188	-0.00127616	-0.000205199	-0.000126012	-0.000243261	-0.000552457	-0.000528146		Nbn	-0.000528146
NCAPD2	0.000225357	-0.000515051	0.00132453	-6.59785e-05	-0.00102207	8.25808e-05	-0.00102377	0.000190668	0.000433051	-0.00146917	0.000634359	-0.000177958	-0.000111516	0.000379408	0.000345144		Ncapd2	0.000345144
NOLC1	-0.000213256	-0.000197688	0.000127572	-0.000131878	6.20503e-05	-0.000267531	-0.00116493	-0.00108971	-0.000210758	0.000315793	-0.000840457	-0.000465796	-4.25507e-05	-0.000411309	0
NOP56	-0.000457553	0.000115509	0.000267295	0.000163691	-0.00049156	-0.000297497	-0.00013301	-0.00213857	-0.000527026	-0.00113822	-0.000510236	-0.000621216	6.75235e-05	-0.000460911	0.000338924		Nop56	0.000338924
NUP107	-1.70745e-05	0.000152796	0.000226162	0.000206821	-0.000531627	0.000371701	-0.000651863	-1.95008e-05	-0.000781985	0.00140967	-0.000748101	-0.000228953	-0.000346952	-0.000398998	0.000605667		Nup107	0.000605667
NUP153	-0.000120289	-5.82369e-05	0.000734089	-0.000493422	-0.000526477	-0.000468749	-0.0005478	0.00116501	-0.000367053	-0.00102767	-0.00135049	1.43464e-05	0.000414109	-0.000441766	-0.000368723		Nup153	-0.000368723
NUP205	-0.000778377	0.000311357	-0.000205953	0.000273189	0.00036554	5.06605e-05	-0.000630808	0.000738918	-0.000134007	0.000358906	0.000680417	0.000601071	0.00107934	0.000444506	-0.000770985		Nup205	-0.000770985
ORC2	-0.000876781	0.000176624	-0.000120595	8.77432e-05	-0.000651716	-3.48003e-05	0.000289252	-3.99247e-05	-0.000149456	0.000203137	-0.000829581	-6.05011e-05	-0.000538295	0.00046967	-0.000584889		Orc2	-0.000584889
ORC6	-0.000411168	0.000439079	0.00169493	-0.00014776	0.000518186	-0.00107686	-0.00125645	0.000321375	0.000743383	-0.000527408	-0.000242416	0.00088604	-0.000511007	-2.72062e-05	-0.000716198		Orc6	-0.000716198
PAICS	0.000101885	-0.000205113	0.000273478	6.7908e-05	0.000485712	-9.62684e-05	-0.000516645	-0.000324047	-0.000664293	-0.00150982	-0.000366219	-0.000344894	0.00035128	-0.000360886	0.000133396		Paics	0.000133396
PAN2	-0.000170941	-0.000377142	-0.000364673	-0.000162753	-0.000342184	0.000163299	-0.00076188	-0.000354891	-0.000395748	0.000358966	0.000161218	-0.000281452	0.000725335	-0.000474099	7.91497e-05		Pan2	7.91497e-05
PDS5B	-0.000879301	-0.000140556	0.000546189	0.000122579	-0.000580412	0.000151513	-0.000333582	-3.52024e-05	-0.000626312	-0.000517856	-0.000545945	2.93307e-05	0.00017073	5.75993e-05	-0.000188368		Pds5b	-0.000188368
PHF5A	-0.000695098	-0.000125425	0.000259063	0.000291005	0.000157676	0.000122807	-0.000691474	-7.29766e-05	-0.000398582	-0.00151885	-0.00054289	0.000608837	-4.88837e-05	-9.71253e-07	-5.56757e-05		Phf5a	-5.56757e-05
PLK1	-0.00069958	0.000265671	0.0001783	-0.000320573	0.000115706	0.000457465	-0.000385348	0.000267375	0.000901551	-0.000429218	-0.000340244	-6.92742e-05	-0.000252574	0.000267867	0.000336328		Plk1	0.000336328
PLK4	-0.000562884	0.000644785	-0.000451616	-0.000165331	-0.000699969	0.0470142	0.000333482	0.000188474	-0.000546413	-0.000516511	-0.000970615	-0.000380819	0.000292331	-0.000858788	-0.000395288		Plk4	-0.000395288
PMS2	-0.000404392	0.000239242	-0.000742983	-4.496e-05	-0.00016611	6.77225e-05	0.000833509	0.000653324	-0.000900464	0.000238529	-0.000230471	0.000176237	0.000278362	0.000709068	0.000499252		Pms2	0.000499252
PNN	-0.000716461	3.32108e-05	-0.000272893	-0.000476518	-2.0187e-06	2.55562e-05	-0.000867606	0.00208146	0.000100198	0.00024478	2.71609e-05	-0.000492366	3.77242e-05	-0.000751133	-0.000525254		Pnn	-0.000525254
POLD2	-0.000306363	-7.00097e-05	6.46485e-05	0.000283534	0.000158648	-0.000414206	-0.0009127	-0.000322112	0.000207183	-0.000837668	-0.000387	0.000381931	0.000265568	-0.000505211	0.000153446		Pold2	0.000153446
POLE	-0.000299053	-0.00049362	0.000887204	0.000433761	0.000872544	2.96779e-05	-0.000661645	-0.000212727	0.00072575	-0.000143247	0.000343966	0.00102376	0.00085323	0.000661261	-0.000476622		Pole	-0.000476622
POP7	-0.000289058	0.000125572	0.000441836	-0.000132332	0.000112498	9.81628e-05	-0.000617388	7.44312e-05	7.72294e-05	-0.00124234	-0.000543966	-0.000492606	-6.24581e-05	-0.000219727	-0.000255946		Pop7	-0.000255946
PPM1D	-0.000772852	-0.000480306	3.38918e-05	-6.32931e-05	-4.52466e-06	0.000518584	-0.000276527	0.000851132	-5.865e-06	-0.000376104	0.000680455	-0.000184523	0.000202285	-0.000476377	0.00030078		Ppm1d	0.00030078
PPP1R8	0.00065831	-0.000255774	-0.000598107	-0.000964741	-0.000659092	0.000209169	-0.000821256	0.000170441	-0.000748641	0.000299086	-2.41906e-05	-2.32205e-05	0.00120145	-2.79417e-05	0.000383712		Ppp1r8	0.000383712
PRDX4	0.000412484	8.73869e-05	0.000250394	0.000633328	-7.03381e-05	-0.00037103	-0.000873514	-0.00333411	-3.258e-05	0.0003441	-0.00124557	0.000403588	0.000256221	-0.00119212	-0.000450172		Prdx4	-0.000450172
PRIM2	-0.000939574	2.38529e-05	0.000332133	-0.000132277	-0.000849635	0.000644911	-0.000481824	0.000770383	-0.000871286	-0.000222685	0.000241916	-0.000640345	0.000590212	0.00035094	0.000184287		Prim2	0.000184287
PRKDC	-0.000566392	-8.95072e-05	2.05294e-05	0.000467404	5.16218e-05	-0.000240296	-0.000782766	4.13193e-05	0.000184949	-0.000357525	-8.60719e-05	-0.000469873	0.000444791	-0.000964324	-0.000152193		Prkdc	-0.000152193
PRPS1	-0.000231066	-0.000125988	-6.05788e-05	0.0012391	0.000251964	-0.000406285	-0.000286287	0.00015335	0.000214514	0.00109018	0.000181659	-0.000248746	-1.35754e-05	-0.000645313	3.62005e-05		Prps1	3.62005e-05
PSIP1	-0.000146565	-8.77905e-05	0.000109253	0.000381036	2.18555e-05	-3.13778e-05	-0.000681094	8.54931e-05	0.000520666	-0.000618276	-0.000506061	0.000385676	-0.000137146	-0.000584465	-7.55556e-05		Psip1	-7.55556e-05
PSMC3IP	0.000100498	-0.00029135	0.000991148	5.54473e-05	0.000737143	0.00029425	2.11055e-05	0.000210743	-0.000423504	-0.000279766	0.000522164	-0.00023981	-0.000611678	9.88017e-05	8.12596e-05		Psmc3ip	8.12596e-05
PTTG1	-0.000657236	-0.000132154	0.047755	-0.00146097	5.00352e-05	0.00639862	-0.00125084	-0.000205971	-0.000481529	0.00127337	-0.000354174	0.000862402	0.000439555	9.6691e-05	-0.000178278		Pttg1	-0.000178278
RACGAP1	0.000283372	6.46182e-05	0.000668437	-0.000672069	4.61969e-05	0.000947148	5.21166e-05	-0.000209276	-4.28152e-06	2.62377e-05	-0.000227703	-0.000525048	0.000194095	-0.000194852	-0.000951006		Racgap1	-0.000951006
RAD1	0.000270108	-0.000130752	-0.000317287	0.000383108	0.000274677	-5.8094e-05	-0.0009832	-0.000320018	-0.000280219	0.000426827	-0.000288101	9.70988e-05	-0.000236055	-0.000370542	-0.000618103		Rad1	-0.000618103
RAD21	-0.000136067	-0.000109822	5.5194e-05	7.4689e-05	1.29938e-05	-7.62203e-05	-0.00119047	0.000161358	0.000242034	-0.00091972	0.000268474	-0.00102908	0.000192682	-0.000668973	0.000179341		Rad21	0.000179341
RAD50	-0.000249859	-0.000118543	-0.00016002	-0.000986505	-0.000194308	-0.000205902	-0.000332437	0.000868696	-0.000274092	-0.000111545	-0.000674046	0.000151134	-0.000170207	-0.000516464	-2.14852e-05		Rad50	-2.14852e-05
RAD51AP1	0.000732882	0.000213283	0.00121183	-0.000619996	-7.20361e-05	0.000472699	-0.000393653	0.000571543	-0.000312096	0.000348328	0.000674897	4.48211e-05	0.000311705	0.000869626	-0.000126264		Rad51ap1	-0.000126264
RAD51C	2.96601e-05	5.96682e-05	0.000113573	0.000825007	-0.000555851	-0.000101611	-0.00130747	-0.000795432	-0.000758758	-0.000826362	-0.000287869	-0.000678282	0.000652527	8.34761e-05	0.000922719		Rad51c	0.000922719
RAN	-0.000491501	-0.000146402	0.000428062	0.000555394	0.0239562	-0.000187799	-0.00101504	-1.20207e-05	-0.000195091	-0.000678283	-0.000832097	0.000233916	-0.000183344	0.000275302	-0.000372771		Ran	-0.000372771
RANBP1	-0.000330302	-3.05286e-05	0.0434344	5.16946e-05	0.000656191	-1.57052e-05	-0.00122033	-0.0102027	0.00012659	-0.00114997	-0.00078697	0.000304421	-0.000127517	-0.000309908	-0.000353781		Ranbp1	-0.000353781
RBBP7	-4.00232e-05	-0.000105407	0.000768945	-0.000403702	6.86661e-05	-0.000177277	-0.000972722	0.000312296	-0.000121416	-0.00078384	-0.000851778	-0.00126276	0.000111555	7.85865e-05	-4.9045e-05		Rbbp7	-4.9045e-05
RFC1	-0.00100994	6.15114e-05	-0.00011233	-0.000495492	0.000166611	-0.000271478	-0.000266489	-0.000583412	-0.000505672	-0.000245846	-0.000290168	-0.000387963	-1.8689e-05	-0.000604171	-0.000321582		Rfc1	-0.000321582
RNASEH2A	0.000269564	8.21608e-06	0.0131536	-5.40158e-05	-0.00045285	0.00123253	-0.000235715	8.19099e-05	-0.000790894	-0.00088385	0.000813054	-6.71538e-05	5.70585e-05	-0.00103544	0.000133261		Rnaseh2a	0.000133261
RPA1	-0.00022579	-6.66346e-05	-4.71267e-05	7.01969e-05	0.000339517	-7.13842e-05	-0.00128654	-0.00102632	-0.000585348	-0.0011264	-1.37124e-05	-8.412e-05	-0.00027712	-0.000115235	0.000101809		Rpa1	0.000101809
RRM2	-0.000324843	0.000105078	0.00227393	-0.000237384	-0.000242803	-0.000795901	0.00036014	-0.000539752	-0.000912572	-0.000534406	-7.35471e-05	-0.00031247	-0.000494412	1.53854e-05	-0.000278984		Rrm2	-0.000278984
SHMT1	0.000629557	0.000306668	7.28414e-05	0.000312347	-0.000306432	-0.000351046	-0.000167723	0.000172771	0.000784295	-0.000589495	0.000136283	-0.000783972	-0.000836409	0.000539584	0.000471302		Shmt1	0.000471302
SLBP	-0.000542185	-0.000110137	0.0314972	-1.11628e-05	-0.0010221	-0.000220533	-0.00176383	0.000123065	-0.000487931	0.00015549	-0.000856001	-0.000589988	-0.000163786	-0.000314243	-0.000747037		Slbp	-0.000747037
SMC1A	-0.000750204	-2.29348e-05	0.00358111	-0.000715624	-9.7854e-05	-0.000305706	-0.000746042	9.4035e-05	-0.00041924	-0.00124173	-0.000120416	0.000281656	0.000203783	-0.00051904	-0.00014579		Smc1a	-0.00014579
SMC3	-0.000671006	6.8456e-06	0.00135428	-0.000240886	-0.000201436	-0.000355858	-0.000566288	-0.00350512	3.1145e-05	-0.000655281	-0.000104926	-0.000782135	0.000119228	-0.000489126	-0.000305245		Smc3	-0.000305245
SMC4	0.000519843	0.000222996	0.084821	4.12396e-05	0.00019539	0.00100809	-0.000741481	-0.00822393	-0.000722496	-0.000218326	-0.0005451	-0.000780903	9.77201e-05	-4.17595e-05	-0.000662744		Smc4	-0.000662744
SMC6	4.1126e-05	0.000146422	-9.00164e-05	-0.000767158	4.8594e-05	0.000200599	-0.00035118	0.0013715	-0.000112515	-0.000297648	-0.00102231	-0.00106858	0.000152965	-0.000147841	-0.000599628		Smc6	-0.000599628
SNRPB	5.82244e-05	-7.01039e-05	0.019393	0.000238265	-0.000407965	-9.11066e-07	-0.000934139	0.000239384	-0.000265381	-0.000855523	-0.000648348	-0.000704594	-0.000351519	-0.000637222	-0.000405184		Snrpb	-0.000405184
SPAG5	-0.000358176	-0.000650398	-0.000382143	-0.000703921	0.000186598	0.000321043	-0.000641295	0.000127676	8.61891e-05	-0.000674647	0.000154018	0.000180116	-0.000538334	0.000311367	0.000268744		Spag5	0.000268744
SPC24	-0.000555536	-0.0001886	-0.000420587	-0.000787485	0.000565151	0.000758334	0.000375692	0.00271946	0.000360259	-9.37437e-05	0.000633499	0.00049038	-3.08151e-06	0.000873251	-0.00119174		Spc24	-0.00119174
SPC25	-0.000551322	0.000548837	0.000577041	-0.000341761	-0.000564463	0.000206829	-0.000189462	0.000384493	-0.000697153	0.00078584	0.000201775	0.000887283	0.000572663	2.58107e-05	-0.000499582		Spc25	-0.000499582
SRSF1	-0.000743307	-7.77449e-05	2.89375e-05	4.49619e-05	0.000443425	0.000149548	-0.000731675	-0.000407454	-0.000137821	-0.000684377	-0.000231196	-0.000224569	-4.49677e-06	-0.000677855	0.000400792		Srsf1	0.000400792
SRSF2	-0.000809488	8.96664e-05	-0.000382236	0.000411843	-0.000598108	4.57188e-05	-0.000963464	0.000639162	-0.000361682	0.000256708	-0.000597733	-0.000431042	0.000312878	-0.000700674	-0.000243161		Srsf2	-0.000243161
STAG1	-0.000301673	0.000304138	0.000947925	0.0014283	-0.000762524	0.000186391	9.36074e-05	0.00226312	0.000376535	-0.000865804	-0.000277839	-0.000120299	1.96234e-05	-0.000130195	-0.000266907		Stag1	-0.000266907
STMN1	-0.000628689	0.000465747	0.269793	0.000254241	-0.000510388	0.000118295	-0.000849585	0.000142667	0.0427137	0.000604275	0.00275636	3.80594e-05	-9.95777e-05	-0.00698645	-0.000598916		Stmn1	-0.000598916
SUV39H1	0.000769828	-0.000546286	-0.000792099	0.000878286	9.20497e-05	0.000476822	-0.0010396	2.7922e-05	0.000655725	-0.000989676	-0.000934327	-0.000547376	0.000115231	0.000270264	-0.000585093		Suv39h1	-0.000585093
SYNCRIP	-0.000654788	-9.3794e-05	-7.33371e-05	0.000151927	0.000524945	-0.000271285	-0.000985199	0.000177047	-0.000546871	-0.000380848	-0.000639417	-0.000711023	0.0003655	-0.000994251	-0.000382726		Syncrip	-0.000382726
TACC3	0.000110552	0.000224569	0.000926034	0.000478027	-0.000443365	-0.000435316	-0.000854148	0.000194618	-0.000435981	-0.00124045	0.00017919	3.01639e-05	-0.000676513	-0.000787224	0.000421066		Tacc3	0.000421066
TBRG4	-0.000562999	-6.5451e-05	0.000614688	0.0006108	-0.000638432	0.000176109	-0.000657323	-0.000585585	6.15175e-05	-0.00106401	-0.000343861	0.000304677	0.000427989	9.10704e-05	0.000321406		Tbrg4	0.000321406
TCF19	-0.000717441	0.000542386	0.0238157	0.00107359	-0.000844825	0.000211226	-0.000978603	-0.000504957	-0.00102048	-0.00105371	-0.000984851	0.000498224	0.000357861	0.000919336	-0.000236967		Tcf19	-0.000236967
TFRC	-0.000828481	-0.000398784	0.000443025	0.000370604	0.000148303	-0.000702336	-0.000169999	-0.0110724	-0.000507187	-4.03054e-05	-8.23469e-05	-0.000342437	0.000103403	0.000277997	0.000980158		Tfrc	0.000980158
TIMELESS	-0.000140768	9.28802e-05	4.39697e-05	0.00146023	0.000128776	-0.000405012	-0.000170038	0.000749555	-0.000528438	-0.0010591	-0.000214919	0.000728663	-0.000328437	-0.000746859	0.000190049		Timeless	0.000190049
TIPIN	-0.000815607	0.000370337	0.00121013	-0.000497571	-0.00018162	3.4963e-05	0.000464397	8.77681e-06	0.000851501	0.00149651	0.000586226	-0.000358326	0.000433161	0.000692914	-0.000388283		Tipin	-0.000388283
TK1	-1.50948e-05	2.4455e-05	0.0980182	-0.000197896	-0.00054373	-0.00043708	-0.00114999	-0.000262881	0.000604987	-0.000213085	-0.000524024	-0.000464492	0.000773965	0.000154512	-0.000145442		Tk1	-0.000145442
TMPO	0.000332423	9.95096e-06	0.01691	-0.000188645	-0.00089059	0.000279593	-0.000908815	0.0018144	-0.000175359	-0.00094568	4.86616e-05	-0.00042799	-0.000527655	4.48239e-05	0.000487824		Tmpo	0.000487824
TRA2B	-0.000934534	6.35202e-06	-0.000232038	0.000429351	-0.000862244	-5.37129e-05	-0.000900431	-0.000721952	-0.000563075	-0.000667082	-0.000329375	9.35544e-05	-0.000182454	-0.000435052	1.41132e-05		Tra2b	1.41132e-05
TRIP13	0.0004078	0.00035711	-0.00016618	0.0012374	-0.000179651	-0.000797902	-0.000253905	-5.26643e-05	0.000210627	-0.000970461	-0.000527078	-0.000578045	-0.000675269	0.000324016	-0.000439086		Trip13	-0.000439086
TUBB	-0.000687989	0.0046661	0.0550815	0.000526319	0.00766575	0.0001247	-0.000780475	-0.000592102	0.000224266	-0.00043583	-0.000653888	-0.000440094	0.000263932	-0.000803068	-0.000230383		Tubb5	-0.000230383
UBE2S	-0.000387231	-0.000131587	0.000568107	0.000626988	-0.000261665	-0.000430495	-0.000731593	-0.00271274	-0.000359955	-0.000506985	-0.00065487	-0.000617403	0.000170007	-0.000234291	-0.000241998		Ube2s	-0.000241998
UBE2T	-0.000575666	0.000277887	0.00126831	-0.000477086	-0.000422693	0.00111961	0.000697242	-2.27952e-05	-0.000636682	-0.000432292	-0.000897132	0.000660676	-0.000754202	0.000345677	-0.00116884		Ube2t	-0.00116884
UBR7	-0.000153875	0.000379947	0.000888586	-5.5234e-05	-0.000600103	0.000242671	-0.000555663	-0.00137019	-9.34699e-06	-0.00030678	-0.00114311	-7.84778e-05	-0.000255778	-4.00817e-05	0.000244092		Ubr7	0.000244092
UNG	-0.000650504	-0.0004383	0.000439292	0.000664074	0.00101672	-0.000151128	-0.00101319	0.000981806	0.000170045	0.00223153	-0.000882924	0.000132246	-9.59938e-05	0.000417738	-0.000759744		Ung	-0.000759744
USP1	-0.00032631	0.000114823	0.0339674	-0.00100576	-0.000202401	-5.20798e-06	-0.00123635	-0.010482	-0.000402513	-0.000979822	-0.000700316	2.90889e-05	-0.00045608	-0.00062024	-0.000409001		Usp1	-0.000409001
WDR90	6.66524e-06	-0.000392146	-0.000484779	0.000100579	0.000809731	-0.000183481	-0.0010687	0.000197196	-0.000423233	0.000827555	-2.20749e-05	-0.000473537	-0.000125511	0.000579151	-6.86023e-05		Wdr90	-6.86023e-05
XPO1	-0.000573197	-0.00016338	0.00017072	0.000669664	6.98222e-05	-0.00022255	-0.000693501	0.000654377	-0.000653431	-0.00046645	-0.000914927	-0.000949449	0.0001121	0.000192689	0.00016271		Xpo1	0.00016271
ZW10	0.000155219	0.000537307	0.000620259	-0.000236362	0.000694086	3.87457e-05	-0.000296755	0.000257019	-0.000437652	-0.000135008	3.38042e-05	0.000210596	-0.000868125	-0.000545245	0.00010465		Zw10	0.00010465
ABI3BP	-4.28536e-05	-2.95514e-05	-0.000764681	0.000358428	0.000218018	-0.000271192	0	-0.000586497	-0.000401443	-0.000168235	-0.000109484	0.000228161	0.000444847	0.000632133	-0.00046851
ACTA2	-0.000156218	0.000197305	0.000316173	-0.000368557	7.40926e-05	-0.000309509	-0.000430981	-9.25664e-05	-0.00110938	-0.00130676	-0.0194853	0.000451449	0.000374749	0.03833	-0.0955473		Acta2	-0.0955473
ADAM12	-0.000283331	-0.000446827	0.000639174	0.000371516	0.000606634	0.000197292	-0.000449641	0.000682909	-0.000764173	0.000571923	-0.00118558	0.000825749	-0.000534622	-8.52906e-05	-0.000195356		Adam12	-0.000195356
ANPEP	-0.000477232	-0.000193108	-1.91666e-05	-0.000625168	5.22364e-05	-9.91373e-05	0.000321483	-0.000102133	-0.00103407	1.49436e-05	-0.00085104	0.000137974	-0.000102668	-9.81075e-05	0.000165512		Anpep	0.000165512
APLP1	0.000922364	0.000424629	0.000414545	0.000207505	0	-0.000173359	0.000180193	-0.000218384	-0.000729208	-0.000269133	0.000957222	-0.000363059	-0.000704456	0.000235837	-0.000271094		Aplp1	-0.000271094
AREG	-0.00033977	-6.3376e-05	-0.00013329	1.92538e-05	0.000342617	-0.000577623	-0.000114538	-0.00018189	-0.0222329	-0.00116842	0.000674457	-0.000261732	-0.000639435	-0.000828068	0.000517957		Areg	0.000517957
BASP1	-0.000834185	-0.00107533	0.000547269	-0.00105636	5.24878e-05	-0.000276685	-0.000937688	-0.000274948	-0.000597047	0.000295362	-0.00153106	0.00212568	0.000380644	-0.00178653	0.000270395		Basp1	0.000270395
BDNF	1.16415e-10	0.00063611	-0.000279183	-0.000104559	0.000371799	0.000729093	0	-0.000302235	0	0	-0.000687305	8.46222e-05	-0.00101666	0.000778841	-0.00017937		Bdnf	-0.00017937
CADM1	0.0765401	5.15665e-05	-0.000858665	0.000671532	0.000342013	8.68074e-05	-0.000434304	0.00220148	0.000305995	-0.000512632	-0.000107167	-0.000987351	-0.000187277	-4.51371e-05	0.00024401		Cadm1	0.00024401
CALD1	-1.5035e-06	0.0376686	-0.00035572	0.000553089	0.000498214	-3.50434e-05	-0.00056432	0.000272916	-0.000805349	-0.000427446	-0.00093879	0.000227318	0.000321914	0.00370041	0
CALU	-0.000523697	0.00103342	-0.000307945	0.000471159	0.000338531	6.86109e-05	-0.000824167	-9.72891e-05	-0.000625441	-0.000493251	-0.00103838	-1.54812e-05	0.00042333	-0.00118046	-0.000438078		Calu	-0.000438078
CAP2	0.000644523	-0.000206275	0.000671486	-0.000554221	5.19463e-05	-0.000302705	0.00057255	0.000283814	8.77085e-06	0.000844148	-0.00024401	0.000115589	-0.000349871	0.000827306	-0.000256794		Cap2	-0.000256794
CCN1	0.000629448	0.000552456	0.000879683	0	-0.000998751	-0.000527742	0.000922462	0	0.000613922	0	0	0	0.000666927	-0.000431012	-0.000212303
CCN2	0	0	0	-0.00079934	0.000682837	0.000514723	7.69462e-05	-0.000895914	-0.000799816	-0.000901193	-1.28057e-09	0.000904329	0.000799408	-0.000621899	0
CDH2	-8.01722e-05	0.000909016	-0.000709661	0.000310186	0	-0.000685065	-0.000885392	-0.000227272	-0.000643884	0.000837281	-0.0011868	0.000452125	0.000143089	-0.00105346	-0.00137124		Cdh2	-0.00137124
COL11A1	0.000103447	0.000213469	0.000818487	-0.000174991	0.000447455	-0.000516689	0	-0.000447932	0.000249954	-0.000308212	-0.00104917	-0.000799003	0.000262806	-0.000533658	0.000257922		Col11a1	0.000257922
COL12A1	-0.000660234	-2.87054e-06	0.000354245	0.000555395	0.000416172	0.000737231	0.000228647	0.000968046	0.000862852	0	-0.000958268	0.00114146	-4.62061e-05	-0.000679796	-0.0266277		Col12a1	-0.0266277
COL1A1	-0.000887277	0.00104722	-7.97122e-05	6.2091e-05	0.000165041	-0.000635203	-0.00100877	-0.000363019	-0.000866858	0.000271721	-0.0107055	0.000637357	0.000532394	0.00442655	-0.0116058		Col1a1	-0.0116058
COL1A2	-0.000349944	-0.000163973	0.000117257	-0.000114769	-4.15726e-05	0.000543066	0.000410133	-0.000690379	-0.000564467	-0.000523276	-0.01952	0.0007767	0.00075543	0.0170322	-0.00504931		Col1a2	-0.00504931
COL5A1	-0.000161443	-0.000635781	5.4499e-05	2.07818e-05	0	0.000316582	0	-0.000906255	0.000995589	0.000776525	-0.0143203	0.00749421	0.189281	-0.00162466	-0.00036871		Col5a1	-0.00036871
COL5A3	0.0007077	-0.000145175	-0.000819666	0.000171759	-0.000492851	0.000644346	0.000944588	-0.000157448	-0.000758586	0.000688789	-0.00173018	-0.000647589	0.00184155	-0.000136295	-0.00221454		Col5a3	-0.00221454
COL6A2	-0.000426787	-0.000305501	-0.000226313	-0.000157189	0.000820016	0.000964884	0.000619236	-0.000688142	0.000756204	-0.000884604	-0.00850148	0.000595935	0.000655726	0.00426575	-0.000514537		Col6a2	-0.000514537
COL6A3	-0.00054035	0.0993476	-0.000945779	-0.000489133	0.000726627	-0.000536499	0	-0.00028722	0.000172828	0.000679134	-0.0204164	0.0501491	0.232295	-0.00169462	-0.000532571		Col6a3	-0.000532571
COL7A1	0.000268074	0.000682709	6.39578e-05	0.000471133	0	0.00119101	-0.000848394	5.84871e-05	-0.000275924	0.000678303	0.000187807	0.000563021	0.000633819	-0.000568368	-0.000824091		Col7a1	-0.000824091
COL8A2	0	0.000714206	0.00060186	0.000329259	0.000509931	-0.000372527	-0.000437815	0.000179445	-0.000307645	-0.000627857	-0.00107973	-0.000560817	-0.0011516	-0.000682055	-0.000409747		Col8a2	-0.000409747
COLGALT1	-0.000854921	-0.000173631	-0.000579401	7.64262e-05	0.00020375	-0.000339737	-0.000528999	-0.000302884	-0.000354744	0.000263086	-0.000562621	0.000207105	0.000210916	-0.000675333	0		Glt25d1	0
COPA	-0.000431039	-6.41435e-05	0.00036255	0.000179042	-0.000353149	-0.00029159	-0.00103804	0.000505053	-0.000296085	-0.000497605	-0.00104717	-0.00011813	1.09821e-05	-0.00111071	2.71144e-05		Copa	2.71144e-05
CRLF1	0	-0.000913433	-0.000807336	-0.000643982	0	-0.000217478	0	-0.000148906	0.000147944	-0.00085887	-0.000116084	0.000146197	0.000490738	4.14171e-06	-0.00114014		Crlf1	-0.00114014
CTHRC1	0.00150533	0.104875	0.000523325	0.000545841	0.000229076	0.000366305	-0.00052126	-0.000485865	0.000166855	0.00063198	-0.00250169	0.00133943	0.225526	-0.0243583	-0.000364745		Cthrc1	-0.000364745
CXCL12	-0.00067693	-0.000440812	-0.000659722	-0.000575562	0.000286359	-0.000698551	-0.000102482	-0.000212965	0.00533034	-0.000380419	0.0180874	0.0478055	-0.000408159	-0.013567	0.000264155		Cxcl12	0.000264155
CXCL8	0.000261197	0.000636403	-0.000361432	0	0.0437192	-9.83822e-05	0.264054	0.00314538	-0.000344685	-0.00142745	-1.23334e-05	0	0	-3.46152e-05	-0.000632612
DAB2	2.4228e-05	0.000188599	-0.000443773	0.0014046	0.000117045	0.00012062	0.000165338	-0.000434096	0.000552515	0.000238284	0.000121879	0.000850281	-0.00044525	-0.0310812	0.02553		Dab2	0.02553
DKK1	-0.000401055	-0.000116242	4.62204e-06	-0.000742757	0.000285662	0.000515058	0.000329479	0	-0.000418509	0.000353124	-0.000959898	-0.000239947	-0.000818733	-0.000232521	-0.000935128		Dkk1	-0.000935128
DPYSL3	0.000818774	-0.000484591	-0.000833637	0.000207292	-0.000900567	0.000593738	0.000490212	0.000920819	4.94795e-05	-0.000238392	-0.00043766	0.000550157	0.000163159	-0.0166634	-0.000215973		Dpysl3	-0.000215973
DST	0.000454867	-5.53456e-05	-0.000328151	-1.46856e-05	-0.000433867	-7.58009e-05	-0.000417383	0.00317714	0.00060212	0.000913932	-0.000789492	0.000231858	-0.000120761	-0.000707613	-8.77844e-05
ECM1	0.000939238	0.000113937	0.000690886	-0.00032588	3.54456e-05	-0.000510338	0.00018986	-0.00025434	0.00031249	-8.44826e-05	-0.00148084	0.00126649	0.132898	-0.00100608	0.000103158		Ecm1	0.000103158
ECM2	-0.000540243	-0.000721821	0	-0.000777714	-0.000327463	-0.000284151	0.000425528	6.10171e-05	-0.000519463	0.000994474	-0.000418125	0.00113303	0.000395697	-0.000841001	-0.00013535		Ecm2	-0.00013535
EDIL3	0	-0.000119705	0	0.000619718	0	-0.000673803	-0.00060473	0.000365475	-0.000673204	0.00163714	-0.00133155	-6.35351e-05	0.000444601	-4.44684e-05	0.000319204		Edil3	0.000319204
EFEMP2	0.000316473	3.29101e-05	0.000330022	0.000141927	-0.00033915	0.000376093	-0.000288989	-0.000332187	-0.000160094	-0.000415412	-0.000805869	0.000785445	3.95646e-05	-0.000606866	-0.000651737		Efemp2	-0.000651737
ELN	-0.000189781	-0.000683578	-0.000740298	0.000302992	0	0.000295257	-0.000148779	-2.18233e-05	0.000327119	-0.000370737	-0.000715535	0.0908862	-0.000897252	-0.000234354	-0.000774999
EMP3	-0.000908631	0.178702	-0.000262303	0.000165552	-0.000216264	0.000578827	-4.26942e-05	-0.00102941	-0.00120619	-0.00114296	-0.000653614	-0.000293246	0.000117679	-0.000398475	-7.47781e-05		Emp3	-7.47781e-05
FAP	-0.000462738	-0.000619729	0.000447919	-0.00048289	0.000316726	0.000316305	0.00031503	-0.000197055	-0.00083374	-0.00061805	-0.000694855	0.0013125	0.123375	-0.0195409	2.66044e-06		Fap	2.66044e-06
FBLN1	-3.67401e-05	2.88285e-06	-0.000120694	-0.000662048	0	-0.000208964	0	-0.000275386	0.000311069	0.000220541	-0.00156028	0.197964	-1.21104e-05	-0.00187316	8.70292e-05		Fbln1	8.70292e-05
FBLN2	0	0.00096509	0.000667282	0.00162551	0.00073715	-0.000198806	0.000240531	-0.000214242	0.000882205	-0.000778555	-0.000510446	0.0161155	-0.000276396	-0.00740164	-0.000548558		Fbln2	-0.000548558
FBLN5	0.00044967	-0.000154239	0.000500452	-0.000548345	0.000460391	-0.000305203	-0.000200736	0.00196943	0.000790318	-0.000690428	-0.001063	0.217741	-5.67909e-05	-0.0136607	-2.49971e-05		Fbln5	-2.49971e-05
FBN2	0	0.000249658	-0.000388882	-0.000969208	0.000918366	0.000293044	0.000570589	-0.00135822	0.000911366	-0.000765805	0.000423211	0.000682171	2.98093e-06	-4.16301e-07	-0.000102465		Fbn2	-0.000102465
FERMT2	0.000411203	0.00216791	0.000288955	5.30838e-05	0.000851058	-9.72424e-05	-0.000446354	-0.000120348	-4.06068e-06	0.000781519	-1.31241e-06	-0.000513156	-0.000149474	-0.000727691	-0.000268765		Fermt2	-0.000268765
FGF2	-4.60546e-05	-0.000594032	0.000243388	0.000979132	0	-0.000495167	-0.000279585	0.000183174	0.000993823	0.000314903	-0.000516227	-0.000354321	-0.000977688	-0.00108099	0.000286649		Fgf2	0.000286649
FMOD	-0.000104336	-0.000550561	0.000410767	-0.000867714	-0.000902867	0.00041437	0.000178071	8.68735e-05	-0.000650976	0.000486177	-0.00136064	0.0855141	0.00121338	-0.00133049	3.53234e-05		Fmod	3.53234e-05
FOXC2	-0.000855638	0.00032157	-0.000567879	0.000314706	-0.00024187	-0.000381508	0	0	-0.000784892	0	-0.00103267	-0.000339177	0.000792224	-0.00033197	-5.8329e-05		Foxc2	-5.8329e-05
FSTL3	0.000943847	0.000638142	-0.000166051	-3.26218e-05	0.000191371	-0.000244958	-0.000324233	-0.00166348	-0.000142043	-6.36375e-05	-0.00142888	0.00016055	0.00024294	-0.00018297	-0.000998732		Fstl3	-0.000998732
FUCA1	0.000241875	-0.00021707	0.0010541	-0.000212042	-0.00470333	-0.000330707	-0.000241778	-0.00111489	0.033573	-0.00364929	-0.000883967	-0.000835808	-0.00015806	4.82402e-05	-4.77939e-05		Fuca1	-4.77939e-05
FZD8	0	-0.000848255	-0.000608081	0.00192615	0	-0.000690539	0.000118967	-0.000808874	-0.000664243	0.00018065	0.000659041	0.000670048	-0.000547923	-0.000632582	-0.000701573		Fzd8	-0.000701573
GEM	0.000513378	0.000476856	0.0003383	0.000251526	0.00200084	0.000225716	-0.000283065	-0.0147281	-0.000571748	-0.000591651	-0.030102	0.000528112	4.95586e-05	0.0534701	4.61035e-05		Gem	4.61035e-05
GJA1	0.000698679	-0.00041957	-7.27399e-05	0.000549249	-0.000435629	0.000892014	0	-0.0002315	-0.000127573	0.000256158	-0.000758581	0.000447815	-0.000314368	-0.00217832	0.0149753		Gja1	0.0149753
GLIPR1	-0.0199199	7.55889e-05	-0.000254944	7.06839e-05	-0.000406514	-0.000440762	-0.000957358	0.000543009	0.000124749	-0.00132559	-0.00430883	0.000260536	0.0598183	-0.000349585	0.000357417		Glipr1	0.000357417
GPC1	-0.000642176	0.000719943	-0.000848598	-8.63231e-05	0	0.000284184	-0.000432136	0.000435504	0.00092286	0.000165982	-0.00150344	0.000361762	0.000111502	-0.00157629	8.7131e-05		Gpc1	8.7131e-05
GPX7	6.7429e-05	-0.000208189	0.000405399	0.000254753	-0.000433974	0.000306861	-0.000564636	-0.000293632	-0.000497155	-0.000227919	-0.000183607	0.000660901	-1.04131e-05	-0.00155895	-0.000205191		Gpx7	-0.000205191
GREM1	-0.000835504	-9.35512e-05	0.000216953	-0.0005165	0.000142835	-0.000519948	-0.000704903	0.000375042	-0.000617458	-0.000734602	-0.00109269	0.000101514	0.000883047	6.73822e-05	-0.000613778		Grem1	-0.000613778
ID2	-0.000759999	-0.000205261	-5.02559e-05	0.000655213	0.000553776	-0.000236847	7.34602e-05	0.001823	-0.000425732	-0.000223748	-0.000186601	0.000309024	-0.000163604	-0.000248187	0.00081351		Id2	0.00081351
IGFBP2	0.000355299	0.000126493	0.000925414	0.000753967	0.000175332	-0.000488356	0.000856661	2.11067e-05	-0.000276213	0.00297926	0.000584819	0.000175961	8.95438e-05	-0.000349935	0.000770214		Igfbp2	0.000770214
IGFBP3	0.000541626	-0.000229778	-0.000285035	9.65685e-05	0	0.000441208	0.000203658	-0.00208206	-0.000341357	-0.000371948	0.000763219	0.00128152	-0.000171365	-0.00872695	0.000119434		Igfbp3	0.000119434
IGFBP4	-0.00041734	0.000156757	0.00029992	-0.000476265	0.000137693	-2.84293e-05	0.00034342	0.00103779	-0.000131844	-0.000672287	-0.000483341	0.000428288	-0.000292338	-0.000485322	-6.17905e-05		Igfbp4	-6.17905e-05
IL32	-0.000637002	-0.00047806	-0.0502216	-0.000262886	0.000214453	-0.000926607	-0.000761601	-0.000278442	-0.000611118	0.000458039	-0.000556784	0.000652949	0.000408971	-0.0176978	0
ITGA5	-0.00132149	0.127385	0.000395983	0.0640431	0.000327109	-0.000872484	-0.000515712	-0.000289578	-0.000612747	-0.00130366	0.0356795	-0.000708974	-0.0001654	-0.0247444	-0.000540044		Itga5	-0.000540044
ITGB5	-0.000554027	-0.00011453	-0.000451425	0.000551865	-0.000758423	-0.000302209	-0.000884612	-3.98844e-05	0.0001767	0.000329007	-0.00122563	0.00192802	-2.35413e-05	-0.000338452	-0.000219863		Itgb5	-0.000219863
LAMA1	0.000324083	0.000870318	0.000575621	0.000501402	0.000349908	-0.000446628	0.000153007	-0.00217659	0.000343607	0.000883524	0.00077271	0.000166705	0.000535612	0.000788647	-0.000477839		Lama1	-0.000477839
LAMA2	0.000547547	-0.000457439	0.000820893	3.2206e-05	0	-0.000674152	-0.00033521	-0.000234022	0.00033573	0.000843372	-0.00069858	0.000997244	0.000503438	-0.00123114	0.000564175		Lama2	0.000564175
LAMC1	-0.000674769	-9.73194e-06	-0.000553025	0.000146571	0.00060445	-0.000466613	-0.000739586	0.000887844	0.000122533	1.29995e-05	-0.00128623	-0.00113129	6.06275e-05	-0.000544616	0.000422334		Lamc1	0.000422334
LGALS1	0.000173244	0.0719552	0.00305679	0.000282377	0.000301048	-0.000460982	-0.000909137	-0.0274755	-0.000915923	0.000183921	-0.00113389	0.000110376	0.000137111	0.00120477	-0.000686743		Lgals1	-0.000686743
LOX	-0.000652242	0.0588063	-0.000670534	0.205033	-0.00045804	-0.000498658	0.000651412	7.37307e-05	8.90391e-05	-7.26737e-05	-0.00120407	0.0780058	1.77788e-05	-0.00151051	-0.000506846		Lox	-0.000506846
LOXL1	-0.000169645	0.000777024	-0.000436517	-7.26834e-05	-8.01763e-05	-0.000241315	-0.000136462	-0.000369751	0.000829655	-0.000116878	-0.00152748	0.00642624	0.0830858	-0.00119834	-0.000401968		Loxl1	-0.000401968
LOXL2	-0.000252169	-0.000612951	-2.39674e-05	0.00156591	-0.000206326	-0.00099605	-0.00020416	-0.000425838	0.000206044	0.000432102	-0.00140246	-2.40996e-05	0.00399516	-0.000521995	-0.000247982		Loxl2	-0.000247982
LRRC15	0.00033744	0.000632337	0.000290705	-6.88432e-05	0.000376296	0.00057552	0	-0.000317526	-0.000588845	-0.000942784	0.000333348	0.00095342	0.000431523	0.000484918	-0.000582932		Lrrc15	-0.000582932
MAGEE1	-0.000135594	-0.000238614	-0.000471877	0.000592656	0	0.000266685	0	0	0.000499878	0.00064563	-0.000341964	0.000745797	-0.000704267	-0.000933653	0.000292844		Magee1	0.000292844
MATN2	3.85775e-05	0.000251581	-0.000611647	0.000592289	-0.000960638	-0.000513116	-0.000553672	1.27551e-05	-0.000846469	-0.00142593	-5.93888e-05	0.000108398	-0.000565024	-0.000710458	-0.000160669		Matn2	-0.000160669
MATN3	0	-0.000509922	0	-0.000914852	-0.000721069	-0.000715616	0.000989586	-0.000755448	0.000925145	0.000166811	-0.000306484	0.00110328	0.000263593	-0.000756515	0.000852777		Matn3	0.000852777
MEST	-0.000531785	1.03599e-05	0.000210957	2.64525e-07	0.000355823	-0.000365877	-0.000812984	0.000513545	-0.000693963	-0.000234416	-0.00232105	0.0307525	0.0552475	-0.000757109	5.09173e-05		Mest	5.09173e-05
MFAP5	0.000254007	0.000261503	0.000628243	-0.000567929	-0.0010281	1.67987e-05	-0.000542869	-0.000803529	0.000353923	0.00019434	-8.79475e-05	5.059e-05	7.10562e-05	-0.000285281	-0.000353463		Mfap5	-0.000353463
MGP	0	-1.78996e-05	0.000483615	0.000269912	-0.000225374	0.0324239	-0.000654078	-0.000963072	-0.000308404	-0.000550063	-0.00112723	-0.000406898	0.000211215	0.000396297	-0.126829		Mgp	-0.126829
MXRA5	0	0.000614898	0	-0.000301594	0	0.00014454	0	0.000248587	0.000373515	0	-0.00158148	0.131315	0.000727754	-0.00119119	0
NID2	-0.000818244	0.00032948	-0.000863926	-1.11818e-05	0.000281547	-0.000309927	-0.000432286	0.000261354	-0.000904144	-0.000541546	-0.0013583	-0.000399985	0.000825161	-0.000186194	0.000176931		Nid2	0.000176931
NNMT	-0.000222762	0.0146201	0.000118255	0.000157029	-0.000387734	-0.000887261	-0.000451224	0.00172054	0.000655088	0.000271405	-0.00108328	0.000173037	0.000558035	-0.00081314	-0.000345291		Nnmt	-0.000345291
NOTCH2	0.000406102	8.90601e-05	0.000625873	0.000794492	0.00055963	-8.95527e-05	-0.00018615	0.0018389	-0.000317656	0.00020741	-0.000775149	0.000165229	0.000239549	-1.40014e-05	8.02693e-05		Notch2	8.02693e-05
NT5E	0.000419242	0.0556461	-7.70844e-06	0.0138501	-0.000604074	-6.14275e-05	0.000188664	4.56282e-05	0.000112693	0.000495746	0.000604969	-0.000372043	-5.71375e-05	-0.000841042	-0.000707946		Nt5e	-0.000707946
NTM	0.000188514	0.000898392	0.000814765	-0.000200639	0.000131104	0.000787512	0.000648805	-0.000523799	0.000146074	0.00117253	-0.000507543	0.000264686	0.176176	-0.00216736	1.318e-05		Ntm	1.318e-05
OXTR	-0.000529157	-0.000996254	-5.96049e-05	-0.000792665	0	-0.000278934	0.000910002	-0.000306933	-0.000874029	0.00057003	-0.00080591	-0.000641398	-0.000819481	0.000347219	0.000308593		Oxtr	0.000308593
P3H1	-1.42574e-05	-0.000802513	0.000499208	-0.000143816	0.000216012	-0.000437017	-0.000550998	-0.000273857	-0.000177107	-0.000819234	7.38004e-05	0	0	0.000802208	0
PCOLCE	0.000576958	-0.000536592	0.000252353	0.000612778	-0.000453745	6.977e-06	-0.000230675	-0.000101974	2.7996e-05	-0.000936397	-0.0304102	0.00158766	0.0808426	0.000320429	-0.000447729		Pcolce	-0.000447729
PCOLCE2	0	-0.000453382	2.22434e-05	0.000211267	0.000359636	-0.000330117	0	-0.000145075	0.000776716	0.000790704	-0.000810242	-0.00134481	-0.000671542	-0.000400562	0.00018771		Pcolce2	0.00018771
PDLIM4	0.000809626	0.0572329	0.000979432	0.00049217	-0.000138879	-0.000679541	-0.000891723	-0.000594932	0.000286002	0.000236522	-0.000694295	0.000330458	-0.00040169	-0.00159953	0.000149533		Pdlim4	0.000149533
PFN2	-2.18761e-05	-5.97581e-05	0.000954025	-7.08349e-05	-0.000978427	-0.00050766	-0.000914526	0.000633112	-0.000976211	-0.000126272	-0.000380499	0.000294072	-0.000459435	-0.000617402	0.000137159		Pfn2	0.000137159
PLOD1	-0.000944864	0.000863357	6.41979e-05	0.0641539	0.000399874	3.17808e-06	-0.000826662	-0.000165442	-0.000329749	-0.00120932	-0.000772634	0.000909045	-3.98728e-05	-0.000731896	-0.000105984		Plod1	-0.000105984
PLOD2	0.000995881	-3.58514e-05	0.0001912	0.118777	0.000830033	-0.000369226	-0.000368697	2.16607e-05	3.64363e-05	-9.81117e-05	-0.00130029	0.00198066	0.000707858	-0.00297466	-0.000607921		Plod2	-0.000607921
PLOD3	0.000461174	-0.000200887	-0.000159029	0.0313969	-0.000129927	-0.000190294	-9.55752e-05	-4.74041e-05	-0.000210473	0.00119882	-0.000663613	-0.000284181	2.83054e-05	-0.000628894	4.98715e-05		Plod3	4.98715e-05
PMP22	-0.000107906	0.0430803	-0.000379441	0.000956487	0.000485378	0.000138571	-0.000372696	-0.000897478	-3.18186e-05	-0.000499927	-0.000890483	0.000927453	3.56184e-05	-0.000354781	0.000145226		Pmp22	0.000145226
PPIB	-9.91598e-05	0.000271361	-0.000318742	0.000259643	7.95879e-05	-0.000202721	-0.000865759	0.00148685	0.000205659	-0.000824531	-0.000805073	0.000134518	0.00013357	-0.00079552	-0.000331512		Ppib	-0.000331512
PRRX1	-0.00066858	0.000577443	0	-0.0117815	0.00013024	0.000515465	0.000953776	-0.000397472	-0.000410687	8.36877e-05	-0.000726152	0.00116769	0.000745458	-0.000676793	-0.000517486		Prrx1	-0.000517486
PRSS2	-0.000736874	0	0.000741453	-0.000697964	0	-0.00106853	9.01405e-05	0.0621301	0.00045816	-0.00079504	-1.39698e-09	0	0	-1.39698e-09	0.000942427		Prss2	0.000942427
PTHLH	0.000488865	-0.000510687	-0.00079922	0.000823342	0	0.000433679	-0.000616365	-0.000210576	0.000332449	2.26942e-05	-0.000510457	0.00075507	-0.000109124	-4.15567e-05	-0.000966743		Pthlh	-0.000966743
PTX3	-0.000424901	0.000441273	0.000729548	-0.000449059	0.000121838	0.00100581	-0.000734911	0.000101191	-0.000863996	0.000543128	0.000594599	0.000321759	-0.000131442	-0.000670551	-0.000182669		Ptx3	-0.000182669
PVR	-0.000552752	6.0103e-05	0.000475716	-0.000408303	0.000230478	0.000266199	-0.000181571	0.000318976	-0.000888994	-0.000469953	-3.33253e-05	-0.00102965	-0.000336811	-0.000775967	-0.000493933
QSOX1	0.000537411	-0.000203227	0.000467184	0.000440642	0.000160564	0.000871988	-0.000292181	0.00594684	0.000127723	0.000150911	-0.000801714	0.0391453	0.000123012	-0.00115928	-0.000520803		Qsox1	-0.000520803
RGS4	0.000249597	0.000613037	-0.000766795	0.000160083	0	-0.000397078	0	0	8.52346e-05	-0.000642122	-0.000575883	0.0012437	0.000532362	0.000160156	-0.00134008		Rgs4	-0.00134008
SCG2	0	-0.000313096	0	0.000529819	-0.000717801	3.32015e-05	0	0.000110432	-0.000997516	-0.00059337	-0.000402895	0.000499718	0.00124856	0.000241828	0		Scg2	0
SDC1	-7.41799e-05	5.08728e-05	0.000322158	-0.000989894	-6.26884e-05	0.255326	-0.000877661	0.00167778	0.000258176	0.000321837	0.000368031	9.35739e-05	0.000712316	-0.00120502	-0.0222899		Sdc1	-0.0222899
SDC4	-0.000356893	-3.37401e-05	-0.000327888	-3.5694e-05	0.0391007	-0.000773608	0.000195365	-0.0002912	-0.00075281	-0.000273632	-0.00101119	0.000778059	-0.00049613	-0.000470566	0.0203426		Sdc4	0.0203426
SERPINE2	0.0003378	0.264936	0.000444848	0.000185056	-0.000369241	-0.000364274	-0.000532372	0.00212674	-0.000939566	0.000823846	-0.00104167	0.0201466	-0.00062383	-0.000723074	-7.12996e-05		Serpine2	-7.12996e-05
SERPINH1	-0.000184982	6.88875e-05	0.000401643	-0.000206363	0.00032355	-0.000452691	-0.000801927	1.51596e-05	-0.000445663	-0.000785918	-0.000972932	1.37336e-05	0.000116092	-0.000973917	-0.000655318		Serpinh1	-0.000655318
SFRP1	-0.000113322	0.000794537	0.000529112	0.000116763	0.000857642	-0.000680836	0	-2.12551e-05	0.000237153	-0.000147319	-0.000711244	0.0241076	0.000360883	8.10884e-05	8.25035e-06		Sfrp1	8.25035e-06
SFRP4	0.000815458	-4.71453e-06	0	-0.000370579	0.000754555	-0.000691843	-3.76176e-05	0.000195376	-0.00049829	-0.000495607	4.75374e-05	0.0966791	-5.33986e-05	-0.00144798	0.000338088		Sfrp4	0.000338088
SGCB	1.06054e-05	0.000192977	0.000543308	-8.73973e-05	5.03574e-05	-0.000677309	1.08487e-06	-0.000269485	-0.000229567	-0.00113304	-0.0011107	0.000175473	-5.80778e-05	0.000385283	-0.00069198		Sgcb	-0.00069198
SGCD	0.000778939	-0.000930392	0.000984731	-0.00018914	0.00012768	0.000232017	3.98093e-05	-0.000213098	-5.14543e-05	-0.000123498	-0.00020254	0.00118958	-0.000250312	-0.00119581	-0.000323257		Sgcd	-0.000323257
SGCG	9.60095e-05	0	5.76468e-05	0.000346495	0.000342778	0	0	0	0.000113897	5.4338e-06	0	-0.000901444	-0.000247283	-0.001	-0.000163091		Sgcg	-0.000163091
SLC6A8	-0.000380873	0.000128045	2.94481e-05	0.000321508	-0.000866009	-0.000271256	-0.000310466	0.000589491	-0.000931874	0.00142976	-0.000438399	-0.000252129	0.000306419	-9.31711e-05	9.2783e-07		Slc6a8	9.2783e-07
SLIT3	-0.000498764	0.000538329	-0.000995081	-0.000849916	-7.10754e-05	-0.000335623	0.00031863	-0.000436456	-0.000570648	-8.62576e-05	-0.00188147	0.00274335	-0.0021572	0.03061	0.000270339		Slit3	0.000270339
SNAI2	0	0.131415	9.36885e-05	0.0010643	-0.000903356	-0.000501304	-0.000192954	0.000209554	-0.000239286	0	-0.00115411	0.000724563	0.000358745	-0.000179766	-0.000496795		Snai2	-0.000496795
SNTB1	-0.000445416	-0.000567913	0.000394401	-0.000710478	0.000589096	-0.000128446	0.000152498	0.00697987	-8.83909e-05	-0.000974071	0.000525941	0.000621271	0.000768217	0.000645014	-0.000774445		Sntb1	-0.000774445
SPOCK1	0.000597703	-0.000575252	0	-0.000478767	0	-0.00101037	0	0.000488718	0.000328868	0.000298006	5.4001e-05	-0.000136233	-0.000667357	0.000203901	-0.000583275		Spock1	-0.000583275
TAGLN	0.000863594	-5.86569e-06	0.000634228	0.01247	0.000732699	0.000237336	0.00088273	0.000137071	-0.000741531	-0.00147057	-0.0180425	0.000165747	0.000155982	0.027677	-0.130722		Tagln	-0.130722
TGM2	0	0.0864026	0.000671386	1.50726e-05	-1.9628e-05	-8.09615e-05	8.37154e-05	0.00209385	-0.000453501	0.000248954	0.0455389	-0.000104976	-0.0432435	-0.0260217	-1.77971e-06		Tgm2	-1.77971e-06
THBS2	0.000334397	0.000510275	-0.000581099	-0.000776973	0	-0.0006533	0	-0.000433519	0.000677928	0.000266453	-0.00680765	0.235061	0.123187	-0.000819348	-0.00029326		Thbs2	-0.00029326
TNC	-0.000217952	0.00102199	-0.000179045	0.000144782	4.80555e-05	-0.000389724	-0.000382673	-0.000343301	-0.000260103	-0.000575677	0.000125472	0.000834874	2.74322e-05	-0.000702209	-0.119444		Tnc	-0.119444
TPM1	0.000420021	-4.91303e-05	-0.000348117	-0.000199006	0.000185663	-0.00013161	0.000337879	0.000359734	-0.00102765	5.99977e-05	-0.00703924	0.000106531	0.000185506	0.0303254	0
TPM2	0.000659022	0.00044806	-0.000208692	0.079367	0.000147198	-0.000237732	-0.000828449	-0.0192601	0.000121418	-0.000393315	-0.0251039	0.000634072	0.000746853	0.0441698	0
TPM4	-0.000738526	6.78857e-05	0.001918	0.000222538	-0.000891958	0.0329531	-0.000996619	0.000430597	-0.000394848	3.42449e-05	-0.000982279	0.00013611	5.41194e-05	0.000266292	-0.000682134
VEGFC	0.000165792	-0.00050836	0	-2.02981e-05	0.000746804	0.00102632	0	-0.000130615	0.000257536	0.000243831	0.0247944	0.000746337	-6.94502e-05	-0.00162014	-0.000781054		Vegfc	-0.000781054
VIM	-0.000889402	0.217558	-0.000200624	0.000508545	0.000480109	-0.000183892	-0.000965878	-0.0173632	-0.000509405	0.00097657	-0.000946076	6.63285e-06	6.34807e-05	0.000397766	-0.000945763		Vim	-0.000945763
WIPF1	-0.000550955	-0.000126182	-0.000665345	-2.43576e-05	-0.000823845	-0.00078486	-0.00108127	-0.000166751	8.93976e-05	-0.000158554	-0.000572948	0.000131584	0.000263976	-0.000902871	-9.28665e-05		Wipf1	-9.28665e-05
WNT5A	0.000357724	0.000274193	0.00028791	-0.000357443	0.000549536	-0.00077978	-0.00116878	0.000433138	0.000378165	-0.000559189	0.000529642	-0.000210036	0.000489085	-0.000152997	-0.00095313		Wnt5a	-0.00095313
ABAT	-9.90732e-05	-7.7408e-05	0.000791484	0.000176523	0.00109143	5.24909e-05	-0.000622689	-0.000458909	0.000868291	9.48263e-05	-0.000983799	-0.000261034	-0.00057187	-0.000454023	0.000252507		Abat	0.000252507
ABLIM1	-0.00033138	-1.03309e-05	-0.000201556	0.000460324	0.000924237	-0.000345402	0.000428708	-0.0198094	0.000354265	-0.000532548	0.00190791	-0.00127232	-0.000418526	-0.00128125	0.0331938		Ablim1	0.0331938
ADCY1	0.000542485	0.000575871	-0.000473513	0.000750308	0	-0.000837597	0	-0.000612969	-0.000433598	0	-0.000153424	0.000116361	-0.000345944	0.000837451	-0.000279292		Adcy1	-0.000279292
ADCY9	0.000724262	0.000661421	-0.000612573	0.00107139	-0.00125513	-0.000304036	0.000114537	-0.00047211	-0.000535895	0.000513426	0.00087269	-7.74273e-05	0.000358795	0.000411778	-0.000298181		Adcy9	-0.000298181
ADD3	-0.00115999	-0.000275149	-0.00125026	0.000852406	0.000179042	-0.000495852	-0.000552957	0.000440793	-0.00067099	-0.00118012	-0.000809193	0.000405571	-0.000549548	-0.00953733	0.000489104		Add3	0.000489104
AFF1	-0.00114805	-0.000230047	-0.000552902	0.000449607	-0.00048739	-0.000354732	-0.000264287	0.000824434	-0.000318119	0.000853316	-0.000209847	-0.000147887	7.17107e-05	-0.0010443	-0.000403724		Aff1	-0.000403724
AKAP1	5.26868e-05	1.2041e-05	-0.000718466	-0.000389997	0.000491168	-0.000255349	0.000309285	-0.000464671	0.000568076	-0.0011693	-0.0010281	0.00029282	0.000180535	-0.000711673	-0.000502564		Akap1	-0.000502564
ALDH3B1	-0.000239142	8.65272e-05	-0.000232286	-0.00130417	0.000178936	-0.0379361	1.62856e-05	-0.000128522	-0.000486081	7.73036e-05	0.000143371	-0.000474531	-0.00100552	0.000729951	0.000401767		Aldh3b1	0.000401767
AMFR	0.000271773	-1.24321e-05	0.000652388	0.000896728	-0.000299252	9.53603e-05	5.29985e-05	-0.000189322	-0.000169107	0.00185201	-4.58555e-05	-0.000182383	-5.44824e-07	-0.00092967	-0.000388033		Amfr	-0.000388033
ANXA9	0.000474111	-0.00071198	0.000356253	0.00138485	0	-0.000572138	0.000313401	-0.00132748	-1.4915e-05	-0.00079586	0.000335722	0.000565631	-0.000926088	0.000885424	0.000311485		Anxa9	0.000311485
AQP3	-0.00169037	-7.46334e-06	-0.000260699	-0.000395277	0.000172793	-0.000217171	-0.000483461	-0.000230009	-0.000571454	0.00189433	-0.000166041	5.09782e-05	-0.000143172	0.000431612	0.000963653		Aqp3	0.000963653
ARL3	0.000616135	-0.00011351	0.000607678	0.00036459	-0.00034958	-0.000283355	-0.000532414	0.000592846	-0.000544938	-0.00080648	-0.00122708	-0.000257644	9.75791e-05	-6.81335e-05	-0.000166051		Arl3	-0.000166051
ASB13	-0.000231313	-0.00086108	0.000725809	6.95631e-05	0.000344955	0.000148062	-0.000733522	6.46143e-05	0.000640678	-4.70794e-05	5.58389e-05	-5.81498e-05	-0.000102312	-0.000183615	0.000387242		Asb13	0.000387242
BAG1	0.000127784	3.62393e-05	0.000822917	0.000437692	0.000373061	-0.000283588	-0.000908416	0.000631676	-0.00022045	-0.000235996	-0.000571558	-0.00102236	-0.000397769	9.40085e-05	-0.000357791		Bag1	-0.000357791
BCL11B	-8.50903e-05	0.000513744	-0.000375907	0.00143886	-0.000572797	0.00056885	-0.000423834	-0.00117905	-0.000106087	-0.00106307	0.000556569	0.000582993	0.000963744	0.000982208	0.000418171		Bcl11b	0.000418171
BCL2	-0.000810735	-2.08183e-05	-0.000728778	3.73759e-05	0.000306088	-0.000182511	-0.000371171	0.00070307	9.50752e-06	-0.00103392	-0.000632449	3.23588e-05	-0.000427126	-0.000324659	0.000519403		Bcl2	0.000519403
BHLHE40	0.0382358	-9.53869e-05	9.65322e-05	0.000875679	-9.92807e-06	4.33321e-05	-0.000184386	-0.0252879	-0.000882377	-0.00146179	-0.000244064	0.000141433	-0.000241732	-0.000709264	-0.000110707		Bhlhe40	-0.000110707
BLVRB	-0.000701909	-0.000206068	-4.52904e-05	0.000265963	-0.000507511	-0.000451442	0.000298012	-0.0113253	-0.000197312	-0.0178558	-0.000966245	-0.000517542	-0.000185803	-0.00114437	0.00012492		Blvrb	0.00012492
CA12	0.000806537	2.21161e-05	-0.000253945	0.0854021	0.000729287	0.000375291	-0.000743565	-0.00814229	0.000321128	0.000522419	0.000491757	-0.000406042	0.000857229	-0.000556387	0.000229176		Car12	0.000229176
CALCR	0	0.000331032	-0.000746699	0.000132402	-0.000729725	0.000127285	-0.000526932	0.00038373	-0.00013178	0.000306051	0	0.000808586	0	-0.001	0.000187672		Calcr	0.000187672
CBFA2T3	0.000482181	0.000249273	9.20929e-05	-0.000171385	1.44197e-05	-0.000873485	-0.000161896	0.000252838	-0.00101256	0.000461855	0.000288262	-0.000609885	0.000510399	0.00024854	-0.00024205		Cbfa2t3	-0.00024205
CCN5	0.000720508	0	0	0.000883258	-0.00043898	0.000286181	0	0	-0.000689332	0	0	0.000221545	0	0.000246343	0.000979954
CELSR1	0.000930642	-0.000398654	-0.000732613	-0.000267016	-0.000535934	-0.000410178	0.000882803	0.00150882	-0.000733713	0.000274156	-0.000515714	0.000265309	-0.000143215	3.03368e-05	0.000854678		Celsr1	0.000854678
CELSR2	0.00017955	-0.000831355	0.000687749	-0.000251668	0.000453705	-0.00011022	0.000348481	-0.00182053	-7.18683e-05	0.000150567	-0.000337109	-0.000331943	0.000116952	0.000544702	0		Celsr2	0
CHPT1	-0.00014709	-0.000246297	3.19885e-05	0.000428139	-0.000520667	0.000675262	-0.000615674	-4.22528e-05	-4.46734e-05	0.000463189	0.000203837	-0.00022537	-0.000578942	-0.000141318	5.79008e-05		Chpt1	5.79008e-05
CISH	-0.00330076	0.000165028	-0.000383936	0.000989952	-0.000500504	0.000291221	-0.00098551	0.00138384	3.5352e-05	0.0016266	-0.000366807	0.000499954	-0.000701556	-8.41356e-05	-0.000388204		Cish	-0.000388204
CLIC3	-0.000368721	-9.90949e-05	0.00032734	0.0012303	0.000944768	0.000250605	-0.00110181	-0.000601919	-0.000755493	0.00221828	0.000887459	0.000122841	1.36627e-05	-0.000538021	0.000817409		Clic3	0.000817409
CYP26B1	0.000612738	-0.000267398	0	-0.00093398	-0.000582524	0.000282211	0	-0.000324413	-0.000483905	0.000729114	-0.000439801	-0.000223867	-0.000619466	-0.000998458	0.000630416		Cyp26b1	0.000630416
DEPTOR	0.00094815	-0.000883708	0.000216674	-0.000457	-0.000404132	0.000281438	-0.000445996	0.000122659	0.000505496	0.00127216	-0.00115778	0.00151202	-0.00123986	-0.000189401	0.000263874		Deptor	0.000263874
DHRS2	0	0.000223468	-0.000471733	-0.000635466	0	0.000899	-0.000535698	0.000652313	-0.000381725	0.000233307	0.000115379	0	0	-2.32831e-10	0.000557072
DHRS3	-0.0010923	-0.00186724	-0.000455309	-0.000552269	-0.000209883	-0.00020665	-0.000410436	7.50932e-05	4.61058e-05	0.000279485	0.000168871	-2.24631e-05	-0.000819876	-0.000861214	0.181905		Dhrs3	0.181905
DLC1	0	0.00054208	-0.000600208	0.000436319	0.00044355	-0.000706652	-0.000318003	0.00133016	-0.00064142	0.00197923	-1.95499e-05	-0.000276192	-0.000685357	-0.000633642	-0.000299589		Dlc1	-0.000299589
DYNLT3	-0.000486595	2.66988e-05	5.36839e-05	0.000289068	0.00124804	-0.000104116	-0.000639955	0.00242946	-0.000202288	-0.000723733	-0.0011004	-0.000181634	-1.34936e-05	4.3935e-05	-0.000127556		Dynlt3	-0.000127556
ELF1	-0.000638446	-0.000225268	-0.000451808	0.00069422	-0.0235825	-0.000295696	-0.000114169	0.00104039	-0.000223434	-0.000214846	0.0249123	-0.00111994	-0.000467079	-0.0139704	0.000970811		Elf1	0.000970811
ELF3	0.000675832	-0.133558	0.000661726	0.000888187	0.000538706	-0.000524366	0.000957285	0.00137319	-0.000963236	0.000913748	-0.00037535	-0.000270003	4.45624e-05	5.78252e-05	-0.000719767		Elf3	-0.000719767
ELOVL2	-0.000583651	-0.00133699	0.000876085	-1.30907e-05	0.00086256	0.000286505	0	-0.000534495	0	-8.51729e-05	0.000115575	-0.000295681	-0.00014542	0.0003579	0		Elovl2	0
ENDOD1	-0.000220214	3.06428e-06	0.000718454	0.000476176	-0.000204297	-0.00064296	0.000403571	-0.000259445	0.000156865	0.000433541	-0.000269234	-0.000244794	0.000102749	-0.000725204	6.6061e-05		Endod1	6.6061e-05
ESRP2	0.000628526	0.000144025	0.000838184	-0.000112266	0.000205652	-0.000470111	0	-0.0129152	-0.00062291	0.000418968	-0.000369543	-0.000197429	-0.000381502	-0.000354635	0.000253621		Esrp2	0.000253621
FAM102A	-0.0022117	-7.26627e-05	-0.000188363	0.000878752	0.000929462	-0.000226433	0.000307609	0.00179068	-0.000454862	4.8333e-05	-0.000305044	-0.000586731	0.000217413	-0.000757922	-0.000896323		Fam102a	-0.000896323
FARP1	0.000807384	-0.000204222	-0.00056761	-0.000521643	0.000402817	-0.000287118	0.000312303	0.00101531	-0.000257413	0.00036417	-0.00144738	0.000732138	-0.000120062	-0.0005644	0.000259918		Farp1	0.000259918
FCMR	-0.000366284	0.00025678	-0.000985463	-0.000567796	0.000597789	0.000546818	-0.000354871	-0.000609189	8.14566e-05	0.000270024	0	-0.000252748	0.000272373	0.000724526	0.000704717
FHL2	0.000238981	1.50111e-05	0.000910286	0.0758162	0.00049026	0.000555455	0.000844859	0.000220717	0.000363982	0.000112341	-0.00417426	0.00125849	0.000404802	-0.000343346	-0.0534377		Fhl2	-0.0534377
FKBP4	-0.000357457	-2.89241e-05	-0.000221307	0.0147982	9.96903e-05	-0.00019618	-0.00077564	0.000605346	-0.000593665	-0.00123796	-0.000582061	-0.00153485	-0.000460158	-0.000389833	0.000233893		Fkbp4	0.000233893
FLNB	0.000819281	0.000158058	-0.000859448	-1.49557e-05	-5.32495e-05	-0.00047434	3.92511e-05	-0.00307367	-0.000352034	0.000536475	0.0398815	-0.00067142	-4.75946e-05	-0.0154887	0.00043476		Flnb	0.00043476
FOS	-0.00071573	3.70913e-05	-0.00905156	0.000501919	-0.000482635	-0.000129984	-0.000712578	0.00240462	-0.000267792	0.0496707	-0.000848105	0.000117075	8.03885e-05	0.000315409	-0.000137731		Fos	-0.000137731
FOXC1	0.000461424	0.000191773	0.000244805	-0.00161866	-0.000282651	-0.000249118	0.000619345	5.08855e-05	-0.000214856	-0.000360405	0.000250368	-0.00123212	0.000406779	-0.000293927	-0.000926586		Foxc1	-0.000926586
FRK	0	0.000177645	-0.000547373	0	0.000475564	-0.000112607	-0.000878806	-0.000522045	0.000414048	0.000518971	5.37344e-05	-0.000583022	0.000248736	0.000532864	0.000491098		Frk	0.000491098
GAB2	-0.000548419	4.4986e-05	0.000894344	0.000690616	-0.000341529	0.000345783	-2.07464e-06	-7.20058e-07	-0.000616083	-0.000620844	0.000509723	0.000371995	-0.000819427	0.000221143	-0.00033315		Gab2	-0.00033315
GFRA1	3.36965e-05	0.000447811	-0.00095631	-0.000551399	0.000341337	0.000732818	-0.000218259	-0.000471608	-0.000912492	-0.000240577	0.000340203	0.000432	0.0006217	-0.000387816	-0.000432433		Gfra1	-0.000432433
GLA	-0.00052309	0.000104838	0.000686718	-0.000656379	-0.000368882	-0.000529936	-0.000556056	0.00199563	-0.000185742	-0.000741278	-0.00115303	0.000373676	-0.000150165	8.18785e-05	-0.000453578		Gla	-0.000453578
GREB1	-4.15695e-05	0.000250784	0.000415485	-0.000453474	0	-0.000169889	0	0.00044391	0.000683944	0.000396555	0.000513515	-4.9377e-06	-0.000112934	0.000583109	0.000171222		Greb1	0.000171222
HES1	0.000668235	3.50231e-05	-0.000763184	0.000289681	0.000256483	-8.9274e-05	-0.000150626	3.24515e-06	-0.000542346	0.00124592	-0.000315206	0.000202916	5.6855e-05	-0.000439776	-0.000528064		Hes1	-0.000528064
HR	0.000778465	-0.000172992	0	0.00085076	0.00055557	-0.000473073	0.000104368	-0.000273269	-0.000625372	0.000421536	-0.000347368	-0.000154097	-0.000223041	0.000445891	-0.000461527		Hr	-0.000461527
IGF1R	0.000424245	-0.000171104	-0.000538728	0.000137015	-0.000280088	-0.000477115	-0.000300647	0.00233711	0.000733397	0.000188965	-0.000223598	-3.47129e-05	0.000159003	-0.000878611	-0.00022002		Igf1r	-0.00022002
IL17RB	0	1.76647e-05	0.000752088	-0.00120579	-0.000836658	-0.000221803	-0.000499346	-0.000311173	0.000796076	-9.93842e-05	-0.000892701	0.000870879	0.000243732	-0.000804125	-0.000570956		Il17rb	-0.000570956
IL6ST	-0.000490484	-0.000117699	-0.00027456	0.000538425	-0.000443702	-0.000370264	-0.000402972	0.00162225	-0.000517897	0.000354803	0.00888052	0.000327626	-0.000726878	-0.00116423	-0.00010458		Il6st	-0.00010458
INPP5F	-0.000618001	4.44594e-05	0.000742817	-0.000498693	-0.000505026	0.000181633	-0.000421611	-0.000218883	-0.000298518	0.00149425	-0.00083915	-0.000800594	-0.000162099	0.000435693	-0.000406415		Inpp5f	-0.000406415
ISG20L2	-0.000759355	-0.000221763	-1.4807e-05	-7.07949e-05	1.44937e-05	-6.55797e-05	-0.000881605	-0.000493741	-0.000512528	-0.000173152	-0.000445571	0.000714242	-8.58646e-05	-0.000373131	-0.000147914		Isg20l2	-0.000147914
ITPK1	-0.000399382	0.000197837	-0.000321446	-0.000138246	-0.000381716	-0.000562359	-0.000501264	-7.85374e-05	3.58323e-05	-0.000418007	-0.00102723	-0.000158411	-0.000377791	-0.00083892	-0.000229155		Itpk1	-0.000229155
KAZN	0.000437028	0.00025303	0.000505249	-0.000117948	0	-0.000455006	1.84283e-05	-0.000251219	0.000533184	-0.00012326	-4.39284e-05	0.0012402	-0.00027019	0.000433444	-0.000267724		Kazn	-0.000267724
KCNK15	0.000999613	-0.00022465	0.000308326	0.000645069	0.000216501	-0.000463768	0	-0.000518346	-0.000659098	-0.000140631	0.000692986	-0.000331596	-0.000135771	-0.00100224	-0.000945506		Kcnk15	-0.000945506
KCNK5	-0.000147124	-9.02634e-05	-9.91428e-05	-0.000745394	0.000306382	-0.000178421	-0.0004329	0.000526358	0.000759396	0.000210922	-0.000665297	0.000859991	-0.000662957	-5.96878e-05	-0.000107729		Kcnk5	-0.000107729
KDM4B	-0.000193879	-0.000329811	-0.000515584	0.00051428	0.000282923	5.87646e-05	-0.000695443	-0.000267693	0.000336207	-0.000592925	-0.000235307	3.62966e-05	0.000181864	-0.000667228	-0.000584174		Kdm4b	-0.000584174
KLF10	-0.000801998	-0.000161322	0.000258177	0.000185695	-0.000905174	-0.00049784	0.000329355	-0.000204439	-0.000745466	-0.00108834	-9.23403e-05	8.57759e-05	-4.10182e-05	-0.000623626	5.50773e-05		Klf10	5.50773e-05
KLF4	0.000534656	-1.69215e-05	-0.00053548	0.000151755	-0.000382027	-0.000353591	-0.000915057	0.0010603	-0.00121844	-0.000446741	0.000256067	-1.14872e-05	-0.00036147	-0.00102686	0.0293661		Klf4	0.0293661
KLK10	0.000356982	-0.000153377	0.000883649	-0.000792602	5.66448e-05	0.13186	-2.53845e-05	0.00066072	0.000638596	-0.000376782	-0.00048957	-0.000683621	0.000746851	-0.000510948	-0.000497532		Klk10	-0.000497532
KRT13	-0.000264007	-0.00077739	-0.000162654	0	0	0.000472249	-0.000476734	7.3199e-05	-0.000857845	0.000368498	-0.000682699	0.000619428	-0.000953793	0.000754302	-0.000284851		Krt13	-0.000284851
KRT15	0	0.000310727	0.00085861	0.000729862	-0.000287595	0.00115318	0.000623446	6.64989e-05	0.000113593	-0.000481431	-0.000785778	0.000844176	0.000771989	0.000379397	-0.000541606		Krt15	-0.000541606
LAD1	0	-0.0975454	-2.2085e-05	0.000585395	0.000720398	0.000314205	0.000241859	-0.00409132	-0.00013731	0.000418434	-0.000801928	0.000893179	-0.000226691	0.000381845	0		Lad1	0
LRIG1	-8.00844e-05	0.000133085	0.000635243	0.000215322	-0.000942927	-0.000442513	-0.000880879	-6.45833e-05	-0.000761045	-0.000863217	-0.000279023	9.16839e-05	2.34386e-05	-0.00103364	-0.000803423		Lrig1	-0.000803423
MAPT	0.000326879	-0.000887514	-0.000151594	0.000603254	0.00031972	-0.000257513	0.000814107	0.000470297	-0.000712029	-0.00111939	-0.000222682	-9.80088e-05	-0.00026702	0.00109103	0.00043688		Mapt	0.00043688
MAST4	0.000641093	-0.000146993	0.000405423	0.000669983	0.000346011	-0.000354857	-0.000482115	0.00422966	-0.000116746	-0.000821589	0.0615112	-0.000714674	-0.000605148	-0.0159739	-0.000389536		Mast4	-0.000389536
MED13L	-0.000362749	-3.07654e-05	0.000273439	0.000670849	-0.000109109	-0.000151459	-0.000412213	0.0134428	-2.37365e-05	0.00105413	-0.00010447	-0.00038305	-0.000300264	-0.000247571	2.89766e-05		Med13l	2.89766e-05
MED24	0.000507865	0.000212084	-0.000691136	0.000778399	-0.000303548	-0.000361593	-9.03087e-05	0.000741636	0.00010446	-0.00114219	0.000471629	-0.000113148	0.000564372	3.71118e-05	0.000181875		Med24	0.000181875
MICB	-0.000759727	0.00033266	-0.000729367	0.000617489	0.000382938	-0.000403823	0.000253646	8.3372e-05	0.000141667	-0.000405383	-0.000259181	2.92478e-05	-0.000671739	-0.000159968	4.80021e-06		Mill2	4.80021e-06
MINDY1	0	-0.000835957	0.000516726	0.000928856	0	0	0	0.000602547	0	-0.0008563	0.000231669	0.000663401	0.000181459	1.16415e-10	0.000941086
MLPH	-6.4828e-05	-1.37268e-06	0.000314931	-6.84902e-05	0.00120728	-0.000278868	0	-2.58518e-05	0.000506909	-0.000447421	-0.00101136	-0.000810466	0.000457499	-0.000108491	0.000450653		Mlph	0.000450653
MPPED2	0.000856472	-0.000975251	0.000636426	-0.000564204	-0.000114254	-0.000103032	-0.000600642	-0.000108094	-0.00013261	-5.79033e-05	-0.000967588	0.000191816	0.000674623	-0.00103692	-0.00027765		Mpped2	-0.00027765
MREG	-0.000590525	-0.000449026	0.000365923	-0.000797872	-0.000322791	0.00032002	-0.000388391	0.000178786	-0.000758193	0.000397174	-0.000442586	-0.000841678	-0.000240054	0.000417621	-0.000760348		Mreg	-0.000760348
MSMB	-0.000552271	5.45812e-05	0.000745327	0	-0.00049086	0.000538314	-0.000958639	-0.000810219	-0.000787965	-0.000924149	-0.001	0	-0.000651602	0.000675694	0		Msmb	0
MUC1	-0.000846979	-0.000292359	-0.000597311	-1.37769e-05	-0.000468278	-0.000122597	-0.000801823	-0.000338671	-0.000243616	-0.00087915	-5.69487e-05	-0.00059435	-0.000799833	-0.000223105	-0.000620117
MYB	0.000668544	-0.000320461	0.000117492	0.000257625	0.000129804	-0.000156189	-0.000334278	0.00179559	0.000159245	-1.60306e-05	-7.95701e-05	0	-0.000530255	0.000172572	-0.00057619		Myb	-0.00057619
MYBBP1A	-0.000601057	-0.000536118	-0.000194178	-0.000484032	-0.000755233	0.000507104	-0.000612436	-4.82317e-05	-0.000992774	-0.00108728	-0.000678715	5.12065e-05	0.000300158	-0.00129006	-0.000536299		Mybbp1a	-0.000536299
MYBL1	-0.0021304	0.000152687	-3.53667e-05	-2.79578e-05	-6.31054e-05	0.00076721	-0.000234018	-0.00118676	0.000649212	-0.000710227	0.000252347	0.000148743	0.0008513	0.000638827	-0.000597536		Mybl1	-0.000597536
MYOF	0.000923361	1.08785e-05	0.000180342	0.00152305	0.00615758	-0.000165507	-0.000930953	0.000716158	-0.000401172	-0.000494194	-0.00047785	8.66061e-05	-0.000247433	-0.000847594	6.246e-05		Myof	6.246e-05
NADSYN1	-4.40688e-05	-0.000385928	0.00053198	-0.00018655	-0.000432997	-0.00021727	-0.000802853	-0.000178334	-0.000633695	0.00097385	-0.000372592	-0.000405424	0.000142892	0.000245711	-0.000838855		Nadsyn1	-0.000838855
NAV2	0.000949575	-0.000199386	-0.000390936	0.000129124	-0.000853565	-0.00016633	2.93877e-05	0.00155301	0.00047794	0.000226417	0.0003186	7.90207e-05	-0.000801887	-0.000196936	0.000447159		Nav2	0.000447159
NBL1	7.36287e-05	3.88782e-05	3.80594e-05	-0.000185571	0.000528593	-0.000111365	0.000713198	-8.39969e-05	-0.00057102	0.000193544	-0.000281434	0.000695916	0.000331009	-0.00122448	-0.000333475		Nbl1	-0.000333475
NCOR2	-0.000511282	-4.45343e-05	-0.000242009	0.000713678	-0.000314998	-0.000438252	-0.000839711	0.023755	-0.0001801	-0.000367034	-0.000753652	0.000261962	0.000165937	-0.00123571	-0.000488586		Ncor2	-0.000488586
NPY1R	-0.000727294	-0.000408009	-0.000439383	0.000487286	0	-0.000475824	-0.000643478	0.000180386	-2.89208e-05	0.000762427	4.42471e-05	-0.000322511	-0.000195134	-8.58098e-05	-0.00121911		Npy1r	-0.00121911
NRIP1	-0.000630739	-0.000213194	-0.000209003	-0.000533442	-0.000632201	-9.06637e-05	-0.000276766	0.000158405	0.000185358	-0.00107478	-0.000653126	-0.000234545	-8.03574e-06	-0.000905801	-4.29829e-05		Nrip1	-4.29829e-05
NXT1	-0.000681583	2.40872e-05	8.81017e-05	-0.000203205	-0.000542955	-0.000228311	-0.000951052	1.61657e-05	3.90147e-05	-5.13979e-05	-0.000496901	-1.26257e-05	0.000363519	-0.000719898	-0.000865683		Nxt1	-0.000865683
OLFM1	0.000445471	-0.000298306	0.000209024	0.00110912	-0.000422336	0.000175729	0.000603803	0.000114761	0.000344291	-0.000126395	0.000849987	1.51381e-05	0.000324809	-0.00116461	-0.000595619		Olfm1	-0.000595619
OLFML3	0.000897024	-0.000695839	-0.000883461	0.000526853	-0.000245738	0.000655082	-0.00032742	-0.000123784	0.171673	-0.00101166	-0.00214156	0.233609	0.00189164	-0.00133829	-0.000326901		Olfml3	-0.000326901
OPN3	-0.000648085	0.000266912	-0.000203367	6.16525e-05	-0.000429569	0.000791689	-0.00108701	0.000300684	6.37556e-05	-0.00120261	-0.00107099	-0.000710859	0.0010078	-0.000956863	0.000165567		Opn3	0.000165567
OVOL2	0	-0.00025414	0	0.000489531	-6.53411e-05	-0.000191627	-0.000555429	0.000892477	0.000629739	0.000676975	0.000469644	0.000435006	-0.000690119	0	0.000925005		Ovol2	0.000925005
P2RY2	0.000960493	-9.08348e-05	0.000443384	-0.000240745	-0.000544799	-0.000621466	0.000324624	3.98852e-05	-0.000643823	0.000949867	0.000593113	0.000808039	0.000857424	-0.00052361	0.000480799		P2ry2	0.000480799
PAPSS2	0.000588227	5.57052e-05	0.000811848	-0.00063685	-0.000394382	-0.00042336	0.000249236	-0.00222655	-0.000454339	0.00177463	-0.000611389	0.00102079	-0.000234837	-0.000987166	0.00013276		Papss2	0.00013276
PDLIM3	0	-0.000324856	0.000894408	-0.000480462	0.00070973	0.00046678	0.000141724	0.000104329	0.000296486	-0.000359424	-0.00851235	0.00068292	0.051017	0.000270864	0.000370253
PDZK1	0.000448978	-0.0003607	-0.00016869	0.00117238	0.000367086	0.000279457	-8.62422e-05	0.00088129	-0.000942995	-0.00025635	0.000600182	0.000984378	-0.000784638	-0.000643691	-0.000753633		Pdzk1	-0.000753633
PGR	8.48913e-05	-0.000837414	-6.92845e-05	0.00107254	0.000151718	-0.00100585	0.000916117	3.63681e-05	-0.000937139	0	-0.000929612	0.000341993	-0.000291969	4.72411e-05	0.000400318		Pgr	0.000400318
PLAAT3	-0.000321531	0	-0.000829849	0.000977114	-0.000862315	-0.000723781	-0.000473473	0	0.00081906	-0.000588784	-0.000440215	0	0.000492451	0	-0.00088858
PODXL	4.49363e-08	-0.00033941	-0.000632959	0.0013234	0	0.000541196	0.000969843	5.45826e-05	-0.000843849	-0.000988299	0.0709678	-0.00117593	-0.000369759	-0.0196699	0.000184446
PPIF	0.000886323	-0.000148811	2.16167e-05	-0.000221089	-0.000574072	9.48755e-05	-0.000201807	0.000632197	-0.00102166	-0.000768785	-0.00106945	-0.000137623	0.000428979	-0.000126906	0.000495588		Ppif	0.000495588
PTGES	0	7.98725e-05	0	0.000394757	-0.000245422	0.000347221	-0.000548515	-0.000396949	-0.000296678	-0.000170187	-0.000932181	-0.000373307	0.000261627	-0.000683949	-0.000410383		Ptges	-0.000410383
RAB17	-0.000915645	-0.00220992	-0.0003149	0.000938291	-0.000562289	-3.90924e-05	-3.14158e-05	0.00266315	0.000284227	0.00090774	-0.000546278	-0.000391943	-0.000234392	3.99055e-05	2.49936e-05		Rab17	2.49936e-05
RAB31	0.000183329	1.53089e-05	-0.000139367	0.000292255	-0.00114211	-0.000360259	-0.000643236	-0.000394321	0.000126613	9.28845e-05	-0.000605265	0.000452105	0.000435917	-0.000647993	-0.000154223		Rab31	-0.000154223
RAPGEFL1	4.36149e-05	-0.000547193	7.28106e-05	-5.95064e-05	0.000240534	7.57921e-05	-0.000542565	-0.0227819	0.000289074	0.000367097	-0.000589099	0.000151972	-0.000531072	-0.000407329	-0.000175175		Rapgefl1	-0.000175175
RBBP8	-0.00101894	-0.000497392	-2.33499e-05	-0.00364574	-0.000271352	-0.000519911	0.00034865	0.000823434	-0.0005874	-0.000153175	-0.000808422	-5.40393e-06	0.00118584	-0.000260416	0.000482136		Rbbp8	0.000482136
REEP1	0.000389573	7.34736e-05	0.00047265	0.000318888	0.000370733	0.000137449	0	-0.000332281	-8.02182e-05	-0.00071812	0.000359476	-0.000385451	0.00091828	0.000250958	8.28409e-05		Reep1	8.28409e-05
RET	0.000488034	0.000454046	0.000988728	0.000638023	-0.000178509	-0.000599497	0.000703352	0.000541913	0.0004995	-0.000966406	0.000991915	2.18847e-05	-0.00102181	-8.98506e-05	-0.000309877		Ret	-0.000309877
RETREG1	0	0.000959836	-0.000556821	-0.000327481	0.000361726	-0.000321239	0.00092954	-5.49256e-05	-1.4843e-06	0.000992925	0	0	0	0.000844462	-0.000934821
RHOBTB3	0.000899342	0.00152557	0.000268363	-0.00295639	-0.000774071	-3.5974e-05	0.00032661	0.0123725	0.000320628	-0.000113169	-0.0034001	0.000532579	0.00127429	-0.000288409	-0.000581262		Rhobtb3	-0.000581262
RHOD	0.000167067	-1.00045e-05	0.000379216	0.000772673	0	-8.40244e-05	-0.000401249	-0.000665501	0.000867195	-0.000449068	-0.000380203	0.000321189	-0.000889651	-0.00121074	-0.000713024		Rhod	-0.000713024
SCNN1A	1.49022e-05	-3.64494e-05	-0.00013123	2.61473e-05	0.000207236	-0.000265826	-0.000869933	-0.0138455	-0.000483256	-0.000347618	-0.000567299	0.000654867	-0.000272162	0.000188735	-0.000202487		Scnn1a	-0.000202487
SEC14L2	-0.000784906	0.000113171	0.000620917	-4.857e-05	0.000609136	-0.000104148	0.000368159	-0.000165116	-0.00056736	0.000399771	0.000274092	-0.000163794	0.000692274	3.21083e-05	0.00107318		Sec14l2	0.00107318
SFN	0	1.65589e-05	-0.000472413	0.000375806	-0.000519636	-0.00027352	0.0009619	-0.00608407	-0.000531332	-0.000552986	0.000797163	0.000452236	-0.000177323	0.00019837	0.000437322		Sfn	0.000437322
SH3BP5	-0.000303813	0.000165152	0.000121368	0.00112088	-0.000328231	0.000273535	-4.09078e-05	0.000597472	-0.000636706	-0.00079918	0.0422136	-3.93283e-05	3.68832e-05	-0.00968159	0.000667481		Sh3bp5	0.000667481
SIAH2	-0.00105731	-0.000418049	-0.000182798	0.000709391	-0.000171142	-0.000366206	0.000208294	0.000480511	-0.000594984	-0.000671952	-0.00062453	0.000536189	0.000332455	0.000345327	0.000388943		Siah2	0.000388943
SLC16A1	-0.000196558	-0.000105949	-0.000388059	0.0390489	0.00022456	0.000346734	6.55286e-05	-0.00163313	0.000130793	-0.000292257	-0.000506282	0.00099161	6.20253e-05	-0.000979585	-0.00038009		Slc16a1	-0.00038009
SLC19A2	-0.000665393	0.000160044	0.000386995	0.00101976	0.000286011	-0.000920598	-0.000485762	0.000192152	-0.00029108	-0.000500773	-0.000599237	0.00065303	0.000698069	-0.000196161	0.000601271		Slc19a2	0.000601271
SLC1A1	0.0010134	-0.000256073	0.000341352	0.000392887	-0.000376198	-0.000728214	-0.000896883	-2.03339e-05	-0.000961339	0.000623542	3.39693e-05	-0.000345982	-0.000662524	0.000425492	0.000286286		Slc1a1	0.000286286
SLC1A4	0.000842586	-0.000221128	0.000475465	0.00107016	-0.000451913	4.27859e-05	-0.00124733	0.000102238	-0.00046713	-0.000567814	-9.33708e-05	0.00062391	0.000123455	9.3747e-05	-0.000310859		Slc1a4	-0.000310859
SLC22A5	6.46413e-05	0.000185846	-0.00015092	-0.000394491	-0.000938199	-0.000126719	-0.000422347	-0.000410196	0.000339123	-0.000162437	-0.000418613	0.000827945	0.000280196	-0.000653956	-4.22364e-05		Slc22a5	-4.22364e-05
SLC24A3	0.000930871	-0.000485904	0.000644479	-0.000522847	0.000708297	-0.000156242	0.000341977	-0.000731773	0.00058924	-0.000235027	-0.000104342	-0.000621141	-0.000689675	-2.53506e-05	-0.000798981		Slc24a3	-0.000798981
SLC2A1	-0.000509446	6.1759e-05	0.000128971	0.211403	0.0150337	-0.000621624	0.000170418	-0.00167173	-0.000738889	-0.000388949	-0.000960853	-0.000130701	-0.000299518	-0.000872742	0.000286328		Slc2a1	0.000286328
SLC37A1	-0.000123435	-0.00125469	-0.000529706	-0.000429306	-0.00022851	-8.32317e-05	-0.000776689	0.000613496	0.000358507	0.00012815	0.000355648	-0.000397985	-0.000330958	-0.000426309	-0.000149654		Slc37a1	-0.000149654
SLC39A6	-0.0004646	-8.65841e-05	-0.000109858	7.03484e-05	-0.00011407	-0.000321646	-0.000877866	-0.000403784	-0.000250332	-0.000684768	-0.000421094	0.000956778	0.00022547	-0.00028359	0.000800946		Slc39a6	0.000800946
SLC7A2	0	-0.000209452	0.000927357	-0.000260627	-0.000267619	-0.000752892	-0.000386528	0.000532685	-0.000259277	-0.000522035	-0.000424393	-0.000347198	0.000263122	0.0275628	0.000538075		Slc7a2	0.000538075
SLC7A5	-0.000475362	0.000124707	-0.000256008	0.000918813	0.000395638	0.000168639	-0.000103999	-0.000143527	-0.000472794	-0.000933906	-0.000108154	-0.000430161	0.000392253	-0.000533317	0.000255068		Slc7a5	0.000255068
SLC9A3R1	-0.000925895	-1.26882e-06	0.000250691	0.000809774	0.000919913	-0.000370331	-8.55464e-05	-0.0109694	-3.76518e-05	-0.000782465	-0.000561218	-0.000353382	-0.000284269	-2.51087e-05	0.000958221		Slc9a3r1	0.000958221
SNX24	6.7641e-05	-7.96935e-05	0.000776589	-0.000233485	-0.00030461	-0.000363303	0.00119192	0.000992249	-4.46192e-05	-0.000316085	-0.000227178	-0.000227705	-0.000297399	-0.000317588	-0.000104979		Snx24	-0.000104979
SOX3	0.000820578	0	-0.000704872	0.000840496	0.000798255	0.000175597	0	-0.000904974	0	0.000815395	-0.000704615	-0.000218202	-0.000509313	0.000431537	0		Sox3	0
STC2	-0.000952644	0.00031304	0	0.016477	0	-0.000528444	0	0.000176751	0.000924685	0.000719947	-0.000754986	-0.000411175	0.000754532	-0.000358505	-7.58719e-05		Stc2	-7.58719e-05
SVIL	-0.000518759	1.37852e-05	-6.35906e-05	-0.000567508	-0.000452108	-0.000696026	0.000696353	0.00161164	-0.000514118	2.26592e-05	-0.00115441	0.000561532	0.00030115	-0.000807051	-0.000190823		Svil	-0.000190823
SYBU	0.0004425	-0.000148217	0.00080304	0.000224771	-0.000674335	-0.000579256	0.000708585	-2.40733e-05	-0.000810254	-0.000461599	-0.000455665	0.000364423	0.000546445	0.000440111	-0.000121898		Sybu	-0.000121898
SYNGR1	-0.000420456	-0.000433441	0.000116525	-0.00042046	0.000179494	9.67369e-05	-0.00162379	-0.000253868	0.000990571	-0.000768597	-0.000242074	0.000433309	0.000456202	-0.000357735	0.000351643		Syngr1	0.000351643
SYT12	0.000899574	0.00169231	0	-0.000238377	0	0.000354192	0	0.000209698	-0.000164144	0	7.21094e-06	-0.000676696	5.61842e-05	0.000330253	-0.000316696		Syt12	-0.000316696
TBC1D30	-0.000880899	0.000185055	-1.67522e-07	4.7789e-05	-0.000803103	0.000479052	-0.00114817	-8.07838e-05	-0.000169113	0.000856613	0.000247314	-0.000158057	0.000593816	0.0004249	-0.000408894		Tbc1d30	-0.000408894
TFAP2C	0	0.000588741	0.000426467	-0.000213612	-0.000722703	-0.00056515	0.000332287	0.000661941	0.000367166	0.000344744	0.000682756	-0.000701492	2.55961e-05	0.000532505	0		Tfap2c	0
TFF1	-0.000209745	-0.000364877	-0.000869095	0.00060885	0.000149557	0.00035779	0.000296144	-0.0265531	0	0	0.000478498	-0.000454257	-0.000709059	0.00053686	-0.000462361		Tff1	-0.000462361
TFF3	0.000901697	-0.000170206	-0.00053646	0.00082553	-0.000384532	-0.000121021	0.000192318	0.000614778	-0.000578169	-0.000602714	-0.000174688	-0.000264566	-0.000162171	-0.000387402	0.000136193		Tff3	0.000136193
TGIF2	0.00058818	-1.1411e-06	0.000119884	-0.000330028	-0.000875345	-0.000306458	-0.000722129	-0.000150547	0.00017364	0.00210919	0.000714949	-0.000544189	-7.94233e-05	-0.000224717	-0.00051607		Tgif2	-0.00051607
THSD4	-6.03459e-05	0.000313728	-0.000349146	-0.000778398	-0.000365824	-0.000285053	0.000646175	-0.000706412	0.00096851	0.000970707	0.000194566	-0.000467379	0.000210118	-1.88011e-05	-0.000789175		Thsd4	-0.000789175
TIAM1	0.000544957	-0.000719972	0.000446725	-0.000772355	-0.000158805	0.000581949	-0.000572727	0.000248099	-0.000304403	-0.000573591	-0.000445523	-0.000253226	-0.000870115	-0.000571218	0.000789533		Tiam1	0.000789533
TIPARP	-0.000872927	-0.000188408	8.57995e-05	0.000449729	-0.000202803	-0.000202136	-0.000827699	-0.00010759	-0.000313847	0.000916649	-0.000655315	-0.000260566	-0.000213371	-0.000160395	5.72985e-05		Tiparp	5.72985e-05
TJP3	-0.000481193	-0.00123	-0.000515906	-0.000869798	0.000760466	-0.000516757	0	-0.00504744	0.000473545	0.000219501	2.29583e-05	-0.000128856	-0.000418425	-0.000197538	0.000742036		Tjp3	0.000742036
TMEM164	0.000426209	-6.4305e-05	-0.000574845	-7.93221e-05	0.000126449	-0.000238142	0.000143775	-0.000192235	0.000214744	0.00161964	0.00039918	-0.000594968	-0.000729345	-0.000123907	-0.000234706		Tmem164	-0.000234706
TMPRSS3	-0.000857824	-0.0026166	-0.000473071	0.000945612	-0.000770292	-0.000194344	-4.89828e-05	0.00210111	0.000896037	0.000721921	0.000444931	0.000920772	0.000446848	-0.000322612	-0.000884446		Tmprss3	-0.000884446
TPBG	0.000339774	-0.000216035	-0.00123973	7.25112e-05	0.00101232	-0.00037243	-9.93485e-05	-0.000476703	-0.000289967	-0.000423165	-0.000720007	0.000148175	0.000215203	-0.00114414	0.000267387		Tpbg	0.000267387
TPD52L1	2.04088e-06	-0.000302324	0.000874291	0.000278359	0.00047106	0.000913021	-0.000580828	0.000899978	-0.000481942	-0.000267554	0.000564591	0.000150127	0.000216967	-0.000577837	-0.0010796		Tpd52l1	-0.0010796
TSKU	0	0.000256272	0.00095599	0.000948553	-0.000531044	0.000202012	0.000662012	-0.00123419	-0.000736781	-0.000269793	-0.000668513	0.00127686	0.000586502	-0.00067609	0.000747931		Tsku	0.000747931
TTC39A	0	2.63181e-05	-0.000971147	0.000521541	0	0.000220234	0	0.000212558	0.000772283	-0.000648505	-0.000341427	-0.00040604	-0.000400473	-0.0002419	0.000894204		Ttc39a	0.000894204
TUBB2B	0.000732251	-0.00016797	0.000194786	0.000440837	-0.000953404	0.000145846	0.000373952	0.000836264	0.000633525	-0.000251956	-0.000288673	0.000659042	0.000493495	8.20047e-06	5.56004e-05		Tubb2b	5.56004e-05
UGCG	0.000398236	-9.37508e-05	-6.10402e-05	0.000534578	2.14112e-05	-0.000352842	-0.00103775	-0.0020915	-0.000349163	0.000509237	0.000158259	0.000419462	-0.000378183	-0.000927128	-0.000319926		Ugcg	-0.000319926
UNC119	-7.01891e-05	-0.000103613	-0.000552506	0.000905806	-0.000827604	0.000301586	-0.000981546	0.000221803	-0.000437342	-0.000798103	-0.000387847	0.000103444	0.0001109	-3.51425e-05	-0.000200311		Unc119	-0.000200311
WFS1	-0.000201954	0.000415336	-0.000792695	-0.000960258	-0.000427286	-0.000727767	-0.000715824	0.00071388	0.000569723	0.000139018	0.000498171	0.000666477	0.000170793	-8.7942e-05	-0.000568208		Wfs1	-0.000568208
WWC1	0	0.000122065	0.000876128	0.00144268	0.000528294	-0.000606022	0.000968568	0.00174635	-0.000477129	0.000584087	-0.00101275	0.000210465	-0.000515156	0.000157586	0.000826448		Wwc1	0.000826448
XBP1	-0.000662621	0.000127771	-0.000241156	-0.000369791	-0.000279085	-0.000305863	-4.09614e-05	-0.0216563	-0.000403087	-0.000757776	-0.00109753	0.000298966	-3.48398e-05	0.000377291	0.000156995		Xbp1	0.000156995
ZNF185	0.000969731	-0.000271088	8.71185e-05	0.00142476	0.000779015	0.000271892	-3.52857e-05	-0.000135068	-0.000210584	0.000683259	8.47632e-05	-0.000639945	-0.000324532	0.000344494	0.000580476
AGR2	0	-0.00426215	-0.000213967	-0.000376598	0.000143792	-0.000264964	0	-0.0214793	-3.32913e-05	-0.000558973	-0.000309622	-0.000435174	0.000490552	-0.000279908	9.52219e-05		Agr2	9.52219e-05
ALDH3A2	-6.92077e-06	-4.57001e-06	0.000225704	-0.000135422	0.000587065	-0.000196403	-0.000527906	-2.8799e-05	-0.000485523	0.000269778	-0.000594589	-0.000142371	-0.000239645	0.000780264	0.00012816		Aldh3a2	0.00012816
ASCL1	-0.000317812	0	0.000723165	0.000527767	-0.000835899	0.000444173	0	-0.000592419	-0.000662604	0.000164105	7.42605e-05	-0.000382484	0	0.001	0.00077394		Ascl1	0.00077394
ASS1	-0.000724065	-0.000201086	0.000116617	0.00172922	-0.000483688	0.277151	-0.000346013	-0.0263531	-0.000625064	0.000335064	0.000237191	-0.000645812	-0.000324486	-0.00185039	-0.000265259		Ass1	-0.000265259
ATP2B4	-7.5205e-05	0.000180998	0.00109189	0.000168363	0.000355268	-0.000411298	-0.000502893	7.61747e-05	-0.000216297	0.0013451	-0.000578577	-0.0013047	-0.000594389	-0.000456485	0.000399084		Atp2b4	0.000399084
BATF	0.0308159	1.54012e-05	-5.06046e-05	0	-7.22268e-05	0.000496475	-0.000914042	0.000873198	-0.000489548	-0.000787751	0.000350264	-0.000172843	-0.00025189	0.00064815	0.000236587		Batf	0.000236587
CACNA2D2	0.000674208	0.000838898	0.00055631	0.000260362	0	-0.00058905	-0.000269406	0.00034726	0.00100896	-7.08178e-05	-0.000726558	-0.000917024	-6.43034e-05	-0.000530216	0.000484462		Cacna2d2	0.000484462
CDC6	0.000512152	-0.00061321	-0.000818993	-0.000797099	0.000808493	0.000824645	-0.000764018	-6.01473e-05	-0.000979369	-0.000791969	-0.000807389	-0.000270398	-0.000826634	0.000215017	0.000711018		Cdc6	0.000711018
CHST8	0	0.000491462	0.000644782	-0.000420759	0	-0.000463081	8.14491e-05	0	-0.00014707	0	0.000804447	0.000737219	-0.000470647	0.000430155	-0.000632997		Chst8	-0.000632997
CKB	9.81849e-05	3.26783e-05	-3.20121e-05	0.000138903	6.49e-05	-0.000160078	-0.000640926	-0.0137464	0.000198746	-0.000626505	-0.000633113	-0.000687704	1.86666e-05	0.0120271	0.00553834		Ckb	0.00553834
COX6C	-0.000172959	1.69468e-05	-0.000190089	0.000541327	-0.000480459	-0.000207161	-0.000850521	-0.00175737	-0.000135715	-0.000343401	-0.00102963	-0.000526614	-4.37438e-05	0.000212594	0.000995974		LOC102640946	0.000995974
CPE	-0.000132582	0.000270685	0.000675705	0.000466725	0	0.000122017	-0.000941481	-0.000182254	-0.000333908	-0.000779604	-0.00464561	-0.00014841	-0.0692579	0.0749271	-0.00035923		Cpe	-0.00035923
CXCL14	0.00039045	-0.000757477	0.000515276	0.000460795	0.000814783	-0.000776985	-0.000178185	0.000476141	0.000591495	-0.000104269	-0.000528664	0.0650225	-0.000784875	-0.0013576	-0.000386361		Cxcl14	-0.000386361
CYP4F11	-0.000262034	2.46163e-05	-0.000915072	-0.000744016	-0.000188702	-0.000532602	-0.000873982	-7.61091e-05	0.000937578	0.000297129	0.00032535	0.000484695	0.000567828	-0.000205984	0		Cyp4f40	0
DCXR	-8.45929e-05	-3.85342e-05	0.000536904	0.000474686	3.19074e-05	-0.000228189	-0.00112921	0.000578177	-0.000224494	-0.00162349	-0.00100057	-1.7203e-05	-0.000520797	-0.000695069	-0.000487303		Dcxr	-0.000487303
DLG5	-0.000524874	-0.000208324	0.000586584	-4.12313e-05	0.000642471	7.79387e-05	0.000643373	-7.81097e-05	0.00047493	-9.13626e-05	0.000285283	0.00113517	0.000384319	-0.00138801	-0.000713225		Dlg5	-0.000713225
DNAJC1	-0.000488399	5.78538e-05	0.000686094	0.000760607	-0.000602852	-0.000133126	-0.000615846	-0.000137729	-0.000292206	-0.000657391	-0.000679023	0.000455027	-0.000484268	-0.0011103	0.000266259		Dnajc1	0.000266259
DNAJC12	-0.000618651	0.000286466	-0.000342546	-0.000166954	0.00071514	-0.000636796	-0.000921788	0.0082794	0.000902948	-0.000754377	0.00025622	-0.000156456	0.000247347	-0.000357707	-0.000529381		Dnajc12	-0.000529381
DUSP2	-0.000368034	-9.88926e-06	-0.000849012	0.000761478	-0.000535439	4.30304e-05	0.000111466	0.000852137	-0.000631125	-0.00184231	0.000422628	-0.000331151	0.000760436	0.000705655	0.000589858		Dusp2	0.000589858
EMP2	0.000354539	-8.55032e-05	0.000189271	-0.000201817	0.000444342	-0.000247211	0.0002403	-0.00258753	-0.000265201	-0.000447593	-0.000343315	-0.000986142	-0.000497501	-0.000641106	-0.00764288		Emp2	-0.00764288
FGFR3	0.000626671	-0.000363647	-0.000275465	0.00119155	-0.000772218	0.000773184	-0.000297652	-0.000256504	0.00056479	0.000529713	-0.00109172	8.74014e-05	0.000992335	0.000771585	0.000367849		Fgfr3	0.000367849
GAL	0	-0.000256466	0	-0.00112715	0.00018048	0.000636788	0	-0.000798567	-0.00094341	-0.000375821	-0.000552351	0.000132644	-0.000494438	0.000539828	-0.00128337		Gal	-0.00128337
GALE	0.000450219	-4.35612e-05	0.000759335	-0.000924173	-0.00020744	0.000128528	8.10072e-05	8.53748e-05	-0.000541538	6.80253e-05	0.000139527	-0.000821054	0.00045829	-0.00114718	0.00050649		Gale	0.00050649
GFUS	-0.000516697	0	0.000539622	0.000275194	4.87966e-06	0.000252932	0.000645139	-0.000488571	0.000956115	-0.000652108	-0.000235374	0	0	0	0
GINS2	-0.00033858	-0.000406839	0.127664	0.00100399	-0.000268622	0.000471618	-0.000278125	-0.000211896	4.27636e-05	-0.000778886	-0.000993909	-0.00030082	-0.000819578	0.000828363	-0.000541379		Gins2	-0.000541379
GJB3	0	-0.000335825	-0.000119658	0.00096104	0.000749215	-0.000731976	0	-0.000449731	4.1407e-05	0	-0.000191339	0.000364932	0.000596136	-0.0010252	0.000253898		Gjb3	0.000253898
GPER1	0.000750572	0.000831662	-0.000354241	0	2.73505e-05	-0.000817312	-0.000450327	-0.000282687	-0.000585345	-0.000780624	0.000173483	-0.000791842	-0.000155597	0.000380206	-0.000806443		Gper1	-0.000806443
HSPA4L	0.00041138	-0.000326	0.000646886	-0.000501198	0.000627234	5.7409e-05	-0.000628917	-0.00640848	0.000402348	-0.000869088	0.000202501	4.72472e-05	-0.000310434	0.000697302	0.000586891		Hspa4l	0.000586891
IGSF1	0	-4.65054e-05	0	0.00084379	0	-0.000189063	0.000640923	0.0021923	0	-0.000709771	-0.001	0	0.000363273	-0.000134546	0.000813677		Igsf1	0.000813677
IMPA2	0.000885122	-6.21518e-05	-0.000642786	0.000174703	0.00014596	-0.000329188	-0.00103588	-9.41797e-05	-0.000859115	-0.000930894	-0.00141166	-0.000289182	4.95933e-05	0.000637093	-3.29721e-05		Impa2	-3.29721e-05
JAK1	-0.000336779	-0.000116095	-0.000991248	0.000726693	-0.000329619	-0.000353954	-0.000764353	-0.0028024	-0.000284917	-0.00708128	-0.00062219	-0.000298523	-0.000278329	-0.000145823	-3.86814e-05		Jak1	-3.86814e-05
KIF20A	0.000443551	-0.000273036	-0.00089297	0.000101065	-0.000334257	-0.0001144	0	-0.000642586	-0.000388492	0.000899121	-0.000485998	-5.928e-05	0.00103535	-0.000910821	0.000790665		Kif20a	0.000790665
KLK11	0	-0.00793978	0.000221889	-0.000770023	-9.28524e-05	0.464596	-8.1941e-05	-0.00011595	0.000382558	0	-0.000432463	-0.000614406	-0.000826402	0.000953087	-0.000416697		Klk11	-0.000416697
LARGE1	-0.000137187	0.00099612	0	0.00055173	0.000129804	-7.69746e-05	-0.000197161	0.00239897	0	-5.15024e-05	0	-1.45845e-05	0	0.000222495	0
LLGL2	-0.00108815	-0.0421769	-0.000281591	0.000120986	0.000649524	-0.000149222	-0.00092267	0.000449271	0.000787828	-0.000102245	-0.000132008	0.000155475	0.000403236	5.04396e-05	0.000658062		Llgl2	0.000658062
LSR	-0.00055819	-0.000712968	0.000226373	-0.000995866	-0.000433466	-0.000223118	-0.0010254	0.00130025	0.000253878	-0.000789584	2.15282e-05	-0.00178818	-0.00035166	-0.000420893	-0.00129147		Lsr	-0.00129147
METTL3	0.000127814	0.000255666	-0.000121798	2.23251e-06	-0.000789101	-0.000127108	0.000625379	0.00174778	0.000585008	-0.000168522	0.000292495	-0.00035821	-0.000194586	0.000119026	-4.54611e-05		Mettl3	-4.54611e-05
MOCS2	-0.00048478	-0.000126856	0.000211388	-6.92724e-05	-0.000804971	-0.000589102	-0.000805736	0.00048478	1.24673e-05	-0.000624242	-0.000413091	0.000166524	-0.000272006	-0.000604901	0.00111677		Mocs2	0.00111677
NAB2	-0.00018394	0.000247846	-3.08115e-05	0.00227907	0.000115243	0.000413228	-0.000297795	0.00022155	-0.000518175	-0.000337786	7.81703e-06	0.000130884	0.000544697	-0.000588664	0.00166607		Nab2	0.00166607
NMU	-0.000428589	-0.000735866	0.000602208	0.00113314	0.000461002	-0.000111098	0.000452025	-0.000498187	-0.000846673	8.3115e-05	-0.000152027	0.000255101	0.000196935	-0.000674078	0.000182722		Nmu	0.000182722
PCP4	0.000999991	0.000573306	0	0.000390816	0	-0.00072064	2.38026e-05	0.0563365	0.000107111	6.35943e-05	0.000292977	-0.000463386	-0.000555867	-0.00019733	0		Pcp4	0
PERP	-0.00111841	-2.07619e-05	0.000127429	2.29575e-05	-0.000592134	-0.00039284	0.000572492	0.00110413	-0.000369188	-0.00101077	-0.000101719	0.000463845	-0.0001736	-0.00018657	0.000548156		Perp	0.000548156
PKP3	-0.000671241	-0.000506016	-0.000141804	0	-0.000115443	-0.000427325	-0.000240982	-0.0116193	-0.000520887	-0.000641426	-9.10102e-05	0.000538599	-0.000718305	0.000307641	7.05849e-06		Pkp3	7.05849e-06
PLAC1	0	-3.65518e-05	0.000956764	0.000367127	-0.000548785	-0.000543057	0	0.000641295	-0.00022672	0.000436675	0.000948536	9.05412e-05	1.98593e-05	0	-0.000441375		Plac1	-0.000441375
PLXNB1	-0.00103007	0.000159934	0.000638357	-8.01189e-05	0	-0.000359525	0	0.00928744	0.000744487	0.0009328	-0.00111378	0.000743039	-0.000782605	0.000297831	-0.000568872		Plxnb1	-0.000568872
PRKAR2B	-0.000687655	0.000852775	-0.000814957	-0.000258069	0.000594961	0.000564422	-0.00113085	-0.000211774	-0.000129603	-0.000127504	0.000119935	-0.000216932	-0.000873802	-0.000628332	-0.000354008		Prkar2b	-0.000354008
PRLR	0.000236152	-0.000338342	-0.0003493	-0.000623433	-0.000769241	-0.00100045	0.000590985	-0.000114942	0.000184513	0.00280367	-0.000421309	0.000777093	-0.000420325	0.00053654	-0.000527802		Prlr	-0.000527802
RABEP1	0.000227259	0.000252462	0.000186952	0.000985799	2.29697e-05	-0.000385553	-0.00120365	0.000471614	-0.000227095	-0.000569215	-0.00017553	-0.000724543	0.000214565	-0.000709612	-1.99425e-05		Rabep1	-1.99425e-05
SCUBE2	0	-0.000273741	0.000703238	-0.000264317	-9.04461e-05	0.000775443	0.000898104	0.000156804	-0.000469041	0.000383851	0.000743657	0.000263802	4.11557e-05	-0.0005484	-0.00031657		Scube2	-0.00031657
SERPINA3	0	0.000103095	0	0.000377533	0.000641858	-0.000767027	0	0	-2.71841e-05	0	0.000171823	-0.000578975	0.000856661	0.000793123	-0.00054322		Serpina3n	-0.00054322
SLC2A8	0.0450644	6.56377e-05	-0.000302487	0.000917537	-0.000537419	0.000361084	-0.000289906	8.4314e-05	-0.000353044	-0.000319814	-8.1396e-05	0.0004067	0.00015803	6.56767e-05	0.000411453		Slc2a8	0.000411453
SNX10	0.00137868	-4.097e-05	0.00121953	-0.000281792	0.0242051	-0.000814487	-0.000841109	0.000300199	-0.00055443	-0.00847705	-0.000568919	-9.17951e-05	0.000730345	-0.000238795	0.000336327		Snx10	0.000336327
ST14	1.06498e-05	-0.0830107	-4.1849e-06	0.000609627	0.000921287	-1.94427e-05	-0.00126091	-1.21873e-05	-5.22601e-05	-0.00182984	-0.000528242	0.000239016	0.000459351	-0.000949344	-0.000436287		St14	-0.000436287
ST6GALNAC2	-0.00104494	7.09408e-05	0.000331944	-1.75696e-05	0.000970447	-0.00336317	1.80092e-05	0.000815455	-0.000655125	-0.00111161	0.000520941	-0.000439424	2.62792e-05	0.000772852	0.000822009		St6galnac2	0.000822009
STIL	0.000329238	4.41982e-06	1.5301e-06	0.000909571	-0.000110223	0.000766207	-0.000861341	-4.54646e-05	0.000682235	0.000452211	0.000908923	0.000708486	-0.000332758	-0.000209994	-5.88263e-05		Stil	-5.88263e-05
TH	0.000594789	-0.000336396	-0.000800725	0.000791609	0	0	2.71681e-05	-0.000264024	0	0.000754043	-2.11616e-05	-0.000742653	0.000995603	-0.000261503	-0.000646386		Th	-0.000646386
TNNC1	-0.000368068	0.000328459	0.00071002	0.000359644	0	0.000405449	0.000258022	1.42867e-05	0.000337815	0.00084485	0.000437735	0.000446287	-0.00044717	0.000614101	-0.000429008		Tnnc1	-0.000429008
TPSAB1	-0.000812742	-0.000131829	-0.000960916	0.000849744	-0.000153231	-0.000114093	0.000479513	0.000126827	0.000167056	0.000545873	0.000678668	0.000722044	-0.00090029	-8.00056e-05	0		Tpsb2	0
TRIM29	0.000440319	-0.00171369	-0.000305418	0.00033021	0	-0.000488118	0	-1.09795e-05	0.000633325	-0.000593668	-0.000320367	0.000390638	-0.00090735	0.000582057	-0.000436865		Trim29	-0.000436865
TSPAN13	-0.000406187	-0.000749029	0.00015257	-3.63334e-05	0.000937619	-0.000108006	-0.00100366	0.000468031	-7.66186e-05	0.000771096	0.000258772	-0.00033978	7.03053e-05	-0.000971373	0.000574025		Tspan13	0.000574025
UGDH	-0.000365298	-0.000148448	0.00057159	0.000252304	-0.000213921	-0.000396637	0.00109948	-0.0100194	6.32948e-05	0.00148602	-0.00116482	0.00121576	0.000286274	-0.000281914	0.00079018		Ugdh	0.00079018
UNC13B	0.000996363	0.000424384	-0.000296614	0.000341768	-0.000500833	-0.000610454	-0.000932409	-0.00122146	0.000502569	0.000874208	0.000415781	-0.000488488	0.000278619	-0.000333829	-9.79081e-05		Unc13b	-9.79081e-05
XRCC3	-0.000695223	-0.000412311	0.000762851	-0.000480397	-0.000846199	0.000759902	-0.00062362	0.000411479	-0.000384066	0.000212306	-4.3272e-05	-0.000608806	5.01295e-05	-0.000168046	0.000232303		Xrcc3	0.000232303
ZFP36	-0.000858094	-5.16673e-05	-0.00103556	0.00060874	-0.000931221	-0.000386577	-0.000700955	0.00124072	-0.000362744	0.0544498	-0.000904207	-3.78181e-05	-0.000220012	0.000326848	1.40508e-05		Zfp36	1.40508e-05
AADAT	0	-0.000288936	0.000304328	-0.000329542	0.000643077	0.000155843	0.000851448	0.000348249	0.000833173	-0.000946878	-0.000661002	-0.000275253	0.000629196	0.00046657	-0.000464966		Aadat	-0.000464966
ACAA1	-0.000356818	-7.05815e-05	8.90314e-05	0.000739043	-0.000400506	-0.000448582	-0.00106603	0.000718326	-0.000393577	0.000251922	-0.000593458	5.7065e-05	-0.000387798	-0.00069487	-0.000323802		Acaa1a	-0.000323802
ACADVL	0.00148454	-4.55275e-05	-5.74536e-05	-0.000212031	0.000346808	0.000638271	-0.00073974	1.33038e-05	7.03158e-05	-0.00118482	-0.00102169	0.000245489	-1.50259e-05	8.76828e-05	-0.000456203		Acadvl	-0.000456203
ACOT2	-0.000589516	-0.000467377	0.000112749	-0.000387722	-0.000358067	-9.75387e-05	-0.000699485	5.70595e-05	-0.000278543	-0.00105195	-0.000995276	0.000296023	6.64224e-05	-0.000372224	-0.000122234		Acot2	-0.000122234
ACOT8	-0.000213961	-8.13476e-05	0.000689184	-4.31121e-05	0.000337496	-0.000304594	-0.000114128	8.39022e-05	0.000209075	0.000934078	-0.000395495	-0.00116518	-6.66449e-06	0.000106235	-1.75322e-05		Acot8	-1.75322e-05
ACSL4	-0.000816488	0.000187166	-5.67563e-05	-0.000246501	-0.000327406	-0.000398316	-0.000491472	0.000418899	-0.000645419	-0.000891036	0.000265865	8.26843e-06	0.000345995	-0.000105155	0.000421723		Acsl4	0.000421723
ACSM3	-0.000543704	0.000375296	-3.86022e-06	0.00080603	-0.000280172	-8.01496e-06	-0.000339746	-0.000401325	-0.000726089	-0.00025102	-0.000227016	0.00109627	-8.90888e-05	0.000338158	-0.000177447		Acsm3	-0.000177447
ACSS1	-0.000190542	-1.87198e-05	-0.000614568	0.000140838	-0.00073573	-0.000305674	0.000153225	-0.000222662	-0.000342412	-0.000721618	-6.3581e-05	-0.00038965	-0.000830071	0.000108018	0.000477466		Acss1	0.000477466
ADH1C	-0.000887858	0	0.000973237	-9.50118e-05	0.000394915	-0.000629808	0.000317182	-2.98515e-05	0	0	-0.00052949	-0.000236775	0	-0.000864767	0.000533412		Adh1	0.000533412
ADH7	0.000883234	0.000483901	0	0	-0.00065446	8.067e-05	0.000314701	-0.000262614	-0.000377451	-0.000237451	-1.39698e-09	-0.000426411	8.37089e-05	-0.000137723	-9.10134e-05		Adh7	-9.10134e-05
ADSL	3.059e-05	0.000353361	-0.000315554	-0.000565277	0.00036019	3.15588e-05	-0.00101318	0.000366356	-0.000782764	-0.00120651	2.27608e-05	-0.000108717	-0.00052975	-3.48426e-05	0.000104889		Adsl	0.000104889
ALAD	-0.000772546	-0.000106801	-0.000948113	0.000612146	7.93305e-05	-0.000200237	-0.000264754	-0.000387325	-0.000430178	-0.000565106	-0.000379937	-0.000354191	0.000425782	-0.000409247	-0.000349315		Alad	-0.000349315
ALDH3A1	-0.000134354	-0.000235661	0	9.6208e-05	0.000225728	-0.000762052	0.000762128	-0.000537317	-0.000298469	0.00011797	0.000639441	-0.000764364	-0.000679313	-0.000505174	-0.000187117		Aldh3a1	-0.000187117
AOC3	-0.000492341	-0.000744314	0	-0.000236472	0.000985395	0.000826404	-0.000848167	-0.000516419	-0.000750082	-0.000643565	-0.000780037	0.000233867	0.000114347	0.000292729	-0.000215748		Aoc3	-0.000215748
APEX1	-0.000475081	-3.58719e-05	-0.000465485	0.00019453	-0.000834259	-1.11474e-05	-0.00105052	0.000346155	-7.52996e-05	-0.000781873	-0.000863888	0.000374357	-0.000456968	-0.000207908	-0.000205046		Apex1	-0.000205046
AQP7	0.000608775	-0.00027044	9.66794e-06	0	0	-0.000492403	-6.58276e-05	-0.000583176	-0.000981679	0.000134475	-0.000217493	7.31099e-05	-0.000473948	-0.000269364	-0.000108663		Aqp7	-0.000108663
AUH	0.000156577	0.000110884	0.000464823	0.000573525	7.13305e-05	-9.56651e-05	-0.000115591	-2.51992e-05	-8.46102e-05	-0.000303706	-0.00090231	0.00104086	0.000315165	-0.000424742	-0.000259867		Auh	-0.000259867
BCKDHB	0.000179925	-0.0003975	-0.000947695	0.000718461	-0.000239853	-0.000612854	-0.000709818	5.7929e-05	0.00106573	-0.000620379	0.000501384	-0.000435489	2.49128e-05	0.000390117	-0.000491704		Bckdhb	-0.000491704
BLVRA	0.0432205	-0.000216525	0.000161408	5.0506e-05	-0.0074742	-0.000577455	-0.000290337	0.000157605	-0.000660149	-0.000263623	-0.000699847	-0.000194702	1.29548e-05	-0.000441939	-0.000603678		Blvra	-0.000603678
BPHL	-0.000736607	0.000282003	-3.1078e-05	0.000110307	-0.000704658	-0.000169721	-0.000267826	0.00199836	0.000845197	0.0004502	0.000148735	-0.000113429	-0.000493427	-0.0011012	0.000116833		Bphl	0.000116833
CA4	-0.000488115	-0.000713448	0.000699478	0.000742	0	0.000789855	-0.000897651	-0.000471366	0.00090206	0.00093895	-0.000406425	-0.000315261	0.000971105	0.000879628	-0.00100973		Car4	-0.00100973
CA6	0	0	0.000439711	0	-0.000743181	0.000137573	0.000522956	-0.000193155	0.000746727	0.000779222	0	-0.000976715	0	-1.16415e-09	0.000305118		Car6	0.000305118
CBR1	-0.000768926	2.01096e-05	0.000130079	0.000737302	0.000269352	-0.00033959	-0.000711165	-0.000815565	-0.000125848	-0.00160663	-0.00222407	-4.58152e-05	-1.35804e-05	0.000197183	-0.000126146		Cbr1	-0.000126146
CBR3	0.000522961	-3.65076e-05	0.000552939	-0.00116645	-0.000296674	-0.000520854	-0.000869707	-3.21987e-05	-4.9823e-05	0.00211365	0.000252845	-0.000422827	0.000700988	-0.00107086	0.000589215		Cbr3	0.000589215
CCDC58	-0.000989945	8.00332e-06	-0.000513367	0.00035492	0.00066026	5.83263e-05	-0.00115975	-0.000613042	1.74195e-05	-0.000683549	9.81654e-05	0.000510857	0.000213532	-0.000210255	-0.000233746		Ccdc58	-0.000233746
CEL	0	-7.54985e-05	0.000549627	-0.000455054	0	6.17399e-05	-0.000605887	-0.0002454	-6.57081e-05	0	0.000453954	0.000805674	0.000675255	0.000199418	0		Cel	0
CPOX	0.000948522	0.00044517	-0.000423877	-0.000810321	0.000238412	-5.14445e-05	-0.000985192	0.000796749	-0.000167649	-0.000821196	-0.000309372	3.31971e-05	-0.000718627	0.000217066	-0.00030593		Cpox	-0.00030593
CPT1A	-0.00054766	7.69347e-05	0.000525353	-0.000168804	-0.000192177	-0.000421095	-0.000848831	-0.011479	-0.000360271	0.00110203	-0.00104123	-0.000297472	-0.000340795	-0.000932027	-0.000507423		Cpt1a	-0.000507423
CRYZ	0.000447119	-0.000943449	-0.000993547	1.24847e-05	-0.000183724	1.54428e-05	0.000242776	0.000534068	-0.000712142	-0.00131732	0.000323998	0.000288199	0.000711208	-0.000530015	0.000534094		Cryz	0.000534094
CYP1A1	0	-0.000254486	0.000578361	0.00055066	0	-0.000631434	-0.000534054	-0.000379626	0	-0.000411002	0.000258191	-1.13073e-05	0.000920879	-6.4192e-06	0.000435027		Cyp1a1	0.000435027
CYP4A11	0	0.000958686	-0.000598128	0.000681792	0.000189865	0.000330909	0.000139147	-0.000442445	0	6.63608e-05	-0.000376823	0.000785761	0.000332007	0.000545546	-0.000158458		Cyp4a31	-0.000158458
CYP4A22	0.00037624	0.000324415	0	-2.72808e-05	-4.01492e-05	-0.000216242	0	0.000790907	-3.85888e-05	0	-0.000743527	-2.04521e-05	-0.000752631	0.000630662	-0.000208198		Cyp4a12a	-0.000208198
D2HGDH	-0.000606259	-0.000289507	-7.13596e-05	0.00136583	5.74584e-05	-0.000268665	4.51577e-05	0.000165497	0.000501284	-0.000532006	-0.000585038	-1.68306e-05	-0.00027992	0.000224564	-0.000709606		D2hgdh	-0.000709606
DLST	0.00024797	-0.00022702	0.00021864	0.000776735	-0.000366597	-0.000478087	-0.000550249	-0.00279417	-0.000439042	-0.000682771	-0.00129487	0.000187096	-0.000325309	-0.00105578	-0.000295292		Dlst	-0.000295292
ECI1	-0.000549834	-2.96496e-05	0.000572502	-0.00063932	-0.000182739	1.94173e-05	-0.00115411	-0.0277878	6.29504e-05	-0.000968779	0.000430348	-0.000451098	8.0015e-05	-0.000908422	-0.000674287		Eci1	-0.000674287
ECI2	-0.000710626	-0.00013964	0.00027577	-0.000145019	-0.000505598	-0.000693857	-0.000530948	-0.00822141	-2.55493e-05	-0.000872341	-0.000493357	-0.000503205	-0.000579737	-0.00123156	-2.77147e-05		Eci2	-2.77147e-05
EHHADH	-0.000106349	0.000516774	0.000651655	0.000311461	0.000548043	0.000287327	-0.000318325	0.000447914	-0.000190209	-0.00100717	-0.000868374	0.000243578	-0.000858449	-0.000417161	-4.12813e-05		Ehhadh	-4.12813e-05
ENO3	-0.000902718	-0.000810064	-0.000863816	-4.83246e-05	-9.43029e-05	0.00101326	-0.000540402	0.000273141	-0.000518385	0.00075683	0.000433069	-0.000565218	0.000918309	-0.00108146	0.000843057		Eno3	0.000843057
EPHX1	0.000634531	-3.72008e-05	0.000404617	-0.000574177	-0.000184887	-0.00108772	0.000661809	0.000448856	0.000995453	0.00088778	-0.000768909	0.000268914	-0.000549185	0.000526353	0.000150311		Ephx1	0.000150311
ERP29	-0.00061283	2.80272e-05	-0.000332342	6.68166e-05	-0.0080235	-0.000163718	-0.000962299	0.000913198	-5.45913e-05	-0.0231681	-0.000870682	-0.000627869	-0.000264775	-0.000538639	-0.000394298		Erp29	-0.000394298
ETFDH	-2.86892e-05	-0.000327308	-0.00023109	0.000207321	-0.000427408	0.000269873	-0.000848067	-0.000820028	-0.000658727	0.00180559	-0.00103883	0.000694682	0.000694787	-0.000470403	0.000249779		Etfdh	0.000249779
FABP1	0	0.000266409	-0.000541763	-0.000420077	-0.000681017	0.000844495	0	-0.0315961	-0.000991653	0.000319098	-0.000484557	0.00154981	6.11638e-05	-0.000187813	-0.000606601		Fabp1	-0.000606601
FABP2	-0.000280496	-0.000706656	-0.000368417	0.00112571	0	-0.000365461	0	-0.000452724	0	0.000723719	-0.000655754	0.000745311	0	-0.001	-0.00012195		Fabp2	-0.00012195
FH	0.000805872	-0.000244751	-0.000186456	-0.000895507	0.00014063	-0.000141321	-0.00100779	0.00025428	-0.000125379	0.00166763	-0.00106171	-3.86387e-05	-8.36437e-05	0.000152452	-0.000203228		Fh1	-0.000203228
FMO1	0.00052733	0.000527555	0.000139837	0.000179754	-0.000998567	0	-0.00095006	0.000522219	0	0	-0.000393434	0.000795979	-0.00057728	-0.000227274	-0.000308754		Fmo1	-0.000308754
G0S2	-0.000707358	0.000946273	-8.60615e-05	-0.000752044	0.00554185	-0.000374077	0.00903136	-4.41861e-05	-0.0702501	-0.00163752	-0.00101276	0.000172212	0.000716799	-4.0789e-05	0.000331474		G0s2	0.000331474
[truncated: 17,256 more rows]
