# Supplementary material for: SuperFeat: Quantitative Feature Learning from Single-cell RNA-seq Data Facilitates Drug Repurposing
Source: Genomics Proteomics Bioinformatics. 2024 May 23;22(3):qzae036. doi: 10.1093/gpbjnl/qzae036 (PMC12016572; doi:10.1093/gpbjnl/qzae036)
Supplement: qzae036_Supplementary_Data [file qzae036_supplementary_data.zip › Table S6-done.xlsx]

## Sheet: S4
Table S6 Canonical markers used by AddModuleScore function in Seurat package for comparison among different scoring methods
State	Marker	Source
EMT	COL3A1,COL5A2,COL5A1,FBN1,COL1A1,FN1,COL6A3,SERPINE1,COL1A2,COL4A1,COL4A2,VCAN,IGFBP3,TGFBI,SPARC,LUM,LAMC1,LOX,LAMC2,CTGF,TAGLN,COL7A1,LOXL2,COL6A2,ITGAV,THBS2,COL16A1,NNMT,TPM1,CDH2,MMP2,COL11A1,THBS1,FAP,BGN,SERPINH1,FSTL1,POSTN,THY1,SPP1,TNC,TFPI2,NID2,ITGB5,MMP3,VIM,LOXL1,FBLN5,COL12A1,ELN,CDH11,COMP,SPOCK1,BMP1,IL32,LAMA3,TIMP1,QSOX1,TIMP3,VCAM1,CYR61,EDIL3,CALD1,MAGEE1,FBLN1,SGCB,ECM1,LAMA…	HALLMARK_EPITHELIAL_MESENCHYMAL_TRANSITION in h.all.v6.1.symbols.gmt file downloaded from MSigDB
Exhaustion	LAG3,PDCD1,CTLA4,TIGIT,LAYN,HAVCR1,TNFRSF9,VSIR	Canonical markers from literature
Cell cycle	MCM5,PCNA,TYMS,FEN1,MCM7,MCM4,RRM1,UNG,GINS2,MCM6,CDCA7,DTL,PRIM1,UHRF1,CENPU,HELLS,RFC2,POLR1B,NASP,RAD51AP1,GMNN,WDR76,SLBP,CCNE2,UBR7,POLD3,MSH2,ATAD2,RAD51,RRM2,CDC45,CDC6,EXO1,TIPIN,DSCC1,BLM,CASP8AP2,USP1,CLSPN,POLA1,CHAF1B,MRPL36,E2F8,HMGB2,CDK1,NUSAP1,UBE2C,BIRC5,TPX2,TOP2A,NDC80,CKS2,NUF2,CKS1B,MKI67,TMPO,CENPF,TACC3,PIMREG,SMC4,CCNB2,CKAP2L,CKAP2,AURKB,BUB1,KIF11,ANP32E,TUBB4B,GTSE1,KIF…	Seurat package
Hypoxia	PGK1,PDK1,GBE1,PFKL,ALDOA,ENO2,PGM1,NDRG1,HK2,ALDOC,GPI,MXI1,SLC2A1,P4HA1,ADM,P4HA2,ENO1,PFKP,AK4,FAM162A,PFKFB3,VEGFA,BNIP3L,TPI1,ERO1L,KDM3A,CCNG2,LDHA,GYS1,GAPDH,BHLHE40,ANGPTL4,JUN,SERPINE1,LOX,GCK,PPFIA4,MAFF,DDIT4,SLC2A3,IGFBP3,NFIL3,FOS,RBPJ,HK1,CITED2,ISG20,GALK1,WSB1,PYGM,STC1,ZNF292,BTG1,PLIN2,CSRP2,VLDLR,JMJD6,EXT1,F3,PDK3,ANKZF1,UGP2,ALDOB,STC2,ERRFI1,ENO3,PNRC1,HMOX1,PGF,GAPDHS,CHST2…	HALLMARK_HYPOXIA in h.all.v6.1.symbols.gmt file downloaded from MSigDB
