# Supplementary material for: SuperFeat: Quantitative Feature Learning from Single-cell RNA-seq Data Facilitates Drug Repurposing
Source: Genomics Proteomics Bioinformatics. 2024 May 23;22(3):qzae036. doi: 10.1093/gpbjnl/qzae036 (PMC12016572; doi:10.1093/gpbjnl/qzae036)
Supplement: qzae036_Supplementary_Data [file qzae036_supplementary_data.zip › Table S2-done.xlsx]

## Sheet: S3
Table S2 19,202 input features for training
Homo sapiens	Mus musculus
ABCA1	Abca1
ABCB8	Abcb8
ACAA2	Acaa2
ACADL	Acadl
ACADM	Acadm
ACADS	Acads
ACLY	Acly
ACO2	Aco2
ACOX1	Acox1
ADCY6	Adcy6
ADIG
ADIPOQ	Adipoq
ADIPOR2	Adipor2
AGPAT3	Agpat3
AIFM1	Aifm1
AK2	Ak2
ALDH2	Aldh2
ALDOA	Aldoa
ANGPT1	Angpt1
ANGPTL4	Angptl4
APLP2	Aplp2
APOE	Apoe
ARAF	Araf
ARL4A	Arl4a
ATL2	Atl2
ATP1B3	Atp1b3
ATP5PO
BAZ2A	Baz2a
BCKDHA	Bckdha
BCL2L13	Bcl2l13
BCL6	Bcl6
C3	C3
CAT	Cat
CAVIN1
CAVIN2
CCNG2	Ccng2
CD151	Cd151
CD302	Cd302
CD36	Cd36
CDKN2C	Cdkn2c
CHCHD10	Chchd10
CHUK	Chuk
CIDEA	Cidea
CMBL	Cmbl
CMPK1	Cmpk1
COL15A1	Col15a1
COL4A1	Col4a1
COQ3	Coq3
COQ5	Coq5
COQ9	Coq9
COX6A1	Cox6a1
COX7B	Cox7b
COX8A	Cox8a
CPT2	Cpt2
CRAT	Crat
CS	Cs
CYC1	Cyc1
CYP4B1	Cyp4b1
DBT	Dbt
DDT	Ddt
DECR1	Decr1
DGAT1	Dgat1
DHCR7	Dhcr7
DHRS7	Dhrs7
DHRS7B	Dhrs7b
DLAT	Dlat
DLD	Dld
DNAJB9	Dnajb9
DNAJC15	Dnajc15
DRAM2	Dram2
ECH1	Ech1
ECHS1	Echs1
ELMOD3	Elmod3
ELOVL6	Elovl6
ENPP2	Enpp2
EPHX2	Ephx2
ESRRA
ESYT1	Esyt1
ETFB	Etfb
FABP4	Fabp4
FAH	Fah
FZD4	Fzd4
G3BP2	G3bp2
GADD45A	Gadd45a
GBE1	Gbe1
GHITM	Ghitm
GPAM	Gpam
GPAT4
GPD2	Gpd2
GPHN	Gphn
GPX3	Gpx3
GPX4	Gpx4
GRPEL1	Grpel1
HADH	Hadh
HIBCH	Hibch
HSPB8	Hspb8
IDH1	Idh1
IDH3A	Idh3a
IDH3G	Idh3g
IFNGR1	Ifngr1
IMMT	Immt
ITGA7	Itga7
ITIH5	Itih5
ITSN1	Itsn1
JAGN1	Jagn1
LAMA4	Lama4
LEP	Lep
LIFR	Lifr
LIPE	Lipe
LPCAT3	Lpcat3
LPL	Lpl
LTC4S	Ltc4s
MAP4K3	Map4k3
MCCC1	Mccc1
MDH2	Mdh2
ME1	Me1
MGLL	Mgll
MGST3	Mgst3
MIGA2
MRAP	Mrap
MRPL15	Mrpl15
MTARC2
MTCH2	Mtch2
MYLK	Mylk
NABP1	Nabp1
NDUFA5	Ndufa5
NDUFAB1	Ndufab1
NDUFB7	Ndufb7
NDUFS3	Ndufs3
NKIRAS1	Nkiras1
NMT1	Nmt1
OMD	Omd
ORM1
PDCD4	Pdcd4
PEMT	Pemt
PEX14	Pex14
PFKFB3	Pfkfb3
PFKL	Pfkl
PGM1	Pgm2
PHLDB1	Phldb1
PHYH	Phyh
PIM3	Pim3
PLIN2	Plin2
POR	Por
PPARG	Pparg
PPM1B	Ppm1b
PPP1R15B	Ppp1r15b
PRDX3	Prdx3
PREB	Preb
PTCD3	Ptcd3
PTGER3	Ptger3
QDPR	Qdpr
RAB34	Rab34
REEP5	Reep5
REEP6	Reep6
RETN	Retn
RETSAT	Retsat
RIOK3	Riok3
RMDN3	Rmdn3
RNF11	Rnf11
RREB1	Rreb1
RTN3	Rtn3
SAMM50	Samm50
SCARB1	Scarb1
SCP2	Scp2
SDHB	Sdhb
SDHC	Sdhc
SLC19A1	Slc19a1
SLC1A5	Slc1a5
SLC25A1
SLC25A10	Slc25a10
SLC27A1	Slc27a1
SLC5A6	Slc5a6
SLC66A3
SNCG	Sncg
SOD1	Sod1
SORBS1	Sorbs1
SOWAHC	Sowahc
SPARCL1	Sparcl1
SQOR
SSPN	Sspn
STAT5A	Stat5a
STOM	Stom
SUCLG1	Suclg1
SULT1A1
TALDO1	Taldo1
TANK	Tank
TKT	Tkt
TOB1	Tob1
TST	Tst
UBC	Ubc
UBQLN1	Ubqln1
UCK1	Uck1
UCP2	Ucp2
UQCR10	Uqcr10
UQCR11	Uqcr11
UQCRC1	Uqcrc1
UQCRQ	Uqcrq
VEGFB	Vegfb
YWHAG	Ywhag
AARS1
ABCE1	Abce1
ABI1	Abi1
ACHE	Ache
ACVR2A	Acvr2a
AKT1	Akt1
APBB1	Apbb1
B2M	B2m
BCAT1	Bcat1
BCL10	Bcl10
BCL3	Bcl3
BRCA1	Brca1
C2	C2
CAPG	Capg
CARTPT	Cartpt
CCL11	Ccl11
CCL13	Ccl2
CCL19	Gm2023
CCL2	Ccl12
CCL22	Ccl22
CCL4	Ccl4
CCL5	Ccl5
CCL7
CCND2	Ccnd2
CCND3	Ccnd3
CCR1	Ccr1
CCR2	Ccr2
CCR5	Ccr5
CD1D	Cd1d1
CD2	Cd2
CD247	Cd247
CD28	Cd28
CD3D	Cd3d
CD3E	Cd3e
CD3G	Cd3g
CD4	Cd4
CD40	Cd40
CD40LG	Cd40lg
CD47	Cd47
CD7	Cd7
CD74	Cd74
CD79A	Cd79a
CD80	Cd80
CD86	Cd86
CD8A	Cd8a
CD8B	Cd8b1
CD96	Cd96
CDKN2A	Cdkn2a
CFP	Cfp
CRTAM	Crtam
CSF1	Csf1
CSK	Csk
CTSS	Ctss
CXCL13	Cxcl13
CXCL9
CXCR3	Cxcr3
DARS1
DEGS1	Degs1
DYRK3	Dyrk3
EGFR	Egfr
EIF3A	Eif3a
EIF3D	Eif3d
EIF3J	Eif3j1
EIF4G3	Eif4g3
EIF5A	Eif5a
ELANE	Elane
ELF4	Elf4
EREG	Ereg
ETS1	Ets1
F2	F2
F2R	F2r
FAS	Fas
FASLG	Fasl
FCGR2B	Fcgr2b
FGR	Fgr
FLNA	Flna
FYB1
GALNT1	Galnt1
GBP2	Gbp2
GCNT1	Gcnt1
GLMN	Glmn
GPR65	Gpr65
GZMA	Gzma
GZMB
HCLS1	Hcls1
HDAC9	Hdac9
HIF1A	Hif1a
HLA-A	H2-K1
HLA-DMA	H2-DMa
HLA-DMB	H2-DMb2
HLA-DOA	H2-Oa
HLA-DOB	H2-Ob
HLA-DQA1	H2-Aa
HLA-DRA	H2-Ea-ps
HLA-E	H2-T23
HLA-G	H2-M3
ICAM1	Icam1
ICOSLG	Icosl
IFNAR2	Ifnar2
IFNG	Ifng
IFNGR2	Ifngr2
IGSF6	Igsf6
IKBKB	Ikbkb
IL10	Il10
IL11	Il11
IL12A	Il12a
IL12B	Il12b
IL12RB1	Il12rb1
IL13	Il13
IL15	Il15
IL16	Il16
IL18	Il18
IL18RAP	Il18rap
IL1B	Il1b
IL2	Il2
IL27RA	Il27ra
IL2RA	Il2ra
IL2RB	Il2rb
IL2RG	Il2rg
IL4	Il4
IL4R	Il4ra
IL6	Il6
IL7	Il7
IL9	Il9
INHBA	Inhba
INHBB	Inhbb
IRF4	Irf4
IRF7	Irf7
IRF8	Irf8
ITGAL	Itgal
ITGB2	Itgb2
ITK	Itk
JAK2	Jak2
KLRD1	Klrd1
KRT1	Krt1
LCK	Lck
LCP2	Lcp2
LIF	Lif
LTB	Ltb
LY75	Ly75
LY86	Ly86
LYN	Lyn
MAP3K7
MAP4K1	Map4k1
MBL2	Mbl2
MMP9	Mmp9
MRPL3	Mrpl3
MTIF2	Mtif2
NCF4	Ncf4
NCK1	Nck1
NCR1	Ncr1
NLRP3	Nlrp3
NME1	Nme1
NOS2	Nos2
NPM1	Npm1
PF4	Pf4
PRF1	Prf1
PRKCB	Prkcb
PRKCG	Prkcg
PSMB10	Psmb10
PTPN6	Ptpn6
PTPRC	Ptprc
RARS1
RIPK2	Ripk2
SIT1	Sit1
SOCS1	Socs1
SOCS5	Socs5
SPI1	Spi1
SRGN
ST8SIA4	St8sia4
STAB1	Stab1
STAT1	Stat1
STAT4	Stat4
TAP1	Tap1
TAP2	Tap2
TAPBP	Tapbp
TGFB1	Tgfb1
TGFB2	Tgfb2
THY1	Thy1
TIMP1	Timp1
TLR1	Tlr1
TLR2	Tlr2
TLR3	Tlr3
TLR6	Tlr6
TNF	Tnf
TPD52	Tpd52
TRAF2	Traf2
TRAT1	Trat1
UBE2D1	Ube2d1
UBE2N	Ube2n
WARS1
WAS	Was
ZAP70	Zap70
ABCC4	Abcc4
ABHD2	Abhd2
ACSL3	Acsl3
ACTN1	Actn1
ADAMTS1	Adamts1
ADRM1	Adrm1
AKAP12	Akap12
ALDH1A3	Aldh1a3
ANKH	Ank
APPBP2	Appbp2
ARID5B	Arid5b
AZGP1	Azgp1
B4GALT1	B4galt1
BMPR1B	Bmpr1b
CAMKK2	Camkk2
CCND1	Ccnd1
CDC14B	Cdc14b
CDK6	Cdk6
CENPN	Cenpn
DBI	Dbi
DHCR24	Dhcr24
ELK4	Elk4
ELL2	Ell2
ELOVL5	Elovl5
FADS1	Fads1
FKBP5	Fkbp5
GNAI3	Gnai3
GPD1L	Gpd1l
GSR	Gsr
GUCY1A1
H1-0
HERC3	Herc3
HMGCR	Hmgcr
HMGCS1	Hmgcs1
HOMER2	Homer2
HPGD	Hpgd
HSD17B14	Hsd17b14
IDI1	Idi1
INPP4B	Inpp4b
INSIG1	Insig1
IQGAP2	Iqgap2
ITGAV	Itgav
KLK2
KLK3	Klk1b8
KRT19	Krt19
KRT8	Krt8
LMAN1	Lman1
MAF	Maf
MAK	Mak
MAP7	Map7
MERTK	Mertk
MYL12A	Myl12b
NCOA4	Ncoa4
NDRG1	Ndrg1
NGLY1	Ngly1
NKX3-1	Nkx3-1
PA2G4	Pa2g4
PDLIM5	Pdlim5
PGM3	Pgm3
PIAS1	Pias1
PLPP1
PMEPA1	Pmepa1
PTK2B	Ptk2b
PTPN21	Ptpn21
RAB4A	Rab4a
RRP12	Rrp12
SAT1	Sat1
SCD	Scd1
SEC24D	Sec24d
SELENOP
SGK1	Sgk1
SLC26A2	Slc26a2
SLC38A2	Slc38a2
SMS	Sms
SORD	Sord
SPCS3	Spcs3
SPDEF	Spdef
SRF	Srf
SRP19	Srp19
STEAP4	Steap4
STK39	Stk39
TMEM50A	Tmem50a
TMPRSS2	Tmprss2
TNFAIP8	Tnfaip8
TSC22D1	Tsc22d1
UAP1	Uap1
UBE2I	Ube2i
UBE2J1	Ube2j1
VAPA	Vapa
XRCC5	Xrcc5
XRCC6	Xrcc6
ZBTB10	Zbtb10
ZMIZ1	Zmiz1
APOH	Apoh
APP	App
COL3A1	Col3a1
COL5A2	Col5a2
CXCL6	Cxcl5
FGFR1	Fgfr1
FSTL1	Fstl1
JAG1	Jag1
JAG2	Jag2
KCNJ8	Kcnj8
LRPAP1	Lrpap1
LUM	Lum
MSX1	Msx1
NRP1	Nrp1
OLR1	Olr1
PDGFA	Pdgfa
PGLYRP1	Pglyrp1
POSTN	Postn
PRG2	Prg2
PTK2	Ptk2
S100A4	S100a4
SERPINA5	Serpina5
SLCO2A1	Slco2a1
SPP1	Spp1
STC1	Stc1
THBD	Thbd
TNFRSF21	Tnfrsf21
VAV2	Vav2
VCAN	Vcan
VEGFA	Vegfa
VTN	Vtn
ACTA1	Acta1
ACTB	Actb
ACTC1	Actc1
ACTG1	Actg1
ACTG2	Actg2
ACTN2	Actn2
ACTN3
ACTN4	Actn4
ADAM15	Adam15
ADAM23	Adam23
ADAM9	Adam9
ADAMTS5	Adamts5
ADRA1B	Adra1b
AKT2	Akt2
AKT3	Akt3
ALOX15B	Alox8
AMH	Amh
AMIGO1	Amigo1
AMIGO2	Amigo2
ARHGEF6	Arhgef6
ARPC2	Arpc2
ATP1A3	Atp1a3
BAIAP2	Baiap2
BMP1	Bmp1
CADM2	Cadm2
CADM3	Cadm3
CALB2	Calb2
CAP1	Cap1
CD209	Cd209e
CD274	Cd274
CD276	Cd276
CD34	Cd34
CD99
CDH1	Cdh1
CDH11	Cdh11
CDH15	Cdh15
CDH3	Cdh3
CDH4	Cdh4
CDH6	Cdh6
CDH8	Cdh8
CDK8	Cdk8
CDSN
CERCAM	Cercam
CLDN11	Cldn11
CLDN14	Cldn14
CLDN15	Cldn15
CLDN18	Cldn18
CLDN19	Cldn19
CLDN4	Cldn4
CLDN5	Cldn5
CLDN6	Cldn6
CLDN7	Cldn7
CLDN8	Cldn8
CLDN9	Cldn9
CNN2	Cnn2
CNTN1	Cntn1
COL16A1	Col16a1
COL17A1
COL9A1	Col9a1
CRB3
CTNNA1	Ctnna1
CTNND1	Ctnnd1
CX3CL1	Cx3cl1
DHX16	Dhx16
DLG1	Dlg1
DMP1	Dmp1
DSC1	Dsc1
DSC3	Dsc3
EPB41L2	Epb4.1l2
EVL	Evl
EXOC4	Exoc4
FBN1	Fbn1
FLNC	Flnc
FSCN1	Fscn1
GAMT	Gamt
GNAI1	Gnai1
GNAI2	Gnai2
GRB7	Grb7
GTF2F1	Gtf2f1
HRAS	Hras
ICAM2	Icam2
ICAM4	Icam4
ICAM5	Icam5
IKBKG	Ikbkg
INPPL1	Inppl1
IRS1	Irs1
ITGA10	Itga10
ITGA2	Itga2
ITGA3	Itga3
ITGA9	Itga9
ITGB1	Itgb1
ITGB4	Itgb4
JAM3	Jam3
JUP	Jup
KCNH2	Kcnh2
KRT31	Krt31
LAMA3	Lama3
LAMB3	Lamb3
LAMC2	Lamc2
LAYN	Layn
LDLRAP1	Ldlrap1
LIMA1	Lima1
MADCAM1
MAP3K20
MAP4K2	Map4k2
MAPK11	Mapk11
MAPK13	Mapk13
MAPK14	Mapk14
MDK	Mdk
MMP2	Mmp2
MPP5	Mpp5
MPZL1	Mpzl1
MPZL2	Mpzl2
MSN	Msn
MVD	Mvd
MYH10	Myh10
MYH9	Myh9
MYL12B	Myl12a
MYL9	Myl9
NECTIN1
NECTIN2
NECTIN3
NECTIN4
NEGR1	Negr1
NEXN	Nexn
NF1	Nf1
NF2	Nf2
NFASC	Nfasc
NLGN2	Nlgn2
NLGN3	Nlgn3
NRAP	Nrap
NRTN	Nrtn
NRXN2	Nrxn2
PARD6G	Pard6g
PARVA	Parva
PBX2	Pbx2
PCDH1	Pcdh1
PDZD3	Pdzd3
PECAM1	Pecam1
PFN1	Pfn1
PIK3CB	Pik3cb
PIK3R3	Pik3r3
PKD1	Pkd1
PLCG1	Plcg1
PPP2R2C	Ppp2r2c
PTEN	Pten
RAC2	Rac2
RASA1	Rasa1
RHOF	Rhof
RRAS	Rras
RSU1	Rsu1
SDC3	Sdc3
SGCE	Sgce
SHC1	Shc1
SHROOM2	Shroom2
SIRPA	Sirpa
SKAP2	Skap2
SLC30A3	Slc30a3
SLIT2	Slit2
SORBS3	Sorbs3
SPEG	Speg
SRC	Src
STX4	Stx4a
SYK	Syk
SYMPK	Sympk
TAOK2	Taok2
TGFBI	Tgfbi
THBS3	Thbs3
TIAL1	Tial1
TJP1	Tjp1
TMEM8B	Tmem8b
TNFRSF11B	Tnfrsf11b
TRAF1	Traf1
TRO	Tro
TSC1	Tsc1
TSPAN4	Tspan4
TUBG1	Tubg1
VASP	Vasp
VCAM1	Vcam1
VCL	Vcl
VWF	Vwf
WASL
WNK4	Wnk4
YWHAH	Ywhah
ZYX	Zyx
ADAM10	Adam10
AFAP1L2	Afap1l2
AKAP7	Akap7
ATP6V0A4	Atp6v0a4
ATP8B1	Atp8b1
CD160	Cd160
CROCC	Crocc
CRYBG1
DCBLD2	Dcbld2
EFNA5	Efna5
EPHB4	Ephb4
FLOT2	Flot2
GAS1	Gas1
GATA3	Gata3
GHRL	Ghrl
GSTM3	Gstm5
HSPB1	Hspb1
LYPD3	Lypd3
MAL	Mal
MDGA1	Mdga1
NCOA6
NTNG1	Ntng1
PCSK9	Pcsk9
PKHD1	Pkhd1
PLAUR	Plaur
RHCG	Rhcg
RTN4RL1	Rtn4rl1
SCUBE1	Scube1
SLC22A12	Slc22a12
SLC2A4	Slc2a4
SLC34A3	Slc34a3
SRPX	Srpx
SULF2	Sulf2
ADD1	Add1
AIFM3	Aifm3
ANXA1	Anxa1
ATF3	Atf3
AVPR1A	Avpr1a
BAX	Bax
BCAP31	Bcap31
BCL2L1	Bcl2l1
BCL2L10	Bcl2l10
BCL2L11	Bcl2l11
BCL2L2	Bcl2l2
BGN	Bgn
BID	Bid
BIK	Bik
BIRC3	Birc3
BMF	Bmf
BMP2	Bmp2
BNIP3L	Bnip3l
BTG2	Btg2
BTG3	Btg3
CASP1	Casp1
CASP2	Casp2
CASP3	Casp3
CASP4	Casp4
CASP6	Casp6
CASP7	Casp7
CASP8	Casp8
CASP9	Casp9
CAV1	Cav1
CCNA1	Ccna1
CD14	Cd14
CD38	Cd38
CD44	Cd44
CD69	Cd69
CDC25B	Cdc25b
CDK2	Cdk2
CDKN1A	Cdkn1a
CDKN1B	Cdkn1b
CFLAR	Cflar
CLU	Clu
CREBBP	Crebbp
CTH	Cth
CTNNB1	Ctnnb1
CYLD	Cyld
DAP	Dap
DAP3	Dap3
DCN	Dcn
DDIT3	Ddit3
DFFA	Dffa
DIABLO	Diablo
DNAJA1	Dnaja1
DNAJC3	Dnajc3
DNM1L	Dnm1l
DPYD	Dpyd
EBP	Ebp
EGR3	Egr3
EMP1	Emp1
ENO2	Eno2
ERBB2	Erbb2
ERBB3	Erbb3
ETF1	Etf1
FDXR	Fdxr
FEZ1	Fez1
GADD45B	Gadd45b
GCH1	Gch1
GNA15	Gna15
GPX1	Gpx1
GSN	Gsn
GSTM1	Gstm2
GUCY2D	Gucy2e
HGF	Hgf
HMGB2	Hmgb2
HMOX1	Hmox1
IER3	Ier3
IFITM3	Ifitm3
IFNB1	Ifnb1
IGF2R	Igf2r
IGFBP6	Igfbp6
IL1A	Il1a
IRF1	Irf1
ISG20	Isg20
JUN	Jun
KRT18	Krt18
LEF1	Lef1
LGALS3	Lgals3
LMNA	Lmna
MADD	Madd
MCL1	Mcl1
MGMT	Mgmt
NEDD9	Nedd9
NEFH	Nefh
PAK1	Pak1
PDGFRB	Pdgfrb
PEA15	Pea15a
PLAT	Plat
PLCB2	Plcb2
PLPPR4
PMAIP1
PPP2R5B	Ppp2r5b
PPP3R1	Ppp3r1
PPT1	Ppt1
PSEN1	Psen1
PSEN2	Psen2
RARA	Rara
RELA	Rela
RHOB	Rhob
RHOT2	Rhot2
RNASEL	Rnasel
ROCK1	Rock1
SATB1	Satb1
SC5D	Sc5d
SLC20A1	Slc20a1
SMAD7	Smad7
SOD2	Sod2
SPTAN1	Sptan1
SQSTM1	Sqstm1
TGFBR3	Tgfbr3
TIMP2	Timp2
TIMP3	Timp3
TNFRSF12A	Tnfrsf12a
TNFSF10	Tnfsf10
TOP2A	Top2a
TSPO	Tspo
TXNIP	Txnip
VDAC2	Vdac2
WEE1	Wee1
XIAP	Xiap
ABCA2	Abca2
ABCA3	Abca3
ABCA4	Abca4
ABCA5	Abca5
ABCA6	Abca6
ABCA8	Abca8b
ABCA9	Abca9
ABCD1	Abcd1
ABCD2	Abcd2
ABCD3	Abcd3
ABCG4	Abcg4
ABCG8	Abcg8
ACSL1	Acsl1
ACSL5	Acsl5
AGXT	Agxt
AKR1D1	Akr1d1
ALDH1A1	Aldh1a1
ALDH8A1	Aldh8a1
ALDH9A1	Aldh9a1
AMACR	Amacr
APOA1	Apoa1
AQP9	Aqp9
AR	Ar
ATXN1	Atxn1
BBOX1	Bbox1
BCAR3	Bcar3
BMP6	Bmp6
CH25H	Ch25h
CROT	Crot
CYP27A1	Cyp27a1
CYP39A1	Cyp39a1
CYP46A1	Cyp46a1
CYP7A1	Cyp7a1
CYP7B1	Cyp7b1
CYP8B1	Cyp8b1
DIO1	Dio1
DIO2	Dio2
EFHC1	Efhc1
FADS2	Fads2
GC	Gc
GCLM	Gclm
GNMT	Gnmt
GNPAT	Gnpat
GSTK1	Gstk1
HACL1	Hacl1
HAO1	Hao1
HSD17B11	Hsd17b11
HSD17B4	Hsd17b4
HSD17B6	Hsd17b6
HSD3B1	Hsd3b2
HSD3B7	Hsd3b7
IDH2	Idh2
ISOC1	Isoc1
KLF1	Klf1
LONP2	Lonp2
MLYCD	Mlycd
NEDD4
NPC1	Npc1
NR0B2	Nr0b2
NR1H4	Nr1h4
NR1I2	Nr1i2
NR3C2	Nr3c2
NUDT12	Nudt12
OPTN	Optn
PAOX	Paox
PECR	Pecr
PEX1	Pex1
PEX11A	Pex11a
PEX11G	Pex11g
PEX12	Pex12
PEX13	Pex13
PEX16	Pex16
PEX19	Pex19
PEX26	Pex26
PEX6	Pex6
PEX7	Pex7
PFKM	Pfkm
PIPOX	Pipox
PNPLA8	Pnpla8
PRDX5	Prdx5
PXMP2	Pxmp2
RBP1	Rbp1
RXRA	Rxra
RXRG	Rxrg
SERPINA6	Serpina6
SLC22A18	Slc22a18
SLC23A1	Slc23a1
SLC23A2	Slc23a2
SLC27A2	Slc27a2
SLC27A5	Slc27a5
SLC29A1	Slc29a1
SLC35B2	Slc35b2
SLCO1A2	Slco1a5
SOAT2	Soat2
SULT1B1	Sult1b1
SULT2B1	Sult2b1
TFCP2L1	Tfcp2l1
TTR	Ttr
ACAT2	Acat3
ACSS2	Acss2
ADH4	Adh4
ALCAM	Alcam
ALDOC	Aldoc
ANTXR2	Antxr2
ANXA13	Anxa13
ANXA5	Anxa5
ATF5	Atf5
ATXN2	Atxn2
CBS	Cbs
CD9	Cd9
CHKA	Chka
CPEB2	Cpeb2
CXCL16	Cxcl16
CYP51A1	Cyp51
ERRFI1	Errfi1
ETHE1	Ethe1
FABP5	Fabp5
FASN	Fasn
FBXO6	Fbxo6
FDFT1	Fdft1
FDPS	Fdps
GLDC	Gldc
GPX8	Gpx8
GSTM2	Gstm7
GUSB	Gusb
HSD17B7	Hsd17b7
LDLR	Ldlr
LGMN	Lgmn
LSS	Lss
MAL2	Mal2
MVK	Mvk
NFIL3	Nfil3
NIBAN1
NSDHL	Nsdhl
PCYT2	Pcyt2
PDK3	Pdk3
PLSCR1	Plscr1
PMVK	Pmvk
PNRC1	Pnrc1
S100A11	Gm5068
SEMA3B	Sema3b
SQLE	Sqle
SREBF2	Srebf2
STARD4	Stard4
STX5	Stx5a
TM7SF2	Tm7sf2
TMEM97	Tmem97
TP53INP1	Trp53inp1
TRIB3	Trib3
A2M	A2m
ACOX2	Acox2
ANG	Ang
APOC1
APOC2	Apoc2
APOC3
ARF4	Arf4
C1QA	C1qa
C1R	C1ra
C1S	C1s
C8A	C8a
C8B	C8b
C8G	C8g
C9	C9
CAPN2	Capn2
CAPN5	Capn5
CFB	Cfb
CFD	Cfd
CFH	Cfh
CFI	Cfi
COMP	Comp
CPB2	Cpb2
CPN1	Cpn1
CPQ	Cpq
CRIP2
CSRP1	Csrp1
CTSB	Ctsb
CTSE	Ctse
CTSH	Ctsh
CTSK	Ctsk
CTSO	Ctso
CTSV	Ctsl
DCT	Dct
DPP4	Dpp4
DUSP14	Dusp14
DUSP6	Dusp6
F10	F10
F11	F11
F12	F12
F13B	F13b
F2RL2	F2rl2
F3	F3
F8	F8
F9	F9
FGA	Fga
FGG	Fgg
FN1	Fn1
FURIN	Furin
FYN	Fyn
GDA	Gda
GNB2	Gnb2
GNG12	Gng12
GP1BA	Gp1ba
GP9	Gp9
HMGCS2	Hmgcs2
HNF4A	Hnf4a
HPN	Hpn
HRG
HTRA1	Htra1
ISCU	Iscu
ITGB3	Itgb3
ITIH1	Itih1
KLF7	Klf7
KLK8	Klk8
KLKB1	Klkb1
LAMP2	Lamp2
LEFTY2	Lefty2
LRP1	Lrp1
LTA4H	Lta4h
MAFF	Maff
MASP2	Masp2
MEP1A	Mep1a
MMP1	Mmp1a
MMP10	Mmp10
MMP11	Mmp11
MMP14	Mmp14
MMP15	Mmp15
MMP3	Mmp3
MMP7	Mmp7
MMP8	Mmp8
MSRB2	Msrb2
MST1	Mst1
P2RY1	P2ry1
PDGFB	Pdgfb
PEF1	Pef1
PLAU	Plau
PLEK	Plek
PLG	Plg
PREP	Prep
PROC	Proc
PROS1	Pros1
PROZ	Proz
PRSS23	Prss23
RABIF	Rabif
RAC1	Rac1
RAPGEF3	Rapgef3
RGN	Rgn
S100A1	S100a1
S100A13	S100a13
SERPINA1	Serpina1e
SERPINB2	Serpinb2
SERPINC1	Serpinc1
SERPINE1	Serpine1
SERPING1	Serping1
SH2B2	Sh2b2
SIRT2	Sirt2
SPARC	Sparc
TF	Trf
TFPI2	Tfpi2
THBS1	Thbs1
TMPRSS6	Tmprss6
USP11	Usp11
WDR1	Wdr1
ADRA2B	Adra2b
AKAP10	Akap10
APOA4	Apoa4
APOBEC3F
APOBEC3G
ATOX1	Atox1
BRPF3	Brpf3
C1QC	C1qc
C4BPB
CA2	Car2
CALM1
CALM3
CASP10
CASP5
CBLB	Cblb
CD46	Cd46
CD55	Cd55
CD59	Cd59b
CDA	Cda
CDH13	Cdh13
CDK5R1	Cdk5r1
CEBPB	Cebpb
COL4A2	Col4a2
CP	Cp
CPM	Cpm
CR1
CR2	Cr2
CTSC	Ctsc
CTSD	Ctsd
CTSL
CXCL1
DGKG	Dgkg
DGKH	Dgkh
DOCK10	Dock10
DOCK4	Dock4
DOCK9	Dock9
DUSP5	Dusp5
DYRK2	Dyrk2
EHD1	Ehd1
ERAP2
F5	F5
F7	F7
FCER1G	Fcer1g
FCN1	Fcnb
FDX1	Fdx1
GCA	Gca
GMFB	Gmfb
GNB4	Gnb4
GNG2	Gng2
GNGT2	Gngt2
GRB2	Grb2
GZMK	Gzmk
HPCAL4	Hpcal4
HSPA1A	Hspa1a
HSPA5	Hspa5
IRF2	Irf2
ITGAM	Itgam
KCNIP2	Kcnip2
KCNIP3	Kcnip3
KIF2A	Kif2a
KLK1
KYNU	Kynu
L3MBTL4	L3mbtl4
LAP3	Lap3
LIPA	Lipa
LTF	Ltf
MMP12	Mmp12
MMP13	Mmp13
MSRB1	Msrb1
MT3
NOTCH4	Notch4
PCLO	Pclo
PDP1	Pdp1
PHEX	Phex
PIK3CA	Pik3ca
PIK3CG	Pik3cg
PIK3R5	Pik3r5
PIM1	Pim1
PLA2G4A	Pla2g4a
PLA2G7	Pla2g7
PPP2CB	Ppp2cb
PPP4C	Ppp4c
PRCP	Prcp
PRDM4	Prdm4
PRKCD	Prkcd
PRSS3	Try5
PRSS36	Prss36
PSMB9	Psmb9
RAF1	Raf1
RASGRP1	Rasgrp1
RBSN
RCE1	Rce1
RHOG	Rhog
RNF4	Rnf4
S100A12
S100A9	S100a9
SCG3	Scg3
SH2B3	Sh2b3
SIRT6	Sirt6
SPOCK2	Spock2
TNFAIP3	Tnfaip3
USP14	Usp14
USP15	Usp15
USP16	Usp16
USP8	Usp8
VCPIP1	Vcpip1
XPNPEP1	Xpnpep1
ZEB1	Zeb1
ZFPM2	Zfpm2
AAAS	Aaas
ADA	Ada
AGO4	Ago4
AK1	Ak1
AK3	Ak3
ALYREF
APRT	Aprt
ARL6IP1	Arl6ip1
BCAM	Bcam
BOLA2
BRF2	Brf2
CANT1	Cant1
CCNO	Ccno
CETN2	Cetn2
CLP1	Clp1
CMPK2	Cmpk2
COX17	Cox17
CSTF3	Cstf3
DAD1	Dad1
DCTN4	Dctn4
DDB1	Ddb1
DDB2	Ddb2
DGCR8	Dgcr8
DGUOK	Dguok
DUT	Dut
EDF1	Edf1
EIF1B	Eif1b
ELL	Ell
ELOA
ERCC1	Ercc1
ERCC2	Ercc2
ERCC3	Ercc3
ERCC4	Ercc4
ERCC5	Ercc5
ERCC8	Ercc8
FEN1	Fen1
GMPR2	Gmpr2
GSDME
GTF2A2	Gtf2a2
GTF2B	Gtf2b
GTF2H1	Gtf2h1
GTF2H3	Gtf2h3
GTF2H5	Gtf2h5
GTF3C5	Gtf3c5
GUK1	Guk1
HPRT1	Hprt
IMPDH2	Gm15210
ITPA	Itpa
LIG1	Lig1
MPC2	Mpc2
MPG	Mpg
MRPL40	Mrpl40
NCBP2	Ncbp2
NELFB	Nelfb
NELFCD	Nelfcd
NELFE	Nelfe
NFX1	Nfx1
NME3	Nme3
NME4	Nme4
NPR2	Npr2
NT5C	Nt5c
NT5C3A	Nt5c3
NUDT21	Nudt21
NUDT9	Nudt9
PCNA	Pcna
PDE4B	Pde4b
PDE6G	Pde6g
PNP	Pnp2
POLA1	Pola1
POLA2	Pola2
POLB	Polb
POLD1	Pold1
POLD3	Pold3
POLD4	Pold4
POLE4	Pole4
POLH	Polh
POLL	Poll
POLR1C	Polr1c
POLR1D	Polr1d
POLR1H
POLR2A	Polr2a
POLR2C	Polr2c
POLR2D	Polr2d
POLR2E	Polr2e
POLR2F	Polr2f
POLR2G	Polr2g
POLR2H	Polr2h
POLR2I	Polr2i
POLR2J	Polr2j
POLR2K	Polr2k
POLR3C	Polr3c
POLR3GL	Polr3gl
POM121	Pom121
PRIM1	Prim1
RAD51	Rad51
RAD52	Rad52
RAE1	Rae1
RALA	Rala
RBX1	Gm9840
REV3L	Rev3l
RFC2	Rfc2
RFC3	Rfc3
RFC4	Rfc4
RFC5	Rfc5
RNMT	Rnmt
RPA2	Rpa2
RPA3	Rpa3
RRM2B	Rrm2b
SAC3D1	Sac3d1
SDCBP	Sdcbp
SEC61A1	Sec61a1
SF3A3	Sf3a3
SMAD5	Smad5
SNAPC4	Snapc4
SNAPC5	Snapc5
SRSF6	Srsf6
SSRP1	Ssrp1
STX3	Stx3
SUPT4H1	Supt4a
SUPT5H	Supt5
SURF1	Surf1
TAF10	Taf10
TAF12	Taf12
TAF13	Taf13
TAF1C	Taf1c
TAF6	Taf6
TAF9	Taf9
TARBP2	Tarbp2
TK2	Tk2
TMED2	Tmed2
TP53	Trp53
TSG101	Tsg101
TYMS	Tyms
UMPS	Umps
UPF3B	Upf3b
VPS28	Vps28
VPS37B	Vps37b
VPS37D	Vps37d
XPC	Xpc
ZNF707	Zfp707
ZWINT	Zwint
ANP32E
ASF1A	Asf1a
ASF1B	Asf1b
ATAD2	Atad2
AURKA	Aurka
AURKB	Aurkb
BARD1	Bard1
BIRC5	Birc5
BRCA2	Brca2
BRMS1L	Brms1l
BUB1B	Bub1b
CBX5	Cbx5
CCNB2	Ccnb2
CCNE1	Ccne1
CCP110	Ccp110
CDC20	Cdc20
CDC25A	Cdc25a
CDCA3	Cdca3
CDCA8	Cdca8
CDK1	Cdk1
CDK4	Cdk4
CDKN3	Cdkn3
CENPE	Cenpe
CENPM	Cenpm
CHEK1	Chek1
CHEK2	Chek2
CIT	Cit
CKS1B	Cks1b
CKS2	Cks2
CNOT9
CSE1L	Cse1l
CTCF	Ctcf
CTPS1	Ctps
DCK	Dck
DCLRE1B	Dclre1b
DCTPP1	Dctpp1
DDX39A	Ddx39
DEK	Dek
DEPDC1	Depdc1a
DIAPH3	Diap3
DLGAP5	Dlgap5
DNMT1	Dnmt1
DONSON	Donson
DSCC1	Dscc1
E2F8	E2f8
EED	Eed
EIF2S1	Eif2s1
ESPL1	Espl1
EXOSC8	Exosc8
EZH2	Ezh2
GINS1	Gins1
GINS3	Gins3
GINS4	Gins4
GSPT1	Gspt1
H2AX
H2AZ1
HELLS	Hells
HMGA1	Hmga1-rs1
HMGB3
HMMR	Hmmr
HNRNPD	Hnrnpd
HUS1	Hus1
ILF3	Ilf3
ING3	Ing3
IPO7	Ipo7
JPT1
KIF18B	Kif18b
KIF22	Kif22
KIF2C	Kif2c
KIF4A	Kif4
KPNA2	Kpna2
LBR	Lbr
LMNB1	Lmnb1
LUC7L3	Luc7l3
LYAR	Lyar
MAD2L1	Mad2l1
MCM2	Mcm2
MCM3	Mcm3
MCM4	Mcm4
MCM5	Mcm5
MCM6	Mcm6
MCM7	Mcm7
MELK	Melk
MKI67	Mki67
MLH1	Mlh1
MMS22L	Mms22l
MRE11
MSH2	Msh2
MTHFD2	Mthfd2
MXD3	Mxd3
MYBL2	Mybl2
MYC	Myc
NAA38	Naa38
NAP1L1	Nap1l1
NASP	Nasp
NBN	Nbn
NCAPD2	Ncapd2
NOLC1
NOP56	Nop56
NUP107	Nup107
NUP153	Nup153
NUP205	Nup205
ORC2	Orc2
ORC6	Orc6
PAICS	Paics
PAN2	Pan2
PDS5B	Pds5b
PHF5A	Phf5a
PLK1	Plk1
PLK4	Plk4
PMS2	Pms2
PNN	Pnn
POLD2	Pold2
POLE	Pole
POP7	Pop7
PPM1D	Ppm1d
PPP1R8	Ppp1r8
PRDX4	Prdx4
PRIM2	Prim2
PRKDC	Prkdc
PRPS1	Prps1
PSIP1	Psip1
PSMC3IP	Psmc3ip
PTTG1	Pttg1
RACGAP1	Racgap1
RAD1	Rad1
RAD21	Rad21
RAD50	Rad50
RAD51AP1	Rad51ap1
RAD51C	Rad51c
RAN	Ran
RANBP1	Ranbp1
RBBP7	Rbbp7
RFC1	Rfc1
RNASEH2A	Rnaseh2a
RPA1	Rpa1
RRM2	Rrm2
SHMT1	Shmt1
SLBP	Slbp
SMC1A	Smc1a
SMC3	Smc3
SMC4	Smc4
SMC6	Smc6
SNRPB	Snrpb
SPAG5	Spag5
SPC24	Spc24
SPC25	Spc25
SRSF1	Srsf1
SRSF2	Srsf2
STAG1	Stag1
STMN1	Stmn1
SUV39H1	Suv39h1
SYNCRIP	Syncrip
TACC3	Tacc3
TBRG4	Tbrg4
TCF19	Tcf19
TFRC	Tfrc
TIMELESS	Timeless
TIPIN	Tipin
TK1	Tk1
TMPO	Tmpo
TRA2B	Tra2b
TRIP13	Trip13
TUBB	Tubb5
UBE2S	Ube2s
UBE2T	Ube2t
UBR7	Ubr7
UNG	Ung
USP1	Usp1
WDR90	Wdr90
XPO1	Xpo1
ZW10	Zw10
ABI3BP
ACTA2	Acta2
ADAM12	Adam12
ANPEP	Anpep
APLP1	Aplp1
AREG	Areg
BASP1	Basp1
BDNF	Bdnf
CADM1	Cadm1
CALD1
CALU	Calu
CAP2	Cap2
CCN1
CCN2
CDH2	Cdh2
COL11A1	Col11a1
COL12A1	Col12a1
COL1A1	Col1a1
COL1A2	Col1a2
COL5A1	Col5a1
COL5A3	Col5a3
COL6A2	Col6a2
COL6A3	Col6a3
COL7A1	Col7a1
COL8A2	Col8a2
COLGALT1	Glt25d1
COPA	Copa
CRLF1	Crlf1
CTHRC1	Cthrc1
CXCL12	Cxcl12
CXCL8
DAB2	Dab2
DKK1	Dkk1
DPYSL3	Dpysl3
DST
ECM1	Ecm1
ECM2	Ecm2
EDIL3	Edil3
EFEMP2	Efemp2
ELN
EMP3	Emp3
FAP	Fap
FBLN1	Fbln1
FBLN2	Fbln2
FBLN5	Fbln5
FBN2	Fbn2
FERMT2	Fermt2
FGF2	Fgf2
FMOD	Fmod
FOXC2	Foxc2
FSTL3	Fstl3
FUCA1	Fuca1
FZD8	Fzd8
GEM	Gem
GJA1	Gja1
GLIPR1	Glipr1
GPC1	Gpc1
GPX7	Gpx7
GREM1	Grem1
ID2	Id2
IGFBP2	Igfbp2
IGFBP3	Igfbp3
IGFBP4	Igfbp4
IL32
ITGA5	Itga5
ITGB5	Itgb5
LAMA1	Lama1
LAMA2	Lama2
LAMC1	Lamc1
LGALS1	Lgals1
LOX	Lox
LOXL1	Loxl1
LOXL2	Loxl2
LRRC15	Lrrc15
MAGEE1	Magee1
MATN2	Matn2
MATN3	Matn3
MEST	Mest
MFAP5	Mfap5
MGP	Mgp
MXRA5
NID2	Nid2
NNMT	Nnmt
NOTCH2	Notch2
NT5E	Nt5e
NTM	Ntm
OXTR	Oxtr
P3H1
PCOLCE	Pcolce
PCOLCE2	Pcolce2
PDLIM4	Pdlim4
PFN2	Pfn2
PLOD1	Plod1
PLOD2	Plod2
PLOD3	Plod3
PMP22	Pmp22
PPIB	Ppib
PRRX1	Prrx1
PRSS2	Prss2
PTHLH	Pthlh
PTX3	Ptx3
PVR
QSOX1	Qsox1
RGS4	Rgs4
SCG2	Scg2
SDC1	Sdc1
SDC4	Sdc4
SERPINE2	Serpine2
SERPINH1	Serpinh1
SFRP1	Sfrp1
SFRP4	Sfrp4
SGCB	Sgcb
SGCD	Sgcd
SGCG	Sgcg
SLC6A8	Slc6a8
SLIT3	Slit3
SNAI2	Snai2
SNTB1	Sntb1
SPOCK1	Spock1
TAGLN	Tagln
TGM2	Tgm2
THBS2	Thbs2
TNC	Tnc
TPM1
TPM2
TPM4
VEGFC	Vegfc
VIM	Vim
WIPF1	Wipf1
WNT5A	Wnt5a
ABAT	Abat
ABLIM1	Ablim1
ADCY1	Adcy1
ADCY9	Adcy9
ADD3	Add3
AFF1	Aff1
AKAP1	Akap1
ALDH3B1	Aldh3b1
AMFR	Amfr
ANXA9	Anxa9
AQP3	Aqp3
ARL3	Arl3
ASB13	Asb13
BAG1	Bag1
BCL11B	Bcl11b
BCL2	Bcl2
BHLHE40	Bhlhe40
BLVRB	Blvrb
CA12	Car12
CALCR	Calcr
CBFA2T3	Cbfa2t3
CCN5
CELSR1	Celsr1
CELSR2	Celsr2
CHPT1	Chpt1
CISH	Cish
CLIC3	Clic3
CYP26B1	Cyp26b1
DEPTOR	Deptor
DHRS2
DHRS3	Dhrs3
DLC1	Dlc1
DYNLT3	Dynlt3
ELF1	Elf1
ELF3	Elf3
ELOVL2	Elovl2
ENDOD1	Endod1
ESRP2	Esrp2
FAM102A	Fam102a
FARP1	Farp1
FCMR
FHL2	Fhl2
FKBP4	Fkbp4
FLNB	Flnb
FOS	Fos
FOXC1	Foxc1
FRK	Frk
GAB2	Gab2
GFRA1	Gfra1
GLA	Gla
GREB1	Greb1
HES1	Hes1
HR	Hr
IGF1R	Igf1r
IL17RB	Il17rb
IL6ST	Il6st
INPP5F	Inpp5f
ISG20L2	Isg20l2
ITPK1	Itpk1
KAZN	Kazn
KCNK15	Kcnk15
KCNK5	Kcnk5
KDM4B	Kdm4b
KLF10	Klf10
KLF4	Klf4
KLK10	Klk10
KRT13	Krt13
KRT15	Krt15
LAD1	Lad1
LRIG1	Lrig1
MAPT	Mapt
MAST4	Mast4
MED13L	Med13l
MED24	Med24
MICB	Mill2
MINDY1
MLPH	Mlph
MPPED2	Mpped2
MREG	Mreg
MSMB	Msmb
MUC1
MYB	Myb
MYBBP1A	Mybbp1a
MYBL1	Mybl1
MYOF	Myof
NADSYN1	Nadsyn1
NAV2	Nav2
NBL1	Nbl1
NCOR2	Ncor2
NPY1R	Npy1r
NRIP1	Nrip1
NXT1	Nxt1
OLFM1	Olfm1
OLFML3	Olfml3
OPN3	Opn3
OVOL2	Ovol2
P2RY2	P2ry2
PAPSS2	Papss2
PDLIM3
PDZK1	Pdzk1
PGR	Pgr
PLAAT3
PODXL
PPIF	Ppif
PTGES	Ptges
RAB17	Rab17
RAB31	Rab31
RAPGEFL1	Rapgefl1
RBBP8	Rbbp8
REEP1	Reep1
RET	Ret
RETREG1
RHOBTB3	Rhobtb3
RHOD	Rhod
SCNN1A	Scnn1a
SEC14L2	Sec14l2
SFN	Sfn
SH3BP5	Sh3bp5
SIAH2	Siah2
SLC16A1	Slc16a1
SLC19A2	Slc19a2
SLC1A1	Slc1a1
SLC1A4	Slc1a4
SLC22A5	Slc22a5
SLC24A3	Slc24a3
SLC2A1	Slc2a1
SLC37A1	Slc37a1
SLC39A6	Slc39a6
SLC7A2	Slc7a2
SLC7A5	Slc7a5
SLC9A3R1	Slc9a3r1
SNX24	Snx24
SOX3	Sox3
STC2	Stc2
SVIL	Svil
SYBU	Sybu
SYNGR1	Syngr1
SYT12	Syt12
TBC1D30	Tbc1d30
TFAP2C	Tfap2c
TFF1	Tff1
TFF3	Tff3
TGIF2	Tgif2
THSD4	Thsd4
TIAM1	Tiam1
TIPARP	Tiparp
TJP3	Tjp3
TMEM164	Tmem164
TMPRSS3	Tmprss3
TPBG	Tpbg
TPD52L1	Tpd52l1
TSKU	Tsku
TTC39A	Ttc39a
TUBB2B	Tubb2b
UGCG	Ugcg
UNC119	Unc119
WFS1	Wfs1
WWC1	Wwc1
XBP1	Xbp1
ZNF185
AGR2	Agr2
ALDH3A2	Aldh3a2
ASCL1	Ascl1
ASS1	Ass1
ATP2B4	Atp2b4
BATF	Batf
CACNA2D2	Cacna2d2
CDC6	Cdc6
CHST8	Chst8
CKB	Ckb
COX6C	LOC102640946
CPE	Cpe
CXCL14	Cxcl14
CYP4F11	Cyp4f40
DCXR	Dcxr
DLG5	Dlg5
DNAJC1	Dnajc1
DNAJC12	Dnajc12
DUSP2	Dusp2
EMP2	Emp2
FGFR3	Fgfr3
GAL	Gal
GALE	Gale
GFUS
GINS2	Gins2
GJB3	Gjb3
GPER1	Gper1
HSPA4L	Hspa4l
IGSF1	Igsf1
IMPA2	Impa2
JAK1	Jak1
KIF20A	Kif20a
KLK11	Klk11
LARGE1
LLGL2	Llgl2
LSR	Lsr
METTL3	Mettl3
MOCS2	Mocs2
NAB2	Nab2
NMU	Nmu
PCP4	Pcp4
PERP	Perp
PKP3	Pkp3
PLAC1	Plac1
PLXNB1	Plxnb1
PRKAR2B	Prkar2b
PRLR	Prlr
RABEP1	Rabep1
SCUBE2	Scube2
SERPINA3	Serpina3n
SLC2A8	Slc2a8
SNX10	Snx10
ST14	St14
ST6GALNAC2	St6galnac2
STIL	Stil
TH	Th
TNNC1	Tnnc1
TPSAB1	Tpsb2
TRIM29	Trim29
TSPAN13	Tspan13
UGDH	Ugdh
UNC13B	Unc13b
XRCC3	Xrcc3
ZFP36	Zfp36
AADAT	Aadat
ACAA1	Acaa1a
ACADVL	Acadvl
ACOT2	Acot2
ACOT8	Acot8
ACSL4	Acsl4
ACSM3	Acsm3
ACSS1	Acss1
ADH1C	Adh1
ADH7	Adh7
ADSL	Adsl
ALAD	Alad
ALDH3A1	Aldh3a1
AOC3	Aoc3
APEX1	Apex1
AQP7	Aqp7
AUH	Auh
BCKDHB	Bckdhb
BLVRA	Blvra
BPHL	Bphl
CA4	Car4
CA6	Car6
CBR1	Cbr1
CBR3	Cbr3
CCDC58	Ccdc58
CEL	Cel
CPOX	Cpox
CPT1A	Cpt1a
CRYZ	Cryz
CYP1A1	Cyp1a1
CYP4A11	Cyp4a31
CYP4A22	Cyp4a12a
D2HGDH	D2hgdh
DLST	Dlst
ECI1	Eci1
ECI2	Eci2
EHHADH	Ehhadh
ENO3	Eno3
EPHX1	Ephx1
ERP29	Erp29
ETFDH	Etfdh
FABP1	Fabp1
FABP2	Fabp2
FH	Fh1
FMO1	Fmo1
G0S2	G0s2
GABARAPL1	Gabarapl1
GAD2	Gad2
GAPDHS	Gapdhs
GCDH	Gcdh
GLUL	Glul
GPD1	Gpd1
GRHPR	Grhpr
GSTZ1	Gstz1
HADHB	Hadhb
HAO2	Hao2
HCCS	Hccs
HMGCL	Hmgcl
HSD17B10	Hsd17b10
HSDL2
HSP90AA1	Hsp90aa1
HSPH1	Hsph1
IDH3B	Idh3b
IL4I1	Nup62-il4i1
INMT	Inmt
KMT5A
LDHA	Ldha
MAOA	Maoa
MCEE	Mcee
MDH1	Mdh1
METAP1	Metap1
MIF	Mif
NCAPH2	Ncaph2
NTHL1	Nthl1
ODC1	Odc1
OSTC	Ostc
PCBD1	Pcbd1
PDHA1	Pdha1
PDHB	Pdhb
PPARA	Ppara
PRDX6	Prdx6
PSME1	Psme1
PTPRG	Ptprg
PTS	Pts
RAP1GDS1	Rap1gds1
RDH11	Rdh11
RDH16	Rdh1
S100A10	S100a10
SDHA	Sdha
SDHD	Sdhd
SERINC1	Serinc1
SUCLA2	Sucla2
SUCLG2	Suclg2
TDO2	Tdo2
TP53INP2	Trp53inp2
UBE2L6	Ube2l6
UROD	Urod
UROS	Uros
[truncated: 17,204 more rows]
