# Supplementary material for: SuperFeat: Quantitative Feature Learning from Single-cell RNA-seq Data Facilitates Drug Repurposing
Source: Genomics Proteomics Bioinformatics. 2024 May 23;22(3):qzae036. doi: 10.1093/gpbjnl/qzae036 (PMC12016572; doi:10.1093/gpbjnl/qzae036)
Supplement: qzae036_Supplementary_Data [file qzae036_supplementary_data.zip › Table S3-done.xlsx]

## Sheet: S5
Table S3 Genes not included in top10 enrichment terms but have significant association with the trained cell states in previous literature
State	Gene	Rank	Literature	Link
Cell cycle	CENPU	4	The centromere-associated protein CENPU promotes cell proliferation, migration, and invasiveness in lung adenocarcinoma	https://www.sciencedirect.com/science/article/abs/pii/S030438352200074X
Cell cycle	TYMS	18	FOXM1-induced TYMS upregulation promotes the progression of hepatocellular carcinoma	https://cancerci.biomedcentral.com/articles/10.1186/s12935-021-02372-2
Cell cycle	TK1	28	Thymidine kinase 1 through the ages: a comprehensive review	https://pubmed.ncbi.nlm.nih.gov/33292474/
Cell cycle	ATAD5	39	TAD5 regulates the lifespan of DNA replication factories by modulating PCNA level on the chromatin	https://rupress.org/jcb/article/200/1/31/37123/ATAD5-regulates-the-lifespan-of-DNA-replication
Cell cycle	HIRIP3	41	A novel function of HRP‐3 in regulating cell cycle progression via the HDAC–E2F1–Cyclin E pathway in lung cancer	https://www.ncbi.nlm.nih.gov/pmc/articles/PMC8748221/
EMT	IGFBP6	3	Role of IGFBP6 Protein in the Regulation of Epithelial-Mesenchymal Transition Genes	https://pubmed.ncbi.nlm.nih.gov/29577195/
EMT	DKK3	7	DKK3 blocked translocation of β-catenin/EMT induced by hypoxia and improved gemcitabine therapeutic effect in pancreatic cancer Bxpc-3 cell	https://pubmed.ncbi.nlm.nih.gov/26395974/
EMT	HMGA2	12	HMGA2 regulates epithelial-mesenchymal transition and the acquisition of tumor stem cell properties through TWIST1 in gastric cancer	https://pubmed.ncbi.nlm.nih.gov/27878307/
EMT	CERCAM	19	SMARCD3 is a potential prognostic marker and therapeutic target in CAFs	https://pubmed.ncbi.nlm.nih.gov/33125346/
EMT	PTGDS	21	Prognostic analysis of prostaglandin D2 synthase in diffuse large B-cell lymphoma	https://link.springer.com/article/10.1007/s44178-023-00060-x
EMT	FKBP10	33	A comprehensive DNA methylation profile of epithelial-to-mesenchymal transition	https://aacrjournals.org/cancerres/article/74/19/5608/597878/A-Comprehensive-DNA-Methylation-Profile-of
EMT	ABL2	48	ABL1 and ABL2 promote medulloblastoma leptomeningeal dissemination	https://www.ncbi.nlm.nih.gov/pmc/articles/PMC10540884/
EMT	CTSL	50	A miRNA-200c/cathepsin L feedback loop determines paclitaxel resistance in human lung cancer A549 cells in vitro through regulating epithelial–mesenchymal transition	https://www.ncbi.nlm.nih.gov/pmc/articles/PMC6256272/
Exhaustion	TOX2	4	TOX and TOX2 transcription factors cooperate with NR4A transcription factors to impose CD8+ T cell exhaustion	https://pubmed.ncbi.nlm.nih.gov/31152140/
Exhaustion	TOX	12	TOX transcriptionally and epigenetically programs CD8+ T cell exhaustion	https://www.nature.com/articles/s41586-019-1325-x
Exhaustion	ADGRG1	15	The adhesion G protein-coupled receptor GPR56/ADGRG1 in cytotoxic lymphocytes	https://onlinelibrary.wiley.com/doi/10.1111/bcpt.13841
Exhaustion	SNAP47	19	Landscape of infiltrating T cells in liver cancer revealed by single-cell sequencing	https://pubmed.ncbi.nlm.nih.gov/28622514/
Exhaustion	DUSP4	37	An integrative analysis of the single-cell transcriptome identifies DUSP4 as an exhaustion-associated gene in tumor-infiltrating CD8+ T cells	https://link.springer.com/article/10.1007/s10142-023-01056-6
Exhaustion	NDFIP2	39	Killer fatigue: transition to NK-cell-like phenotype is a signature of CAR-T cell exhaustion.	https://europepmc.org/article/MED/34890549
Hypoxia	NRN1	7	HIF1α inhibitor 2-methoxyestradiol decreases NRN1 expression and represses in vivo and in vitro growth of patient-derived testicular germ cell tumor spheroids	https://www.sciencedirect.com/science/article/abs/pii/S0304383520303025
Hypoxia	HILPDA	13	Regulation of lipid droplet homeostasis by hypoxia inducible lipid droplet associated HILPDA	https://pubmed.ncbi.nlm.nih.gov/32417386/
Hypoxia	NDUFA4L2	16	Mitochondrial NDUFA4L2 is a novel regulator of skeletal muscle mass and force	https://pubmed.ncbi.nlm.nih.gov/34724256/
Hypoxia	PFKFB4	17	Hypoxic activation of PFKFB4 in breast tumor microenvironment shapes metabolic and cellular plasticity to accentuate metastatic competence	https://www.ncbi.nlm.nih.gov/pmc/articles/PMC9807018/
Hypoxia	AHNAK2	19	AHNAK2 is a novel prognostic marker and oncogenic protein for clear cell renal cell carcinoma	https://www.ncbi.nlm.nih.gov/pmc/articles/PMC5399579/
Hypoxia	ZNF395	22	The hypoxia-inducible transcription factor ZNF395 is controlled by IĸB kinase-signaling and activates genes involved in the innate immune response and cancer	https://pubmed.ncbi.nlm.nih.gov/24086395/
Hypoxia	ARRDC3	29	Upregulated ARRDC3 limits trophoblast cell invasion and tube formation and is associated with preeclampsia	https://www.sciencedirect.com/science/article/pii/S0143400419306812
Hypoxia	BCKDK	49	BCKDK, a novel hypoxia-responsive factor/kinase that exacerbates cerebral ischemia injury	https://www.nature.com/articles/d41573-021-00107-6
